# Supplementary material for: Comprehensive discovery of DNA motifs in 349 human cells and tissues reveals new features of motifs
Source: Nucleic Acids Res. 2014 Dec 10;43(1):74–83. doi: 10.1093/nar/gku1261 (PMC4288161; doi:10.1093/nar/gku1261)
Supplement: SUPPLEMENTARY DATA [file supp_gku1261_Supplementary_File_S1.xlsx]

## Sheet: Sheet1
Tissues Below with more than 8 datasets are included in the tissue prediction		Tissues Below with less than 8 datasets are excluded from the tissue prediction
Cell and Tissue Type	# of Dataset belong to this type	Cell and Tissue Type	# of Dataset belong to this type
fMuscle	48	Brain	7
fKidney	47	fAdrenal	5
fLung	34	fPlacenta	4
Fibroblast	28	Muscle	4
fIntestine	28	Keratinocyte	4
Hematopoietic	24	fSpinal_cord	3
fSkin	17	Melanocyte	2
Epithelial	15	Colon	2
fHeart	12	fTestes	1
fBrain	12	fSpleen	1
Stem	12	Skin	1
Endothelial	12	Retinoblastoma	1
fStomach	11	Prostate	1
fThymus	10	Mammary	1
		Liver	1
		Cervix	1
Dataset	Cell Type	Description	Tissue	Sex	# of DHSs	Average Length Of DHSs (bp)	# of Discarded DHSs Longer Than 5kb	# of Adjusted Motifs	# of Non-redundant Motifs	# of Motif Modules	# of Motifs in Motif Modules	Average Number of Motif in Motif Module	# of Modules Containing 2 Motifs	# of Modules Containing 3 Motifs	# of Modules Containing 4 Motifs	# of Modules Containing 5 Motifs	# of Modules Containing 6 Motifs	# of Shared Motif Modules	% of Shared Motif Modules
1_A549-DS14289	A549	Epithelial cell line derived from a lung carcinoma tissue	Epithelial	M	113473	850.929	4519	894	648	88853	6190206	3.07467	235633	1422401	324662	30463	129	88401	0.994913
2_AG04449-DS12319	AG04449	Fetal buttock/thigh fibroblast	Fibroblast	M	168855	818.579	5947	978	706	145242	5715037	2.94866	247333	1544991	143872	1982	0	143444	0.987621
3_AG04450-DS12270	AG04450	Fetal lung fibroblast	Fibroblast	M	144573	824.073	5541	985	722	128856	5525647	2.97747	249149	1404680	196666	5317	10	127843	0.992139
4_AG09309-DS12352	AG09309	Adult human toe fibroblast	Fibroblast	F	191099	830.67	6202	1015	719	189787	5072380	3.00906	199095	1280571	197730	8273	32	186161	0.980894
5_AG09319-DS12291	AG09319	Adult human gum tissue fibroblasts	Fibroblast	F	132420	831.544	4772	995	739	142321	4553980	2.91621	246578	1200879	112583	1571	0	140161	0.984823
6_AG10803-DS12384	AG10803	Adult human abdominal skin fibroblasts	Fibroblast	M	166138	829.312	5765	989	705	163411	3901901	2.92273	249603	943810	136779	4807	19	161369	0.987504
7_AoAF-DS13523	AoAF	Normal Human Aortic Adventitial Fibroblast Cells	Fibroblast	F	164207	857.457	5270	1001	729	203510	3534084	2.81067	274175	947196	35909	102	0	196370	0.964916
8_BE2_C-DS14625	BE2_C	Human Neuroblastoma cell line	Brain	M	162530	876.655	5473	1056	752	211064	3268033	2.80099	265335	868314	33049	45	0	201632	0.955312
9_BJ-DS10081	BJ	Skin fibroblasts	Fibroblast	M	157958	843.644	4713	1007	719	156353	2729866	2.8401	234400	648896	75095	2784	13	155382	0.99379
10_CACO2-DS8235	Caco-2	Colorectal adenocarcinoma	Colon		109055	874.671	8238	1325	898	222560	2603708	2.79454	249968	624485	55983	1277	0	202786	0.911152
11_CD14-DS18065	CD14+	Monocytes, CD14+	Hematopoietic	F	113384	919.596	3797	938	689	123698	2501318	2.73069	265145	632446	18360	50	0	119832	0.968746
12_CD19-DS17281	CD19+	Monocytes, CD19+	Hematopoietic		72105	1009.91	2981	934	681	98413	2500880	2.76692	248344	618183	36972	351	0	95913	0.974597
13_CD20-DS17371	CD20+	B-lymphocytes, CD20+	Hematopoietic		164953	906.142	5459	1101	781	276401	2528401	2.8043	224788	628781	47748	298	0	265884	0.96195
14_CD20-DS17541	CD20+	B-lymphocytes, CD20+	Hematopoietic		83618	1042.81	3290	973	715	163297	2444372	2.74587	248431	619649	22032	87	0	155314	0.951114
15_CD3-DS17198	CD3+	T-lymphocytes, CD3+	Hematopoietic		74577	931.752	3356	941	688	71809	2472233	2.81863	217915	601530	56492	1169	0	70954	0.988093
16_CD34-DS12274	CD34+	Mobilized hematopoietic progenitor cells	Hematopoietic		129766	874.243	4952	1058	783	127462	2412046	2.78163	221915	612916	32047	256	0	126187	0.989997
17_CD3_CordBlood-DS17706	CD3+_CordBlood	Cord blood, CD3+	Hematopoietic		71773	904.31	3219	885	653	56795	2364806	2.75752	240097	585508	31812	168	0	56207	0.989647
18_CD4-DS15947	CD4+	T helper cells, CD4+	Hematopoietic		91019	975.106	3862	991	723	110020	2358755	2.8058	220431	563933	55441	866	0	107076	0.973241
19_CD56-DS16376	CD56+	Monocytes, CD56+	Hematopoietic		101372	983.346	4352	947	679	144085	2216225	2.74202	229731	557317	21168	28	0	141206	0.980019
20_CD8-DS17203	CD8+	Cytotoxic T cells, CD8+	Hematopoietic		72463	976.612	2919	922	680	91237	2230233	2.76413	220756	555969	29801	322	0	88908	0.974473
21_CMK-DS12393	CMK	Acute megakaryocytic leukemia cells	Hematopoietic		118400	886.488	5161	983	710	139644	2242300	2.79942	217264	527842	55154	726	0	133191	0.95379
22_fAdrenal-DS12528	fAdrenal	Fetal adrenal tissue, 5 samples, ages 7-12 weeks	fAdrenal		186939	861.139	6896	1094	789	221686	2205920	2.76606	221581	541416	33985	514	0	216264	0.975542
23_fAdrenal-DS15123			fAdrenal		182718	925.488	6248	1125	796	438597	2165795	2.77221	221202	517444	41976	631	0	382427	0.871933
24_fAdrenal-DS17319			fAdrenal		132301	902.188	5085	1041	764	202252	2123960	2.73534	241444	499129	35890	25	0	193264	0.95556
25_fAdrenal-DS17677			fAdrenal		127195	851.046	5305	1038	740	129568	2110053	2.77131	214251	507367	39415	358	0	127654	0.985228
26_fAdrenal-DS20343			fAdrenal		189115	880.881	5983	1054	766	236728	2068779	2.73198	220104	520012	17115	15	0	230144	0.972187
27_fBrain-DS11872	fBrain	Fetal brain tissue, 12 samples, ages 12-20 weeks	fBrain		175349	844.023	5153	1068	770	221979	2024329	2.73218	222469	494438	23988	25	0	212748	0.958415
28_fBrain-DS11877			fBrain		189171	833.608	5555	1082	748	244781	1974890	2.67787	258422	458263	20748	53	0	232819	0.951132
29_fBrain-DS14464			fBrain		189348	861.833	5477	1094	782	278955	2006248	2.72496	224297	490213	21675	63	0	260380	0.933412
30_fBrain-DS14717			fBrain		206078	889.944	6088	1127	788	395266	2005396	2.73864	219511	484987	27398	363	1	352974	0.893004
31_fBrain-DS14718			fBrain		192551	880.287	6070	1156	809	397967	1973964	2.70458	242993	459701	26960	207	0	349705	0.878729
32_fBrain-DS14803			fBrain		167066	870.12	4940	1087	775	242627	1904088	2.71204	228955	446794	25894	444	0	236538	0.974904
33_fBrain-DS14815			fBrain		171063	871.717	5167	1095	751	252857	1907262	2.7599	200537	456142	34158	226	0	242994	0.960994
34_fBrain-DS15453			fBrain		192802	959.183	5397	1151	801	546895	1851531	2.68396	238248	431501	19973	128	0	463313	0.84717
35_fBrain-DS16302			fBrain		164110	984.004	4212	1144	810	592673	1853476	2.6986	227029	439805	19967	27	0	468778	0.790956
36_fBrain-DS20221			fBrain		217788	866.958	6710	1136	821	334600	1790494	2.63163	258039	414928	7408	0	0	313288	0.936306
37_fBrain-DS20226			fBrain		178908	891.323	5123	1116	777	364049	1817344	2.70918	224156	417913	28412	329	0	334736	0.919481
38_fBrain-DS20231			fBrain		171730	876.224	5134	1128	793	294890	1783039	2.68929	231949	405384	25421	261	0	284690	0.965411
39_fHeart-DS12531	fHeart	Fetal heart tissue, 12 samples, ages 13-21 weeks	fHeart		160044	898.757	5829	1086	779	268404	1765219	2.69719	225895	401134	27163	275	0	247798	0.923228
40_fHeart-DS12810			fHeart		212448	888.266	7307	1114	805	399322	1731460	2.65474	238170	401088	12929	28	0	353802	0.886007
41_fHeart-DS15643			fHeart		150179	986.242	5023	1140	794	530099	1762443	2.70704	216528	408954	25355	221	0	454151	0.856729
42_fHeart-DS15839			fHeart		220957	931.054	8539	1130	783	633623	1738934	2.69176	214701	415772	15529	20	0	524805	0.828261
43_fHeart-DS16018			fHeart		166489	993.153	5661	1141	808	616557	1741930	2.71763	208626	404910	27247	192	0	506788	0.821965
44_fHeart-DS16146			fHeart		171337	959.036	5922	1111	821	545842	1715961	2.68732	214238	409736	14553	13	0	468038	0.857461
45_fHeart-DS16500			fHeart		178798	1035.46	5952	1213	852	1166743	1675574	2.63484	244091	380004	11795	40	0	748511	0.641539
46_fHeart-DS16582			fHeart		179981	963.336	5887	1116	787	654467	1695449	2.67286	221743	398449	14029	100	0	518556	0.792333
47_fHeart-DS16621			fHeart		167248	1027.72	5475	1147	809	808244	1703085	2.68785	214101	403227	16273	22	0	621205	0.768586
48_fHeart-DS16819			fHeart		206246	940.598	6874	1168	830	776488	1704852	2.72088	194755	412025	19743	59	0	606357	0.780897
49_fHeart-DS19427			fHeart		202439	928.22	6444	1129	807	663015	1702370	2.71862	197836	406834	21404	116	0	526260	0.793738
50_fHeart-DS19431			fHeart		185320	958.89	6133	1105	789	626190	1679154	2.68908	216228	386311	21710	185	0	526815	0.841302
51_fIntestine_Lg-DS16027	fIntestine	Fetal large-intestine tissue, 15 samples, ages 12-16 weeks	fIntestine		145044	913.773	5329	1054	733	259883	1652458	2.68014	216198	381464	18805	90	0	238695	0.918471
52_fIntestine_Lg-DS16164			fIntestine		156394	945.458	5614	1111	779	334635	1641008	2.69526	212571	369491	26542	245	0	317987	0.95025
53_fIntestine_Lg-DS16563			fIntestine		168875	916.858	5373	1102	792	309801	1591432	2.63679	232564	357644	13328	12	0	298053	0.962079
54_fIntestine_Lg-DS17094			fIntestine		161534	925.793	5196	1105	789	317644	1583781	2.66065	220247	356872	18039	103	0	295493	0.930265
55_fIntestine_Lg-DS17157			fIntestine		165408	836.565	6250	1091	744	189957	1596923	2.68931	201842	374623	17330	10	0	188127	0.990366
56_fIntestine_Lg-DS17313			fIntestine		88960	832.3	4671	906	700	64172	1552220	2.61902	231310	355852	5511	0	0	63847	0.994935
57_fIntestine_Lg-DS17422			fIntestine		139129	901.919	5383	1036	744	216430	1537766	2.61924	233999	342705	10342	57	0	207775	0.96001
58_fIntestine_Lg-DS17462			fIntestine		158081	951.832	5159	1068	755	359240	1555404	2.65322	217182	355175	13860	15	0	317371	0.883451
59_fIntestine_Lg-DS17502			fIntestine		71274	919.192	3165	964	697	71119	1525208	2.65571	217746	336746	19622	198	0	70642	0.993293
60_fIntestine_Lg-DS17647			fIntestine		173125	961.216	5797	1131	808	473259	1518966	2.66145	204661	354629	11438	1	0	398680	0.842414
61_fIntestine_Lg-DS17748			fIntestine		137508	953.307	5016	1073	781	351891	1509455	2.6455	215259	342463	12712	140	0	301687	0.857331
62_fIntestine_Lg-DS17785			fIntestine		160623	853.279	5723	1031	723	183929	1471911	2.59559	246402	303789	16710	180	0	180764	0.982792
63_fIntestine_Lg-DS17841			fIntestine		291594	885.862	10927	1156	781	800986	1549525	2.73809	180586	353286	31720	323	0	552766	0.690107
64_fIntestine_Lg-DS17990			fIntestine		171696	890.537	6178	1080	760	327879	1472363	2.61428	228793	322885	11493	30	0	304878	0.929849
65_fIntestine_Lg-DS18499			fIntestine		155885	971.499	4814	1088	770	421206	1513220	2.72589	181265	345048	28534	282	0	375546	0.891597
66_fIntestine_Sm-DS16559		Fetal small-intestine tissue, 13 samples, ages 12-16 weeks	fIntestine		180661	954.387	5942	1068	765	475416	1463246	2.63976	210884	332245	11162	19	0	426532	0.897176
67_fIntestine_Sm-DS16712			fIntestine		126969	895.492	4977	1030	754	190939	1411036	2.55053	253829	294234	5169	0	0	184117	0.964271
68_fIntestine_Sm-DS16822			fIntestine		185527	900.673	5784	1106	787	317492	1444752	2.61886	220949	320066	10634	24	0	301552	0.949794
69_fIntestine_Sm-DS16975			fIntestine		157905	924.195	5409	1051	757	337891	1401801	2.5632	245138	295503	6254	0	0	307838	0.911057
70_fIntestine_Sm-DS17092			fIntestine		155980	949.029	5303	1130	813	406942	1419678	2.59847	227604	310530	8205	12	0	346544	0.851581
71_fIntestine_Sm-DS17150			fIntestine		151436	922.868	5373	1074	783	287711	1453019	2.66198	203479	323785	18184	394	0	267392	0.929377
72_fIntestine_Sm-DS17317			fIntestine		143982	928.118	5092	1033	733	223627	1423450	2.62111	219124	310602	13334	12	0	214694	0.960054
73_fIntestine_Sm-DS17425			fIntestine		77571	947.257	3487	1013	750	88872	1424277	2.62314	218409	310856	13614	87	0	87619	0.985901
74_fIntestine_Sm-DS17643			fIntestine		170582	922.078	5594	1162	799	324543	1425002	2.63837	211687	312270	15927	222	0	299990	0.924346
75_fIntestine_Sm-DS17763			fIntestine		171650	876.483	5976	1064	756	208612	1390420	2.62294	212948	304165	12901	85	0	203285	0.974465
76_fIntestine_Sm-DS17808			fIntestine		177039	914.308	6185	1133	793	363205	1394207	2.63998	203600	311143	13272	98	0	334125	0.919935
77_fIntestine_Sm-DS17844			fIntestine		173728	891.627	6491	1083	789	329791	1337133	2.54222	246567	273656	5704	43	0	300656	0.911656
78_fIntestine_Sm-DS18495			fIntestine		156295	906.967	4876	1074	762	259486	1317800	2.5067	261812	261426	2472	2	0	248675	0.958337
79_fKidney-DS10986	fKidney	Fetal kidney tissue, 47 samples, ages 12-21 weeks	fKidney		199412	847.163	7103	1156	804	321105	1373937	2.62517	212430	294801	16026	114	0	308057	0.959365
80_fKidney-DS12635			fKidney		164978	874.285	6120	1110	800	283870	1375937	2.63076	213689	289158	19770	401	0	271081	0.954948
81_fKidney-DS16139			fKidney		248877	874.352	9011	1136	794	387160	1381472	2.65053	200975	301480	18673	78	0	353960	0.914247
82_fKidney-DS16837			fKidney		171042	937.296	5324	1142	817	509643	1373402	2.63583	210703	289766	20212	370	0	446513	0.876129
83_fKidney-DS17522			fKidney		228421	921.846	6523	1197	828	525712	1361606	2.66532	194835	292732	22725	568	0	480335	0.913685
84_fKidney-DS17753			fKidney		153839	919.979	5547	1113	788	443563	1326040	2.6019	216211	280162	13218	52	0	386495	0.871342
85_fKidney-DS20564			fKidney		180515	891.755	5779	1109	796	357090	1333374	2.63133	204937	283847	17776	171	0	344511	0.964774
86_fKidney_L-DS16446			fKidney		174547	908.969	5462	1090	774	347074	1304103	2.58286	223228	269131	12481	66	0	328066	0.945234
87_fKidney_L-DS16579			fKidney		187884	981.651	5449	1151	792	877106	1289347	2.5664	224426	271385	6585	0	0	668100	0.76171
88_fKidney_L-DS16805			fKidney		211491	881.542	7091	1107	791	425503	1334890	2.66256	185504	299532	16309	10	0	386306	0.907881
89_fKidney_L-DS17140			fKidney		159659	959.235	4923	1126	797	593805	1266841	2.53439	236683	259233	3944	0	0	495993	0.835279
90_fKidney_L-DS18466			fKidney		176388	976.001	5196	1152	822	646022	1333732	2.67656	190931	278216	28548	606	0	542890	0.840358
91_fKidney_R-DS15651			fKidney		190210	960.814	5673	1136	800	652215	1281166	2.59338	213623	267755	12525	111	0	576917	0.88455
92_fKidney_R-DS16441			fKidney		189384	920.564	6028	1094	787	528113	1249600	2.55762	220037	264642	3900	0	0	448536	0.849318
93_fKidney_R-DS16801			fKidney		213713	935.361	6070	1163	816	729861	1262065	2.63574	195462	262910	19869	587	0	624713	0.855934
94_fKidney_R-DS17144			fKidney		168216	936.681	5369	1099	779	501355	1250760	2.63087	188333	274302	12717	64	0	446562	0.89071
95_fKidney_R-DS18463			fKidney		172711	954.939	5237	1119	817	691063	1252575	2.6467	187276	266084	19724	175	0	548840	0.794197
96_fKidney_renal_cortex-DS17307			fKidney		125843	879.029	5679	1051	746	208273	1188790	2.52998	226277	238187	5415	3	0	199692	0.958799
97_fKidney_renal_cortex-DS17387			fKidney		194457	903.75	6132	1139	817	438762	1186358	2.52553	232282	228172	9182	110	0	404130	0.921069
98_fKidney_renal_cortex-DS17455			fKidney		233366	885.528	7211	1164	831	567081	1199616	2.55916	214001	247402	7347	4	0	502151	0.885501
99_fKidney_renal_cortex-DS17756			fKidney		163138	869.161	5843	1059	745	264741	1198751	2.56024	211876	250373	5965	4	0	251876	0.951405
100_fKidney_renal_cortex-DS17804			fKidney		201030	892.083	6113	1134	815	399330	1197927	2.56051	217809	237989	11903	146	0	365083	0.914239
101_fKidney_renal_cortex-DS18428			fKidney		177156	950.615	5247	1153	826	554310	1174094	2.52028	226029	237284	2546	0	0	485690	0.876206
102_fKidney_renal_cortex-DS19388			fKidney		169063	926.519	5391	1105	765	506731	1178398	2.53096	222968	238044	4580	2	0	461311	0.910367
103_fKidney_renal_cortex-DS20568			fKidney		216035	913.483	6228	1116	781	574312	1216626	2.62725	187820	260185	14939	135	0	517000	0.900208
104_fKidney_renal_cortex_L-DS17550			fKidney		202621	948.817	5948	1138	816	757246	1153648	2.50597	233818	220179	6335	27	0	625298	0.825753
105_fKidney_renal_cortex_L-DS18542			fKidney		190362	983.203	5242	1134	795	867134	1172206	2.55131	211169	243265	5017	1	0	672291	0.775302
106_fKidney_renal_cortex_L-DS18931			fKidney		154008	933.853	4972	1134	787	404719	1137814	2.4939	235920	215299	5018	1	0	375024	0.926628
107_fKidney_renal_cortex_L-DS19257			fKidney		221755	924.49	6521	1122	793	634321	1173883	2.57331	202069	246688	7419	1	0	544413	0.858261
108_fKidney_renal_cortex_R-DS17545			fKidney		195245	924.474	5826	1178	819	460359	1223774	2.70726	171983	242135	36180	1733	3	424918	0.923014
109_fKidney_renal_cortex_R-DS18928			fKidney		172947	929.724	5297	1144	802	502396	1123497	2.49172	231585	216905	2403	0	0	461596	0.918789
110_fKidney_renal_cortex_R-DS19254			fKidney		204010	927.225	6182	1128	822	670810	1113168	2.48371	233739	212102	2346	0	0	548052	0.817
111_fKidney_renal_pelvis-DS17381			fKidney		211593	896.123	6703	1119	788	608849	1167092	2.60925	185940	250188	11162	0	0	531438	0.872857
112_fKidney_renal_pelvis-DS17451			fKidney		189916	941.663	5911	1126	809	638540	1100451	2.47214	237501	205111	2529	0	0	538730	0.84369
113_fKidney_renal_pelvis-DS17760			fKidney		191134	914.199	6909	1112	769	521206	1178230	2.65629	183923	229214	29391	1032	3	408647	0.784041
114_fKidney_renal_pelvis-DS18088			fKidney		116749	892.168	4801	1074	738	210914	1146063	2.5946	191018	238795	11848	50	0	204331	0.968788
115_fKidney_renal_pelvis-DS18431			fKidney		174384	913.928	5679	1088	762	388897	1121460	2.55596	203169	227268	8307	18	0	365365	0.93949
116_fKidney_renal_pelvis-DS19386			fKidney		187108	914.767	5781	1117	798	459452	1110763	2.53254	213342	216949	8298	8	0	416958	0.907512
117_fKidney_renal_pelvis-DS20448			fKidney		234165	917.569	6478	1154	814	806848	1143366	2.60719	182054	246703	9786	1	0	657167	0.814487
118_fKidney_renal_pelvis_L-DS17553			fKidney		182425	941.642	5681	1150	825	542966	1110579	2.54836	202358	227918	5521	5	0	478096	0.880527
119_fKidney_renal_pelvis_L-DS18666			fKidney		169450	915.998	5294	1109	793	422745	1133729	2.6467	180786	219000	27693	877	0	385224	0.911244
120_fKidney_renal_pelvis_L-DS18964			fKidney		165445	917.945	5520	1119	785	438544	1055348	2.46656	229893	196318	1652	0	0	407987	0.930322
121_fKidney_renal_pelvis_L-DS19238			fKidney		199552	901.847	6155	1122	806	469882	1069193	2.51277	211978	208865	4658	2	0	437349	0.930763
122_fKidney_renal_pelvis_R-DS17548			fKidney		175080	969.112	5404	1131	809	761391	1069754	2.51925	206027	216720	1885	0	0	611223	0.802772
123_fKidney_renal_pelvis_R-DS18663			fKidney		206306	914.014	6236	1130	813	465859	1075484	2.54405	196873	221750	4122	0	0	422539	0.90701
124_fKidney_renal_pelvis_R-DS18961			fKidney		170550	916.14	5610	1105	760	407287	1073615	2.54891	195629	219951	5626	0	0	376076	0.923369
125_fKidney_renal_pelvis_R-DS19235			fKidney		179625	891.745	5967	1125	794	410739	1054523	2.52669	205185	204586	7520	63	0	383572	0.933858
126_fLung-DS12646	fLung	Fetal lung tissue, 34 samples, ages 10-17 weeks	fLung		151525	850.91	5684	1084	768	215013	1058842	2.5643	185378	222071	5467	1	0	210736	0.980108
127_fLung-DS12817			fLung		216036	862.431	6781	1066	753	308427	995805	2.42265	238005	172345	690	0	0	295749	0.958895
128_fLung-DS13507			fLung		189508	940.601	5722	1173	791	587103	1042740	2.53869	196774	206697	7239	29	0	513607	0.874816
129_fLung-DS13985			fLung		198776	936.936	5607	1165	832	469746	1027401	2.52255	201148	199451	6688	0	0	392488	0.835532
130_fLung-DS14666			fLung		163449	892.924	5630	1092	785	309063	1062377	2.61063	173105	219275	14468	94	0	294891	0.954145
131_fLung-DS14724			fLung		198716	874.686	6320	1146	784	339996	1004206	2.48087	213962	187005	3793	19	0	332529	0.978038
132_fLung-DS14751			fLung		201677	896.362	6388	1170	821	411040	1021262	2.52339	199803	198021	6882	13	0	378783	0.921523
133_fLung-DS14809			fLung		161243	860.699	5622	1116	791	240481	1040325	2.57957	177264	218333	7687	10	0	236304	0.982631
134_fLung-DS14820			fLung		187045	880.966	6154	1099	790	307093	1013907	2.53898	191005	201431	6901	0	0	292898	0.953776
135_fLung-DS15227			fLung		169884	898.557	5794	1109	773	291068	984121	2.46443	216659	179884	2784	3	0	282913	0.971982
136_fLung-DS15461			fLung		199287	925.748	5879	1126	816	427863	984821	2.46623	215100	182267	1955	0	0	377133	0.881434
137_fLung-DS15573			fLung		178762	937.654	5308	1149	794	435802	965603	2.42634	229708	166849	1410	0	0	358457	0.822523
138_fLung_L-DS15637			fLung		187235	931.049	5904	1136	812	465594	943173	2.38617	243301	151289	676	0	0	418832	0.899565
139_fLung_L-DS16570			fLung		184842	942.504	5330	1148	815	468218	967870	2.46482	214162	174502	4010	0	0	428920	0.916069
140_fLung_L-DS17105			fLung		179997	953.717	5396	1133	814	488579	981785	2.51508	195627	188418	6293	21	0	429633	0.879352
141_fLung_L-DS17154			fLung		199100	989.894	5619	1206	833	961188	971792	2.49884	199430	184945	4513	9	0	748595	0.778823
142_fLung_L-DS17464			fLung		184221	950.359	5691	1141	797	468754	930832	2.40426	231986	153836	1338	0	0	421474	0.899137
143_fLung_L-DS17674			fLung		192172	853.06	6885	1096	777	272039	949988	2.46756	207472	175032	2487	0	0	263014	0.966825
144_fLung_L-DS17739			fLung		171391	853.766	6381	1107	768	238722	953031	2.50649	189498	188874	1852	1	0	233216	0.976936
145_fLung_L-DS17835			fLung		151251	829.575	5542	1054	782	181549	891213	2.36559	240443	134861	1436	0	0	178737	0.984511
146_fLung_L-DS17959			fLung		174228	948.364	5302	1124	802	570574	882429	2.38944	227700	139388	2215	1	0	509461	0.892892
147_fLung_L-DS18170			fLung		218988	933.308	6502	1182	805	737486	884795	2.41199	217755	147025	2050	2	0	651424	0.883304
148_fLung_L-DS18421			fLung		189829	959.792	5458	1150	816	586232	878004	2.41177	216147	145898	2004	0	0	515016	0.878519
149_fLung_L-DS18487			fLung		207995	1006.2	5806	1182	848	916001	870732	2.39444	222290	139276	2081	0	0	684792	0.747589
150_fLung_R-DS15632			fLung		164418	950.946	5128	1105	791	384991	890821	2.45267	202854	156291	4060	0	0	364209	0.94602
151_fLung_R-DS16566			fLung		178171	973.35	5121	1185	829	553232	905187	2.51973	176640	178503	4087	10	0	480025	0.867674
152_fLung_R-DS16790			fLung		203834	904.784	6518	1106	802	424632	877345	2.45693	197690	155641	3753	6	0	382779	0.901437
153_fLung_R-DS17101			fLung		179688	965.307	5352	1138	814	689850	929737	2.64212	149663	179202	22325	701	0	574650	0.833007
154_fLung_R-DS17162			fLung		169066	959.933	5015	1134	801	523371	812505	2.31234	242430	108147	801	0	0	457305	0.873768
155_fLung_R-DS17670			fLung		225486	860.931	7494	1120	801	369304	869051	2.48413	185954	158409	5474	4	0	349155	0.945441
156_fLung_R-DS17831			fLung		207169	969.705	6110	1207	846	931713	844960	2.43452	198055	147226	1793	0	0	762809	0.818717
157_fLung_R-DS17954			fLung		186090	978.478	5515	1146	787	840671	842685	2.43869	201773	135974	7788	13	0	649073	0.772089
158_fLung_R-DS18418			fLung		197141	971.8	5926	1181	821	680375	807631	2.37541	213301	125751	944	0	0	576153	0.846817
159_fLung_R-DS18492			fLung		202492	989.474	5667	1187	861	890199	850608	2.5174	172484	156012	9371	24	0	643523	0.722898
160_fMuscle_arm-DS17432	fMuscle	Fetal muscle tissue, 48 samples, ages 12-18 weeks	fMuscle		197048	906.966	6021	1127	813	448187	822292	2.45728	185988	144288	4343	16	0	395208	0.881793
161_fMuscle_arm-DS17765			fMuscle		325792	914.314	11664	1199	825	2013288	772920	2.30998	232100	101282	1216	2	0	1183975	0.58808
162_fMuscle_arm-DS17825			fMuscle		197865	912.755	7630	1132	790	595261	812123	2.44286	187639	142391	2418	0	0	512025	0.860169
163_fMuscle_arm-DS17848			fMuscle		191572	890.714	6345	1144	813	404779	822082	2.49274	174721	147665	7380	25	0	379634	0.93788
164_fMuscle_arm-DS18080			fMuscle		219388	1003.5	6918	1213	861	1685701	802288	2.4469	186095	137085	4652	47	0	1072706	0.636356
165_fMuscle_arm-DS18176			fMuscle		168665	938.672	5680	1134	801	494014	775960	2.39093	200399	121415	2728	1	0	428966	0.868328
166_fMuscle_arm-DS18379			fMuscle		141407	961.574	5029	1096	789	441711	736924	2.29496	227368	92760	977	0	0	381510	0.86371
167_fMuscle_arm-DS18452			fMuscle		171478	979.116	5506	1160	798	740920	774814	2.43925	184016	127763	5832	33	0	620235	0.837115
168_fMuscle_arm-DS18473			fMuscle		163307	1013.65	5037	1190	837	901615	738518	2.3261	214257	102936	299	0	0	749455	0.831236
169_fMuscle_arm-DS18559			fMuscle		167591	942.321	5365	1164	806	521051	730551	2.3118	217691	98103	215	0	0	472008	0.905877
170_fMuscle_arm-DS18992			fMuscle		141311	946.091	4876	1118	787	447290	724473	2.33851	205660	103411	730	0	0	400696	0.89583
171_fMuscle_arm-DS19051			fMuscle		138308	967.617	4451	1080	779	412917	777359	2.51047	161044	139258	9228	117	0	381946	0.924995
172_fMuscle_arm-DS19053			fMuscle		172795	965.634	5729	1162	817	686828	743490	2.40563	185500	121762	1801	0	0	600950	0.874964
173_fMuscle_arm-DS19270			fMuscle		183303	927.366	6113	1159	811	525970	715800	2.32081	209974	97960	493	0	0	486906	0.92573
174_fMuscle_arm-DS19295			fMuscle		192784	920.002	6053	1182	830	563201	719259	2.34215	202456	104201	436	0	0	504063	0.894997
175_fMuscle_arm-DS19380			fMuscle		195614	935.111	6162	1169	805	781253	738734	2.49086	154995	137590	3991	2	0	671169	0.859093
176_fMuscle_arm-DS19646			fMuscle		156946	940.079	5379	1118	785	456177	672610	2.28088	212561	81828	501	0	0	401107	0.879279
177_fMuscle_back-DS17767			fMuscle		217717	1025.32	6654	1202	823	1938178	657351	2.25841	216007	74907	154	0	0	1345962	0.694447
178_fMuscle_back-DS17850			fMuscle		210454	874.968	7155	1185	841	450893	676409	2.34608	189632	97589	1092	2	0	404770	0.897707
179_fMuscle_back-DS18083			fMuscle		229666	983.315	7266	1203	852	1561611	695451	2.41719	170876	113641	3194	0	0	1065137	0.682076
180_fMuscle_back-DS18377			fMuscle		153684	973.693	4867	1186	840	540106	686815	2.41947	167029	114615	2218	8	0	469185	0.868691
181_fMuscle_back-DS18454			fMuscle		184008	938.562	6035	1157	805	651058	669075	2.35747	183832	98505	1474	0	0	583889	0.896831
182_fMuscle_back-DS18468			fMuscle		178397	1007.03	5379	1219	832	903850	632758	2.26832	204366	74331	257	1	0	724478	0.801547
183_fMuscle_back-DS18842			fMuscle		172090	935.329	5273	1160	802	499860	642426	2.32425	187998	87182	1221	0	0	450405	0.901062
184_fMuscle_back-DS19117			fMuscle		152931	948.759	5248	1123	778	478828	618915	2.2751	197367	74507	165	0	0	432534	0.903318
185_fMuscle_back-DS19384			fMuscle		195816	945.465	6159	1166	829	797496	639608	2.383	166443	101122	839	0	0	677284	0.849263
186_fMuscle_back-DS19441			fMuscle		178420	939.574	5829	1155	788	626582	628991	2.35838	172337	93155	1213	0	0	541825	0.864731
187_fMuscle_back-DS19648			fMuscle		236467	919.349	6707	1155	793	702087	627727	2.3711	167482	96273	986	0	0	570401	0.812436
188_fMuscle_back-DS20244			fMuscle		175449	925.422	5909	1184	825	467847	605064	2.30109	184554	77616	777	0	0	420885	0.899621
189_fMuscle_leg-DS17429			fMuscle		189503	903.54	5894	1115	785	376740	633667	2.43828	149233	107399	3251	0	0	343757	0.912452
190_fMuscle_leg-DS18386			fMuscle		181884	894.386	6726	1178	815	366832	592129	2.28193	186586	72643	257	0	0	353165	0.962743
191_fMuscle_leg-DS18456			fMuscle		165746	990.277	5021	1155	820	732260	621706	2.40859	156121	98545	3441	13	0	636627	0.8694
192_fMuscle_leg-DS18471			fMuscle		178176	1031.48	5265	1242	862	1335018	631046	2.45681	142814	110751	3290	1	0	1012142	0.758149
193_fMuscle_leg-DS18844			fMuscle		135860	901.191	4783	1109	785	266705	599376	2.35355	165393	88514	762	0	0	255944	0.959652
194_fMuscle_leg-DS19115			fMuscle		170384	943.623	5315	1137	807	570729	562168	2.21447	199475	54326	60	0	0	485941	0.851439
195_fMuscle_leg-DS19158			fMuscle		187906	997.277	5705	1204	862	857585	564955	2.23429	193701	59071	85	0	0	646638	0.754022
196_fMuscle_leg-DS19272			fMuscle		203447	947.306	6259	1170	833	736248	549975	2.18089	206597	45547	35	0	0	622282	0.845207
197_fMuscle_leg-DS19291			fMuscle		200004	893.287	6420	1179	840	546351	542564	2.21653	192164	52232	385	0	0	505905	0.925971
198_fMuscle_leg-DS19436			fMuscle		192232	927.591	6061	1145	792	640975	554440	2.27204	178004	65660	363	0	0	568073	0.886264
199_fMuscle_leg-DS19643			fMuscle		196024	902.981	6615	1167	811	603548	545764	2.24249	184676	58380	318	0	0	540086	0.894852
200_fMuscle_leg-DS20239			fMuscle		212940	899.047	6901	1151	803	551673	552417	2.27682	175762	66567	298	0	0	502257	0.910425
201_fMuscle_lower_limb-DS18174			fMuscle		251831	960.028	9094	1223	877	1855822	527930	2.18045	198462	43626	32	0	0	1260679	0.67931
202_fMuscle_trunk-DS17827			fMuscle		198180	886.511	7152	1108	798	363647	581747	2.40312	145675	95223	1182	0	0	339085	0.932456
203_fMuscle_trunk-DS20242			fMuscle		187409	946.027	6055	1145	812	624434	535401	2.22638	186445	53633	403	0	0	534424	0.855853
204_fMuscle_trunk-DS20544			fMuscle		169882	933.89	5580	1107	807	510860	558410	2.33246	160950	77322	1136	0	0	445688	0.872427
205_fMuscle_upper_back-DS19283			fMuscle		155470	956.393	5018	1116	819	555129	541498	2.26832	175160	63070	492	0	0	468263	0.843521
206_fMuscle_upper_limb_sk-DS17661			fMuscle		179584	883.21	6222	1135	792	390359	516093	2.17128	197129	40413	149	0	0	367893	0.942448
207_fMuscle_upper_trunk-DS17664			fMuscle		201073	943.867	5969	1184	840	635930	540106	2.28155	170594	65618	516	0	0	548297	0.862197
208_fPlacenta-DS17639	fPlacenta	Placenta tissue, 4 samples, ages 12-15 weeks	fPlacenta		230486	896.58	7855	1103	806	452034	547588	2.33408	156835	77166	605	0	0	354335	0.783868
209_fPlacenta-DS17744			fPlacenta		171289	901.28	5792	990	717	222245	544652	2.34075	154012	78056	615	0	0	205360	0.924025
210_fPlacenta-DS19391			fPlacenta		184684	891.934	5887	1001	711	226763	543941	2.39872	138834	85443	2486	0	0	208997	0.921654
211_fPlacenta-DS20346			fPlacenta		170230	908.958	5579	1031	724	216462	518789	2.31989	152315	71089	223	0	0	209826	0.969343
212_fSkin-DS10987	fSkin	Fetal fibroblasts, 17 samples, ages 12-14 weeks	fSkin		174744	833.829	5907	1067	768	203705	507643	2.27548	162348	60033	712	0	0	198881	0.976319
213_fSkin_fibro_abdomen-DS19558			fSkin		168386	828.837	5327	1056	757	177213	510870	2.29543	157610	64153	794	3	0	175047	0.987777
214_fSkin_fibro_abdomen-DS19561			fSkin		183980	835.186	5309	1073	768	187476	532744	2.3971	136341	83561	2336	7	0	185187	0.98779
215_fSkin_fibro_back-DS19174			fSkin		170433	831.636	5343	1018	737	166516	487562	2.19392	179205	42960	68	0	0	164849	0.989989
216_fSkin_fibro_back-DS19233			fSkin		173721	826.372	5334	1029	765	157866	494981	2.22986	171267	50401	311	0	0	155777	0.986767
217_fSkin_fibro_bicep_L-DS19857			fSkin		168254	829.153	4855	1021	743	170001	496659	2.24037	168780	52525	381	0	0	167593	0.985835
218_fSkin_fibro_bicep_L-DS19867			fSkin		167415	833.008	4991	1017	737	174713	510691	2.30928	152874	68149	124	0	0	168967	0.967112
219_fSkin_fibro_bicep_R-DS19745			fSkin		163887	825.743	5138	1020	737	153940	479096	2.18273	179425	40030	39	0	0	151685	0.985351
220_fSkin_fibro_bicep_R-DS19761			fSkin		172455	839.679	4911	1054	749	175284	480664	2.1963	176049	42646	157	0	0	172429	0.983712
221_fSkin_fibro_leg_L_quad-DS20046			fSkin		192927	843.86	5238	1020	746	206067	499775	2.30883	150838	64397	1227	0	0	196067	0.951472
222_fSkin_fibro_leg_L_quad-DS20056			fSkin		186222	843.705	5068	1088	759	195331	504149	2.32939	145990	69591	849	0	0	193503	0.990642
223_fSkin_fibro_leg_R_quad-DS19943			fSkin		160990	833.73	4816	997	713	153295	485438	2.25771	160316	53982	715	0	0	151923	0.99105
224_fSkin_fibro_leg_R_quad-DS19948			fSkin		177884	842.228	5099	1060	746	192759	456907	2.12504	188160	26817	34	0	0	189756	0.984421
225_fSkin_fibro_scalp-DS19444			fSkin		161123	832.859	5048	1047	753	176487	460593	2.14636	183401	30977	215	0	0	174495	0.988713
226_fSkin_fibro_scalp-DS19449			fSkin		170318	826.828	5411	1026	737	163428	468444	2.21502	166175	45146	164	0	0	161296	0.986954
227_fSkin_fibro_upper_back-DS19696			fSkin		174026	822.552	5411	1042	734	168047	476263	2.25649	157299	53395	370	0	0	165795	0.986599
228_fSkin_fibro_upper_back-DS19706			fSkin		202402	829.964	5808	1062	760	185694	497272	2.3577	139717	66961	4225	11	0	182551	0.983074
229_fSpinal_cord-DS18501	fSpinal_cord	Fetal spinal-cord tissue, 3 samples, ages 12-16 weeks	fSpinal_cord		222339	961.293	6143	1193	803	1257382	454253	2.16443	175433	34369	70	0	0	887632	0.705937
230_fSpinal_cord-DS20351			fSpinal_cord		195277	910.181	5964	1126	806	543072	485523	2.32487	141178	67477	184	0	0	447013	0.823119
231_fSpinal_cord-DS20530			fSpinal_cord		183051	912.688	5345	1151	777	456238	470609	2.25591	155368	53103	141	0	0	419169	0.918751
232_fSpleen-DS17448	fSpleen	Fetal spleen tissue, age 16 weeks	fSpleen		169553	898.095	6019	1109	778	283811	485186	2.32957	141009	65889	1374	1	0	271059	0.955069
233_fStomach-DS16530	fStomach	Fetal stomach tissue, 11 samples, ages 13-21 weeks	fStomach		138860	979.258	4825	1124	786	498301	455079	2.19882	165864	41053	48	0	0	427273	0.85746
234_fStomach-DS17172			fStomach		150616	950.894	5129	1115	787	463079	449193	2.17984	169048	36979	40	0	0	409272	0.883806
235_fStomach-DS17325			fStomach		104822	922.031	4348	1042	746	190685	481681	2.33861	137979	66237	1753	0	0	184672	0.968466
236_fStomach-DS17659			fStomach		168511	855.296	6194	1142	810	253861	472797	2.31314	140806	63175	415	0	0	250366	0.986233
237_fStomach-DS17750			fStomach		142705	878.687	5222	1040	750	186710	444203	2.18062	166915	36787	3	0	0	182302	0.976391
238_fStomach-DS17878			fStomach		197064	887.695	6790	1107	762	392674	469878	2.30887	142716	58734	2056	4	0	368729	0.939021
239_fStomach-DS17963			fStomach		148673	979.218	5108	1146	797	565915	479980	2.37318	127594	73840	818	0	0	437993	0.773955
240_fStomach-DS18389			fStomach		140388	961.135	5279	1126	763	428356	445088	2.20252	161224	40788	69	0	0	364488	0.8509
241_fStomach-DS18821			fStomach		146786	962.458	4788	1103	789	399337	432571	2.15533	169611	30999	88	0	0	363740	0.91086
242_fStomach-DS20349			fStomach		166377	929.072	5414	1087	768	403294	448824	2.24151	152077	47954	202	0	0	357091	0.885436
243_fStomach-DS20546			fStomach		167606	928.163	5488	1130	785	345548	439005	2.19322	161565	38525	75	0	0	321151	0.929396
244_fTestes-DS18942	fTestes	Fetal testicle tissue, age 16 weeks	fTestes		165312	934.182	5531	1131	798	417354	447603	2.24792	150089	48695	335	0	0	391184	0.937295
245_fThymus-DS16490	fThymus	Fetal thymus tissue, 10 samples, ages 12-21 weeks	fThymus		120400	976.381	4348	1050	727	242080	452233	2.29081	140464	56487	461	0	0	229371	0.947501
246_fThymus-DS16841			fThymus		99700	965.307	4179	1064	754	205969	421572	2.13768	170083	27102	25	0	0	199817	0.970131
247_fThymus-DS17323			fThymus		102437	942.128	3875	998	708	166189	429737	2.18911	159286	36919	102	0	0	159058	0.957091
248_fThymus-DS17474			fThymus		103047	1000.68	3995	1103	783	256856	403935	2.06795	182065	13259	7	0	0	243313	0.947274
249_fThymus-DS17875			fThymus		101699	891.068	4136	945	694	114490	408449	2.1034	174121	20049	15	0	0	112547	0.983029
250_fThymus-DS17876			fThymus		137512	992.801	5275	1125	797	380225	425160	2.19865	155087	38158	128	0	0	349231	0.918485
251_fThymus-DS18382			fThymus		158716	951.722	7396	1177	793	504906	410085	2.12745	168229	24493	37	0	0	429760	0.851168
252_fThymus-DS19287			fThymus		150610	901.486	5568	1106	793	262947	415094	2.16106	161207	30808	64	0	0	256108	0.973991
253_fThymus-DS20335			fThymus		95066	946.126	3587	1020	701	142874	441644	2.31301	131841	58430	668	0	0	138300	0.967986
254_fThymus-DS20341			fThymus		96543	967.791	3644	1047	736	180497	444941	2.33338	129600	58601	2482	2	0	173567	0.961606
255_GM06990-DS7748	GM06990	Lymphoblastoid	Hematopoietic	F	83642	934.453	3316	968	700	101039	409976	2.15826	159952	29948	57	0	0	99234	0.982136
256_GM12864-DS12431	GM12864	Lymphoblastoid	Hematopoietic	M	127269	864.868	5101	944	657	101352	406237	2.14049	163202	26507	78	0	0	100498	0.991574
257_GM12865-DS12436	GM12865	Lymphoblastoid	Hematopoietic	F	129374	894.186	4588	945	662	133553	390753	2.08428	171694	15763	19	0	0	129695	0.971113
258_GM12878-DS10671	GM12878	Lymphoblastoid	Hematopoietic	F	104869	924.149	4550	961	687	115077	396545	2.11684	165464	21843	22	0	0	113596	0.98713
259_H1_P18-DS18873	H1_P18	H1-derived embryonic stem cells	Stem		172743	884.81	5829	1080	765	309647	412660	2.21017	147526	39128	56	0	0	278454	0.899263
260_H9_P42-DS18522	H9_P42	H9-derived embryonic stem cells	Stem		135278	891.872	4888	1077	756	185826	432469	2.32728	127140	56563	2115	8	0	176978	0.952386
261_HAc-DS14765	HAc	Human Astrocytes - cerebellar	Brain	U	177638	834.753	6114	1056	759	182825	384586	2.07107	172505	13180	9	0	0	180719	0.988481
262_HAEpiC-DS12663	HAEpiC	Human Amniotic Epithelial Cells	Epithelial	U	194289	835.55	6482	1003	724	167904	417209	2.26247	136369	47669	366	0	0	164922	0.98224
263_HAh-DS15192	HAh	Human Astrocytes - hippocampal	Brain	U	208668	881.484	6483	1107	788	316009	399632	2.17275	152391	31302	236	0	0	297958	0.942878
264_HAsp-DS14790	HAsp	Human Astrocytes - Spinal cord	Brain	U	209618	910.87	6102	1132	814	351378	386198	2.11239	162280	20542	3	0	0	318355	0.906019
265_HBMEC-DS13817	HBMEC	Human Brain Microvascular Endothelial Cells	Endothelial	U	191208	876.121	5662	1052	752	222233	394776	2.17449	149994	31432	123	0	0	215644	0.970351
266_HCF-DS12501	HCF	Human Cardiac Fibroblasts	Fibroblast	U	166110	844.082	5748	1058	744	193373	380840	2.10158	162887	18250	79	0	0	190545	0.985375
267_HCFaa-DS13480	HCFaa	Human Cardiac Fibroblasts - adult atrial	Fibroblast	F	179267	871.46	5543	1109	796	214593	413940	2.29333	128095	51858	544	0	0	208804	0.973023
268_HCM-DS12599	HCM	Human Cardiomyocytes	Muscle	U	185133	853.159	6129	1066	779	218852	377994	2.09724	162738	17466	30	0	0	214924	0.982052
269_HConF-DS11642	HConF	Human Conjunctival Fibroblasts	Fibroblast	U	145206	844.799	5671	1000	740	159960	380490	2.12647	156306	22618	6	0	0	156186	0.976407
270_HCPEpiC-DS12447	HCPEpiC	Human Choroid Plexus Epithelial Cells	Epithelial	U	202583	839.23	6909	1029	742	209872	376657	2.10663	159840	18847	109	0	0	206204	0.982523
271_HCT116-DS13551	HCT-116	Colon adenocarcinoma	Colon	M	101004	881.228	3192	913	654	84369	381164	2.1429	152498	25332	43	0	0	83817	0.993457
272_HEEpiC-DS12763	HEEpiC	Human Esophageal Epithelial Cells	Epithelial	U	207431	830.108	6523	973	701	155413	380560	2.14747	151139	26014	60	0	0	151535	0.975047
273_Hela-DS10011	HeLa-S3	Fibroblasts	Cervix	F	116013	938.921	3068	966	698	136279	387176	2.19379	142706	33360	421	0	0	131841	0.967434
274_HEPG2-DS7764	HepG2	Hepatocellular carcinoma	Liver	M	77542	879.212	3617	998	722	71972	368447	2.102	157431	17827	26	0	0	70492	0.979436
275_HESC-DS10167	HESC	Human H1 Embryonic Stem Cell line	Stem	M	157051	844.511	6829	1028	739	162779	369882	2.11708	154298	20374	41	0	0	156736	0.962876
276_hESCT0-DS11909	H7-hESC	Undifferentiated embryonic stem cells	Stem	U	276421	841.409	8206	1083	790	349841	391589	2.28017	124104	47151	482	0	0	312597	0.89354
277_HFF-DS15115	HFF	Human Foreskin Fibroblasts	Fibroblast	M	183260	871.332	5888	1061	745	244027	376666	2.20085	136988	33942	216	0	0	237273	0.972323
278_HFF_MyC-DS15079	HFF_Myc	Human Foreskin Fibroblasts_Myc Transgene	Fibroblast	M	208127	856.689	7044	1070	745	243374	350025	2.05896	159984	10011	6	0	0	233781	0.960583
279_HGF-DS11752	HGF	Human Gingival Fibroblasts	Fibroblast	U	143558	827.35	5294	1016	749	135591	408794	2.40864	103735	62620	3361	4	0	134464	0.991688
280_HIPEpiC-DS12684	HIPEpiC	Human Iris Pigment Epithelial Cells	Epithelial	U	224390	832.54	7573	1019	745	197210	375161	2.21775	132777	35937	449	0	0	192093	0.974053
281_HL60-DS11809	HL-60	Human promyelocyticleukemia cells	Hematopoietic	F	147409	903.062	6456	971	720	151654	351300	2.09049	152951	14986	110	0	0	146843	0.968276
282_HMEC-DS8680	HMEC	Human mammary epithelial cells	Epithelial	U	135528	878.798	4092	995	714	137477	359347	2.14019	144413	23443	48	0	0	133705	0.972563
283_HMF-DS13363	HMF	Human Mammary Fibroblasts	Fibroblast	F	170001	836.777	6101	1047	751	177873	384240	2.29238	119009	48206	401	0	0	173712	0.976607
284_HMVEC_dAd-DS12957	HMVEC-dAd	Adult Human Dermal Microvascular Endothelial Cells	Endothelial		111373	857.697	4600	976	721	109980	354094	2.12649	145521	20928	67	0	0	108863	0.989844
285_HMVEC_dBlAd-DS13337	HMVEC-dBl-Ad	Adult Human Dermal Blood Microvascular Endothelial Cells	Endothelial	F	145032	891.464	4764	1065	759	200233	382852	2.30371	116582	48740	867	0	0	195470	0.976213
286_HMVEC_dBlNeo-DS13242	HMVEC-dBl-Neo	Neonatal Human Dermal Blood Microvascular Endothelial Cells	Endothelial	M	149107	931.514	5184	1055	737	232683	356932	2.18403	133719	29342	367	0	0	221941	0.953834
287_HMVEC_dLyAd-DS13261	HMVEC-dLy-Ad	Adult Human Dermal Lymphatic Microvascular Endothelial Cells	Endothelial	F	111481	870.338	4353	971	700	127314	347695	2.12773	142603	20743	65	0	0	125506	0.985799
288_HMVEC_dLyNeo-DS13150	HMVEC-dLy-Neo	Neonatal Human Dermal Lymphatic Microvascular Endothelial Cells	Endothelial	M	134978	885.275	4730	1028	735	184404	397154	2.4321	95946	64145	3203	3	0	179085	0.971156
289_HMVEC_dNeo-DS12937	HMVEC-dNeo	Neonatal Human Dermal Microvascular Endothelial Cells	Endothelial	M	127400	886.712	4925	1007	720	146783	364190	2.23733	124585	37756	438	0	0	143812	0.979759
290_HMVEC_LBl-DS13372	HMVEC-LBl	Human Lung Blood Microvascular Endothelial Cells	Endothelial	F	156177	874.934	5371	1051	723	200165	331297	2.06696	149551	10729	2	0	0	194937	0.973882
291_HMVEC_LLy-DS13185	HMVEC-LLy	Human Lung Lymphatic Microvascular Endothelial Cells	Endothelial	F	125863	899.517	4681	1033	746	169163	345524	2.15692	135211	24826	156	0	0	166483	0.984157
292_HNPCEpiC-DS12467	HNPCEpiC	Human Non-Pigment Ciliary Epithelial Cells	Epithelial	U	210575	830.164	6983	1028	733	194185	355279	2.22105	124708	35145	107	0	0	191593	0.986652
293_HPAEC-DS12916	HPAEC	Human Pulmonary Artery Endothelial Cells	Endothelial	F	120225	837.505	5237	1034	735	110352	337445	2.13754	136325	21369	172	0	0	109189	0.989461
294_HPAF-DS13411	HPAF	Human Pulmonary Artery Fibroblasts	Fibroblast		175588	862.527	5656	1061	749	223093	334062	2.13615	135165	21148	72	0	0	218214	0.97813
295_HPdLF-DS13573	HPdLF	Human Periodontal Ligament Fibroblasts	Fibroblast	M	164435	853.656	5244	1052	754	192079	325360	2.08093	143705	12642	6	0	0	188116	0.979368
296_HPF-DS13390	HPF	Human Pulmonary Fibroblasts	Fibroblast	U	142259	854.749	4894	1029	761	146066	325571	2.09488	140680	14721	12	0	0	144517	0.989395
297_HRCE-DS10666	HRCEpiC	Human renal cortical epithelial cells (normal)	Epithelial	U	187840	828.229	5622	1057	741	181216	321025	2.08539	140828	13079	33	0	0	178217	0.983451
298_HRE-DS10641	HRE	Human renal epithelial cells (normal)	Epithelial	U	191445	822.48	6334	1005	730	178930	331403	2.15813	129357	24123	80	0	0	173454	0.969396
299_HRGEC-DS13705	HRGEC	Human Renal Glomerular Endothelial Cells	Endothelial	U	137971	826.973	5348	1004	711	130475	320556	2.09111	139337	13950	8	0	0	129507	0.992581
300_HRPEpiC-DS12583	HRPEpiC	Human Retinal Pigment Epithelial Cells	Epithelial	U	223133	836.144	6473	1078	797	237691	325068	2.13553	131608	20592	19	0	0	225125	0.947133
301_HSMM-DS14426	HSMM	Human Skeletal Muscle Myoblasts	Muscle	U	226937	833.982	7245	1046	762	252179	344051	2.26866	111625	39315	714	0	0	245676	0.974213
302_HSMM_D-DS15542	HSMM_D	Human Skeletal Muscle Myoblasts_differentiated	Muscle	U	226144	888.182	7612	1125	804	445141	352262	2.32902	103042	46650	1557	0	0	380293	0.85432
303_hTH1-DS17592	Th1	Human primary T helper 1 cells	Hematopoietic	U	67493	860.261	2981	845	624	48586	318363	2.10761	134800	16253	1	0	0	48304	0.994196
304_hTH1-DS7840	Th1	Human primary T helper 1 cells	Hematopoietic	U	70668	974.081	3086	988	733	93492	328808	2.2401	112311	33702	770	0	0	92461	0.988972
305_hTH17-DS11039	Th17	Human primary T helper 17 cells	Hematopoietic		75315	820.063	3228	891	648	43663	313396	2.14558	124869	21130	67	0	0	43288	0.991411
306_hTH2-DS17597	Th2	Human primary T helper 2 cells	Hematopoietic		107355	882.679	4095	956	705	95796	302408	2.0821	133324	11912	6	0	0	94902	0.990668
307_hTH2-DS7842	Th2	Human primary T helper 2 cells	Hematopoietic		76605	956.954	3591	928	679	90493	333305	2.31325	99461	44113	511	0	0	89396	0.987878
308_HUVEC-DS10060	HUVEC	Human umbilical vein endothelial cells	Endothelial	U	111476	910.951	3605	1009	733	171737	327179	2.28998	102428	39461	985	0	0	163392	0.951408
309_HVMF-DS13981	HVMF	Human Villous Mesenchymal Fibroblasts	Fibroblast	U	164850	849.734	5458	1017	748	178796	315395	2.21608	111892	30105	324	0	0	176737	0.988484
310_IMR90-DS13219	IMR90	Fibroblasts	Fibroblast		190497	836.948	6443	1045	739	180234	328143	2.34985	93506	43433	2693	12	0	178330	0.989436
311_iPS_19_11-DS15153	iPS_19_11	Induced pluripotent stem cells	Stem	B	196836	832.195	7832	1047	755	197412	307424	2.23618	105467	31550	460	0	0	191240	0.968735
312_iPS_19_7-DS15148	iPS_19_7	Induced pluripotent stem cells	Stem		178120	825.82	7073	1107	785	160193	296780	2.17774	112240	23856	183	0	0	156493	0.976903
313_iPS_4_7-DS15169	iPS_4_7	Induced pluripotent stem cells	Stem		186750	842.309	6921	1064	742	221147	287722	2.11733	119986	15862	41	0	0	212443	0.960642
314_iPS_6_9-DS15164	iPS_6_9	Induced pluripotent stem cells	Stem		184972	857.269	6816	1063	774	258120	282573	2.08401	124220	11351	20	0	0	248886	0.964226
315_Jurkat-DS12659	Jurkat	T lymphoblastoid cell line derived from acute T cell leukemia	Hematopoietic	M	147540	889.618	4947	1024	740	153560	292504	2.19017	108236	25236	81	0	0	150865	0.98245
316_K562-DS9767	K562	Chronic myeloid leukemia	Hematopoietic	F	138091	881.426	4829	953	696	110783	273725	2.05142	126574	6855	3	0	0	110136	0.99416
317_LNCap-DS14684	LNCaP	Prostate adenocarcinoma cell line	Prostate	M	179239	829.812	5660	1029	727	133432	266542	2.03788	125840	4954	0	0	0	131568	0.98603
318_MCF7-DS9445	MCF-7	Mammary gland adenocarcinoma	Mammary	F	128936	821.997	4293	920	669	100667	278616	2.1354	113084	17116	275	0	0	99679	0.990185
319_Mesendoderm-DS19310	Mesendoderm	H1 derived mesendoderm cells	Stem		208349	851.791	6601	1022	738	234606	276059	2.13061	112675	16863	30	0	0	221558	0.944383
320_NB4-DS12543	NB4	Acute Promyelocytic Leukemia cell line	Hematopoietic	U	127404	904.729	4544	1020	735	167616	269372	2.09049	117196	11660	0	0	0	161992	0.966447
321_NHA-DS12800	NH-A	Normal Human Astrocytes	Brain	U	183674	842.232	5476	1010	719	187329	274185	2.15111	108257	19149	56	0	0	185476	0.990108
322_NHDF_Ad-DS12863	NHDF-Ad	Adult Human Dermal Fibroblasts	Fibroblast	F	220028	845.895	6655	1080	766	242120	278558	2.18796	103638	23422	254	0	0	234486	0.96847
323_NHDF_Neo-DS11923	NHDF-neo	Neonatal Human Dermal Fibroblasts	Fibroblast	U	179333	840.259	5555	1002	735	196307	278211	2.24911	93169	30243	286	0	0	192336	0.979771
324_NHEK-DS11474	NHEK	Normal Human Epidermal Keratinocytes	Skin	U	140403	839.683	5483	977	704	135889	248079	2.07925	109857	9455	0	0	0	133401	0.981691
325_NHLF-DS12829	NHLF	Normal Human Lung Fibroblasts	Fibroblast	U	198961	840.885	5878	1035	732	215011	256455	2.22855	89226	25401	450	0	0	210341	0.97828
326_NPC-DS18739	NPC	H1 derived neuroprogenitor cells	Stem		90287	951.766	3109	1030	762	169720	244088	2.13196	99411	15050	29	0	0	156269	0.920746
327_NT2_D1-DS14575	NT2-D1	Human malignant pluripotent embryonal cancer cell line - Induced by RA to neuronal cells	Stem	M	181840	871.658	6119	1071	752	296578	235123	2.12237	97262	13485	36	0	0	275660	0.929469
328_PANC1-DS9955	PANC-1	Pancreatic carcinoma cell line	Epithelial	M	113448	910.851	3721	925	682	151249	228893	2.07421	102167	8181	4	0	0	146351	0.967616
329_PrEC-DS12098	PrEC	Human Prostate Epithelial Cell Line	Epithelial	U	170496	814.992	5687	959	693	130794	244457	2.22193	85791	24041	188	0	0	129317	0.988707
330_RPTEC-DS14061	RPTEC	Human Renal Proximal Tubule Cells	Epithelial	U	166673	853.418	4928	968	669	156385	232893	2.11759	97076	12875	29	0	0	151320	0.967612
331_SAEC-DS10518	SAEC	Small airway epithelial cells	Epithelial	U	189841	829.317	5821	965	712	152219	211950	2.09123	92144	9170	38	0	0	147573	0.969478
332_Skin_Fibroblasts-DS18224	Skin_Fibroblasts	Foreskin-derived fibroblasts, 4 samples	Fibroblast		240144	899.456	7029	1082	771	523018	222263	2.19977	81008	19877	154	0	0	435092	0.831887
333_Skin_Fibroblasts-DS18229			Fibroblast		216367	880.096	6844	1092	766	288315	208619	2.07237	93400	7249	18	0	0	270465	0.938089
334_Skin_Fibroblasts-DS18252			Fibroblast		206029	842.473	7096	1035	722	202081	216833	2.2033	78465	19889	59	0	0	197630	0.977974
335_Skin_Fibroblasts-DS18256			Fibroblast		194571	859.53	6485	1039	770	254669	199403	2.08154	88010	7761	25	0	0	240601	0.94476
336_Skin_Keratinocytes-DS18692	Skin_Keratinocytes	Foreskin-derived Keratinocytes, 4 samples	Keratinocyte		197320	886.305	5208	1037	758	239408	201499	2.15525	79024	14421	47	0	0	222969	0.931335
337_Skin_Keratinocytes-DS18695			Keratinocyte		190506	871.245	5200	1043	744	206965	199667	2.18844	74116	17049	72	0	0	200801	0.970217
338_Skin_Keratinocytes-DS18714			Keratinocyte		174002	882.481	4854	1048	751	211485	198163	2.18982	73453	16903	137	0	0	201953	0.954928
339_Skin_Keratinocytes-DS18718			Keratinocyte		180617	896.549	4717	988	709	199119	193671	2.17921	73281	15255	336	0	0	190127	0.954841
340_Skin_Melanocytes-DS18590	Skin_Melanocytes	Foreskin-derived melanocytes, 2 samples	Melanocyte		171210	877.407	5237	1000	736	204396	185696	2.08992	80880	7956	17	0	0	193825	0.948282
341_Skin_Melanocytes-DS18601			Melanocyte		179120	934.522	5057	1125	831	332448	200058	2.26494	65753	21749	825	1	0	297112	0.89371
342_SkMC-DS11949	SKMC	Human skeletal muscle cells	Muscle	U	202300	821.061	6544	1045	728	200698	178622	2.11715	74503	9848	18	0	0	195216	0.972685
343_SKNSH-DS8482	SK-N-SH_RA	Neuroblastoma cell lines differentiated with retinoic acid	Brain	F	74669	893.159	3610	1129	826	88328	153412	2.13155	62650	9176	146	0	0	84094	0.952065
344_SK_N_MC-DS14408	SK_N_MC	Neuroepithelioma cell line derived from a metastatic supra-orbital human brain tumor	Brain	F	149806	850.112	4469	1080	768	160282	150299	2.09304	65169	6599	41	0	0	157785	0.984421
345_Trophoblast-DS19317	Trophoblast	H1 derived trophoblasts	Stem		140592	826.48	4942	940	690	119312	149883	2.1075	63492	7609	18	0	0	118289	0.991426
346_vHMEC-DS18438	vHMEC	Human Mammary Epithelial Cells	Epithelial		157287	873.908	4509	1029	738	171146	132158	2.05943	60359	3812	1	0	0	167278	0.977399
347_WERI_Rb1-DS13681	WERI-Rb-1	Retinoblastoma cell line	Retinoblastoma		185392	859.326	5491	983	674	208839	119414	2.10254	50981	5804	10	0	0	196902	0.942841
348_WI_38-DS14315	WI-38	Embryonic lung fibroblasts immortilized hTERT	Fibroblast	F	158873	842.733	5448	996	723	151054	99796	2.05401	45962	2624	0	0	0	148576	0.983595
349_WI_38_TAM-DS14323	WI-38_TAM	Embryonic lung fibroblasts immortilized hTERT_Tamoxifin treated	Fibroblast	F	200180	866.866	6749	996	709	219494	88929	2.03671	42061	1601	1	0	0	213452	0.972473
