# Supplementary material for: Comprehensive discovery of DNA motifs in 349 human cells and tissues reveals new features of motifs
Source: Nucleic Acids Res. 2014 Dec 10;43(1):74–83. doi: 10.1093/nar/gku1261 (PMC4288161; doi:10.1093/nar/gku1261)
Supplement: SUPPLEMENTARY DATA [file supp_gku1261_Supplementary_File_S2.xlsx]

## Sheet: DHS overlap percentage
Dataset	# of DHSs in Dataset	Dataset from the other type	# of DHSs overlapped with DHSs in the Other Dataset	% of DHSs overlaped with DHSs in the Other Dataset
66_fIntestine_Sm-DS16559	180661
		51_fIntestine_Lg-DS16027	107944	59.75
		52_fIntestine_Lg-DS16164	133747	74.03
		53_fIntestine_Lg-DS16563	138114	76.45
		54_fIntestine_Lg-DS17094	131362	72.71
		55_fIntestine_Lg-DS17157	127255	70.44
		56_fIntestine_Lg-DS17313	73291	40.57
		57_fIntestine_Lg-DS17422	115521	63.94
		58_fIntestine_Lg-DS17462	131558	72.82
		59_fIntestine_Lg-DS17502	45869	25.39
		60_fIntestine_Lg-DS17647	142904	79.1
		61_fIntestine_Lg-DS17748	120905	66.92
		62_fIntestine_Lg-DS17785	127955	70.83
		63_fIntestine_Lg-DS17841	154871	85.72
		64_fIntestine_Lg-DS17990	131825	72.97
		65_fIntestine_Lg-DS18499	128987	71.4
67_fIntestine_Sm-DS16712	126969
		51_fIntestine_Lg-DS16027	92174	72.6
		52_fIntestine_Lg-DS16164	111455	87.78
		53_fIntestine_Lg-DS16563	111225	87.6
		54_fIntestine_Lg-DS17094	109146	85.96
		55_fIntestine_Lg-DS17157	105233	82.88
		56_fIntestine_Lg-DS17313	70655	55.65
		57_fIntestine_Lg-DS17422	99812	78.61
		58_fIntestine_Lg-DS17462	110904	87.35
		59_fIntestine_Lg-DS17502	42748	33.67
		60_fIntestine_Lg-DS17647	113591	89.46
		61_fIntestine_Lg-DS17748	102984	81.11
		62_fIntestine_Lg-DS17785	107868	84.96
		63_fIntestine_Lg-DS17841	121108	95.38
		64_fIntestine_Lg-DS17990	107556	84.71
		65_fIntestine_Lg-DS18499	102952	81.08
68_fIntestine_Sm-DS16822	185527
		51_fIntestine_Lg-DS16027	111737	60.23
		52_fIntestine_Lg-DS16164	135358	72.96
		53_fIntestine_Lg-DS16563	142363	76.73
		54_fIntestine_Lg-DS17094	135281	72.92
		55_fIntestine_Lg-DS17157	133112	71.75
		56_fIntestine_Lg-DS17313	76054	40.99
		57_fIntestine_Lg-DS17422	119469	64.39
		58_fIntestine_Lg-DS17462	136489	73.57
		59_fIntestine_Lg-DS17502	45806	24.69
		60_fIntestine_Lg-DS17647	145045	78.18
		61_fIntestine_Lg-DS17748	122199	65.87
		62_fIntestine_Lg-DS17785	133628	72.03
		63_fIntestine_Lg-DS17841	159729	86.09
		64_fIntestine_Lg-DS17990	134820	72.67
		65_fIntestine_Lg-DS18499	131585	70.92
69_fIntestine_Sm-DS16975	157905
		51_fIntestine_Lg-DS16027	107193	67.88
		52_fIntestine_Lg-DS16164	123505	78.21
		53_fIntestine_Lg-DS16563	127367	80.66
		54_fIntestine_Lg-DS17094	125260	79.33
		55_fIntestine_Lg-DS17157	118927	75.32
		56_fIntestine_Lg-DS17313	71646	45.37
		57_fIntestine_Lg-DS17422	113046	71.59
		58_fIntestine_Lg-DS17462	121684	77.06
		59_fIntestine_Lg-DS17502	43512	27.56
		60_fIntestine_Lg-DS17647	130019	82.34
		61_fIntestine_Lg-DS17748	114211	72.33
		62_fIntestine_Lg-DS17785	117909	74.67
		63_fIntestine_Lg-DS17841	145029	91.85
		64_fIntestine_Lg-DS17990	125553	79.51
		65_fIntestine_Lg-DS18499	118702	75.17
70_fIntestine_Sm-DS17092	155980
		51_fIntestine_Lg-DS16027	103302	66.23
		52_fIntestine_Lg-DS16164	125819	80.66
		53_fIntestine_Lg-DS16563	125220	80.28
		54_fIntestine_Lg-DS17094	125488	80.45
		55_fIntestine_Lg-DS17157	117862	75.56
		56_fIntestine_Lg-DS17313	72357	46.39
		57_fIntestine_Lg-DS17422	111817	71.69
		58_fIntestine_Lg-DS17462	123045	78.89
		59_fIntestine_Lg-DS17502	41922	26.88
		60_fIntestine_Lg-DS17647	132231	84.77
		61_fIntestine_Lg-DS17748	116905	74.95
		62_fIntestine_Lg-DS17785	118067	75.69
		63_fIntestine_Lg-DS17841	141569	90.76
		64_fIntestine_Lg-DS17990	122836	78.75
		65_fIntestine_Lg-DS18499	118703	76.1
71_fIntestine_Sm-DS17150	151436
		51_fIntestine_Lg-DS16027	101999	67.35
		52_fIntestine_Lg-DS16164	123482	81.54
		53_fIntestine_Lg-DS16563	124347	82.11
		54_fIntestine_Lg-DS17094	121257	80.07
		55_fIntestine_Lg-DS17157	117234	77.41
		56_fIntestine_Lg-DS17313	72428	47.83
		57_fIntestine_Lg-DS17422	111376	73.55
		58_fIntestine_Lg-DS17462	120184	79.36
		59_fIntestine_Lg-DS17502	42989	28.39
		60_fIntestine_Lg-DS17647	129963	85.82
		61_fIntestine_Lg-DS17748	115705	76.41
		62_fIntestine_Lg-DS17785	117510	77.6
		63_fIntestine_Lg-DS17841	138072	91.18
		64_fIntestine_Lg-DS17990	123764	81.73
		65_fIntestine_Lg-DS18499	117363	77.5
72_fIntestine_Sm-DS17317	143982
		51_fIntestine_Lg-DS16027	94103	65.36
		52_fIntestine_Lg-DS16164	119678	83.12
		53_fIntestine_Lg-DS16563	119475	82.98
		54_fIntestine_Lg-DS17094	116244	80.74
		55_fIntestine_Lg-DS17157	113285	78.68
		56_fIntestine_Lg-DS17313	73378	50.96
		57_fIntestine_Lg-DS17422	103514	71.89
		58_fIntestine_Lg-DS17462	121302	84.25
		59_fIntestine_Lg-DS17502	41981	29.16
		60_fIntestine_Lg-DS17647	123661	85.89
		61_fIntestine_Lg-DS17748	109401	75.98
		62_fIntestine_Lg-DS17785	114396	79.45
		63_fIntestine_Lg-DS17841	129213	89.74
		64_fIntestine_Lg-DS17990	111511	77.45
		65_fIntestine_Lg-DS18499	113971	79.16
73_fIntestine_Sm-DS17425	77571
		51_fIntestine_Lg-DS16027	44668	57.58
		52_fIntestine_Lg-DS16164	47208	60.86
		53_fIntestine_Lg-DS16563	46423	59.85
		54_fIntestine_Lg-DS17094	43869	56.55
		55_fIntestine_Lg-DS17157	41902	54.02
		56_fIntestine_Lg-DS17313	27976	36.07
		57_fIntestine_Lg-DS17422	43004	55.44
		58_fIntestine_Lg-DS17462	46337	59.73
		59_fIntestine_Lg-DS17502	59331	76.49
		60_fIntestine_Lg-DS17647	49675	64.04
		61_fIntestine_Lg-DS17748	44693	57.62
		62_fIntestine_Lg-DS17785	45782	59.02
		63_fIntestine_Lg-DS17841	57550	74.19
		64_fIntestine_Lg-DS17990	49179	63.4
		65_fIntestine_Lg-DS18499	44773	57.72
74_fIntestine_Sm-DS17643	170582
		51_fIntestine_Lg-DS16027	114799	67.3
		52_fIntestine_Lg-DS16164	123377	72.33
		53_fIntestine_Lg-DS16563	130810	76.68
		54_fIntestine_Lg-DS17094	127839	74.94
		55_fIntestine_Lg-DS17157	122492	71.81
		56_fIntestine_Lg-DS17313	71983	42.2
		57_fIntestine_Lg-DS17422	115522	67.72
		58_fIntestine_Lg-DS17462	124700	73.1
		59_fIntestine_Lg-DS17502	44444	26.05
		60_fIntestine_Lg-DS17647	132317	77.57
		61_fIntestine_Lg-DS17748	114059	66.86
		62_fIntestine_Lg-DS17785	120336	70.54
		63_fIntestine_Lg-DS17841	147842	86.67
		64_fIntestine_Lg-DS17990	128044	75.06
		65_fIntestine_Lg-DS18499	125390	73.51
75_fIntestine_Sm-DS17763	171650
		51_fIntestine_Lg-DS16027	106753	62.19
		52_fIntestine_Lg-DS16164	136589	79.57
		53_fIntestine_Lg-DS16563	140384	81.79
		54_fIntestine_Lg-DS17094	135738	79.08
		55_fIntestine_Lg-DS17157	133029	77.5
		56_fIntestine_Lg-DS17313	79161	46.12
		57_fIntestine_Lg-DS17422	116391	67.81
		58_fIntestine_Lg-DS17462	136929	79.77
		59_fIntestine_Lg-DS17502	46142	26.88
		60_fIntestine_Lg-DS17647	141598	82.49
		61_fIntestine_Lg-DS17748	123120	71.73
		62_fIntestine_Lg-DS17785	134164	78.16
		63_fIntestine_Lg-DS17841	155324	90.49
		64_fIntestine_Lg-DS17990	129722	75.57
		65_fIntestine_Lg-DS18499	127529	74.3
76_fIntestine_Sm-DS17808	177039
		51_fIntestine_Lg-DS16027	108221	61.13
		52_fIntestine_Lg-DS16164	135176	76.35
		53_fIntestine_Lg-DS16563	137737	77.8
		54_fIntestine_Lg-DS17094	132496	74.84
		55_fIntestine_Lg-DS17157	128369	72.51
		56_fIntestine_Lg-DS17313	75160	42.45
		57_fIntestine_Lg-DS17422	119000	67.22
		58_fIntestine_Lg-DS17462	133372	75.33
		59_fIntestine_Lg-DS17502	46445	26.23
		60_fIntestine_Lg-DS17647	145194	82.01
		61_fIntestine_Lg-DS17748	122816	69.37
		62_fIntestine_Lg-DS17785	133257	75.27
		63_fIntestine_Lg-DS17841	161406	91.17
		64_fIntestine_Lg-DS17990	134344	75.88
		65_fIntestine_Lg-DS18499	124535	70.34
77_fIntestine_Sm-DS17844	173728
		51_fIntestine_Lg-DS16027	107901	62.11
		52_fIntestine_Lg-DS16164	132638	76.35
		53_fIntestine_Lg-DS16563	134972	77.69
		54_fIntestine_Lg-DS17094	131753	75.84
		55_fIntestine_Lg-DS17157	126117	72.59
		56_fIntestine_Lg-DS17313	76572	44.08
		57_fIntestine_Lg-DS17422	120183	69.18
		58_fIntestine_Lg-DS17462	129588	74.59
		59_fIntestine_Lg-DS17502	46490	26.76
		60_fIntestine_Lg-DS17647	142823	82.21
		61_fIntestine_Lg-DS17748	122880	70.73
		62_fIntestine_Lg-DS17785	129446	74.51
		63_fIntestine_Lg-DS17841	160498	92.38
		64_fIntestine_Lg-DS17990	134074	77.17
		65_fIntestine_Lg-DS18499	120758	69.51
78_fIntestine_Sm-DS18495	156295
		51_fIntestine_Lg-DS16027	97771	62.56
		52_fIntestine_Lg-DS16164	119005	76.14
		53_fIntestine_Lg-DS16563	129510	82.86
		54_fIntestine_Lg-DS17094	123441	78.98
		55_fIntestine_Lg-DS17157	121710	77.87
		56_fIntestine_Lg-DS17313	73268	46.88
		57_fIntestine_Lg-DS17422	105699	67.63
		58_fIntestine_Lg-DS17462	123207	78.83
		59_fIntestine_Lg-DS17502	41077	26.28
		60_fIntestine_Lg-DS17647	125300	80.17
		61_fIntestine_Lg-DS17748	108159	69.2
		62_fIntestine_Lg-DS17785	121382	77.66
		63_fIntestine_Lg-DS17841	137164	87.76
		64_fIntestine_Lg-DS17990	118763	75.99
		65_fIntestine_Lg-DS18499	119967	76.76
51_fIntestine_Lg-DS16027	145044
		66_fIntestine_Sm-DS16559	110678	76.31
		67_fIntestine_Sm-DS16712	90696	62.53
		68_fIntestine_Sm-DS16822	112022	77.23
		69_fIntestine_Sm-DS16975	109972	75.82
		70_fIntestine_Sm-DS17092	106408	73.36
		71_fIntestine_Sm-DS17150	103162	71.12
		72_fIntestine_Sm-DS17317	94456	65.12
		73_fIntestine_Sm-DS17425	44249	30.51
		74_fIntestine_Sm-DS17643	116365	80.23
		75_fIntestine_Sm-DS17763	102899	70.94
		76_fIntestine_Sm-DS17808	109494	75.49
		77_fIntestine_Sm-DS17844	106003	73.08
		78_fIntestine_Sm-DS18495	97572	67.27
52_fIntestine_Lg-DS16164	156394
		66_fIntestine_Sm-DS16559	135123	86.4
		67_fIntestine_Sm-DS16712	107969	69.04
		68_fIntestine_Sm-DS16822	133392	85.29
		69_fIntestine_Sm-DS16975	124091	79.35
		70_fIntestine_Sm-DS17092	126754	81.05
		71_fIntestine_Sm-DS17150	122385	78.25
		72_fIntestine_Sm-DS17317	118029	75.47
		73_fIntestine_Sm-DS17425	45897	29.35
		74_fIntestine_Sm-DS17643	122695	78.45
		75_fIntestine_Sm-DS17763	129821	83.01
		76_fIntestine_Sm-DS17808	134068	85.72
		77_fIntestine_Sm-DS17844	128153	81.94
		78_fIntestine_Sm-DS18495	117098	74.87
53_fIntestine_Lg-DS16563	168875
		66_fIntestine_Sm-DS16559	139784	82.77
		67_fIntestine_Sm-DS16712	108316	64.14
		68_fIntestine_Sm-DS16822	140888	83.43
		69_fIntestine_Sm-DS16975	128346	76
		70_fIntestine_Sm-DS17092	126528	74.92
		71_fIntestine_Sm-DS17150	123753	73.28
		72_fIntestine_Sm-DS17317	118328	70.07
		73_fIntestine_Sm-DS17425	46128	27.31
		74_fIntestine_Sm-DS17643	130693	77.39
		75_fIntestine_Sm-DS17763	134104	79.41
		76_fIntestine_Sm-DS17808	137158	81.22
		77_fIntestine_Sm-DS17844	131093	77.63
		78_fIntestine_Sm-DS18495	127963	75.77
54_fIntestine_Lg-DS17094	161534
		66_fIntestine_Sm-DS16559	132750	82.18
		67_fIntestine_Sm-DS16712	105848	65.53
		68_fIntestine_Sm-DS16822	133426	82.6
		69_fIntestine_Sm-DS16975	126114	78.07
		70_fIntestine_Sm-DS17092	126585	78.36
		71_fIntestine_Sm-DS17150	120333	74.49
		72_fIntestine_Sm-DS17317	114728	71.02
		73_fIntestine_Sm-DS17425	42869	26.54
		74_fIntestine_Sm-DS17643	127424	78.88
		75_fIntestine_Sm-DS17763	129059	79.9
		76_fIntestine_Sm-DS17808	131708	81.54
		77_fIntestine_Sm-DS17844	127436	78.89
		78_fIntestine_Sm-DS18495	121682	75.33
55_fIntestine_Lg-DS17157	165408
		66_fIntestine_Sm-DS16559	139451	84.31
		67_fIntestine_Sm-DS16712	112764	68.17
		68_fIntestine_Sm-DS16822	142656	86.24
		69_fIntestine_Sm-DS16975	130163	78.69
		70_fIntestine_Sm-DS17092	129546	78.32
		71_fIntestine_Sm-DS17150	127260	76.94
		72_fIntestine_Sm-DS17317	123182	74.47
		73_fIntestine_Sm-DS17425	47061	28.45
		74_fIntestine_Sm-DS17643	133175	80.51
		75_fIntestine_Sm-DS17763	138094	83.49
		76_fIntestine_Sm-DS17808	138369	83.65
		77_fIntestine_Sm-DS17844	132945	80.37
		78_fIntestine_Sm-DS18495	131309	79.38
56_fIntestine_Lg-DS17313	88960
		66_fIntestine_Sm-DS16559	81963	92.13
		67_fIntestine_Sm-DS16712	75994	85.42
		68_fIntestine_Sm-DS16822	83024	93.33
		69_fIntestine_Sm-DS16975	79873	89.79
		70_fIntestine_Sm-DS17092	80919	90.96
		71_fIntestine_Sm-DS17150	79804	89.71
		72_fIntestine_Sm-DS17317	80555	90.55
		73_fIntestine_Sm-DS17425	32292	36.3
		74_fIntestine_Sm-DS17643	79863	89.77
		75_fIntestine_Sm-DS17763	82472	92.71
		76_fIntestine_Sm-DS17808	82701	92.96
		77_fIntestine_Sm-DS17844	81727	91.87
		78_fIntestine_Sm-DS18495	79972	89.9
57_fIntestine_Lg-DS17422	139129
		66_fIntestine_Sm-DS16559	118002	84.81
		67_fIntestine_Sm-DS16712	98385	70.71
		68_fIntestine_Sm-DS16822	119524	85.91
		69_fIntestine_Sm-DS16975	115587	83.08
		70_fIntestine_Sm-DS17092	114756	82.48
		71_fIntestine_Sm-DS17150	112413	80.8
		72_fIntestine_Sm-DS17317	103809	74.61
		73_fIntestine_Sm-DS17425	42489	30.54
		74_fIntestine_Sm-DS17643	116776	83.93
		75_fIntestine_Sm-DS17763	112186	80.63
		76_fIntestine_Sm-DS17808	120195	86.39
		77_fIntestine_Sm-DS17844	118041	84.84
		78_fIntestine_Sm-DS18495	105675	75.95
58_fIntestine_Lg-DS17462	158081
		66_fIntestine_Sm-DS16559	130390	82.48
		67_fIntestine_Sm-DS16712	105382	66.66
		68_fIntestine_Sm-DS16822	132074	83.55
		69_fIntestine_Sm-DS16975	120032	75.93
		70_fIntestine_Sm-DS17092	121538	76.88
		71_fIntestine_Sm-DS17150	116755	73.86
		72_fIntestine_Sm-DS17317	117250	74.17
		73_fIntestine_Sm-DS17425	44631	28.23
		74_fIntestine_Sm-DS17643	121827	77.07
		75_fIntestine_Sm-DS17763	127750	80.81
		76_fIntestine_Sm-DS17808	129994	82.23
		77_fIntestine_Sm-DS17844	123125	77.89
		78_fIntestine_Sm-DS18495	118988	75.27
59_fIntestine_Lg-DS17502	71274
		66_fIntestine_Sm-DS16559	47459	66.59
		67_fIntestine_Sm-DS16712	43336	60.8
		68_fIntestine_Sm-DS16822	46388	65.08
		69_fIntestine_Sm-DS16975	45861	64.34
		70_fIntestine_Sm-DS17092	44458	62.38
		71_fIntestine_Sm-DS17150	44803	62.86
		72_fIntestine_Sm-DS17317	42721	59.94
		73_fIntestine_Sm-DS17425	60264	84.55
		74_fIntestine_Sm-DS17643	46102	64.68
		75_fIntestine_Sm-DS17763	44780	62.83
		76_fIntestine_Sm-DS17808	48150	67.56
		77_fIntestine_Sm-DS17844	46996	65.94
		78_fIntestine_Sm-DS18495	41132	57.71
60_fIntestine_Lg-DS17647	173125
		66_fIntestine_Sm-DS16559	140630	81.23
		67_fIntestine_Sm-DS16712	107351	62.01
		68_fIntestine_Sm-DS16822	139709	80.7
		69_fIntestine_Sm-DS16975	127518	73.66
		70_fIntestine_Sm-DS17092	129717	74.93
		71_fIntestine_Sm-DS17150	125501	72.49
		72_fIntestine_Sm-DS17317	118663	68.54
		73_fIntestine_Sm-DS17425	47481	27.43
		74_fIntestine_Sm-DS17643	128382	74.16
		75_fIntestine_Sm-DS17763	131833	76.15
		76_fIntestine_Sm-DS17808	140590	81.21
		77_fIntestine_Sm-DS17844	135048	78.01
		78_fIntestine_Sm-DS18495	120385	69.54
61_fIntestine_Lg-DS17748	137508
		66_fIntestine_Sm-DS16559	121429	88.31
		67_fIntestine_Sm-DS16712	98861	71.89
		68_fIntestine_Sm-DS16822	119663	87.02
		69_fIntestine_Sm-DS16975	114266	83.1
		70_fIntestine_Sm-DS17092	117189	85.22
		71_fIntestine_Sm-DS17150	113897	82.83
		72_fIntestine_Sm-DS17317	107243	77.99
		73_fIntestine_Sm-DS17425	43006	31.28
		74_fIntestine_Sm-DS17643	112706	81.96
		75_fIntestine_Sm-DS17763	116053	84.4
		76_fIntestine_Sm-DS17808	121136	88.09
		77_fIntestine_Sm-DS17844	117792	85.66
		78_fIntestine_Sm-DS18495	105843	76.97
62_fIntestine_Lg-DS17785	160623
		66_fIntestine_Sm-DS16559	136980	85.28
		67_fIntestine_Sm-DS16712	112300	69.92
		68_fIntestine_Sm-DS16822	139785	87.03
		69_fIntestine_Sm-DS16975	125946	78.41
		70_fIntestine_Sm-DS17092	126755	78.91
		71_fIntestine_Sm-DS17150	124398	77.45
		72_fIntestine_Sm-DS17317	121002	75.33
		73_fIntestine_Sm-DS17425	49233	30.65
		74_fIntestine_Sm-DS17643	127825	79.58
		75_fIntestine_Sm-DS17763	135734	84.5
		76_fIntestine_Sm-DS17808	140182	87.27
		77_fIntestine_Sm-DS17844	132989	82.8
		78_fIntestine_Sm-DS18495	127546	79.41
63_fIntestine_Lg-DS17841	291594
		66_fIntestine_Sm-DS16559	164467	56.4
		67_fIntestine_Sm-DS16712	123549	42.37
		68_fIntestine_Sm-DS16822	166024	56.94
		69_fIntestine_Sm-DS16975	153442	52.62
		70_fIntestine_Sm-DS17092	150035	51.45
		71_fIntestine_Sm-DS17150	144163	49.44
		72_fIntestine_Sm-DS17317	134214	46.03
		73_fIntestine_Sm-DS17425	58977	20.23
		74_fIntestine_Sm-DS17643	154811	53.09
		75_fIntestine_Sm-DS17763	156516	53.68
		76_fIntestine_Sm-DS17808	168815	57.89
		77_fIntestine_Sm-DS17844	164147	56.29
		78_fIntestine_Sm-DS18495	142623	48.91
64_fIntestine_Lg-DS17990	171696
		66_fIntestine_Sm-DS16559	135790	79.09
		67_fIntestine_Sm-DS16712	106973	62.3
		68_fIntestine_Sm-DS16822	136180	79.31
		69_fIntestine_Sm-DS16975	129441	75.39
		70_fIntestine_Sm-DS17092	126989	73.96
		71_fIntestine_Sm-DS17150	125954	73.36
		72_fIntestine_Sm-DS17317	112829	65.71
		73_fIntestine_Sm-DS17425	49076	28.58
		74_fIntestine_Sm-DS17643	130697	76.12
		75_fIntestine_Sm-DS17763	126435	73.64
		76_fIntestine_Sm-DS17808	136692	79.61
		77_fIntestine_Sm-DS17844	132927	77.42
		78_fIntestine_Sm-DS18495	120018	69.9
65_fIntestine_Lg-DS18499	155885
		66_fIntestine_Sm-DS16559	127518	81.8
		67_fIntestine_Sm-DS16712	97659	62.65
		68_fIntestine_Sm-DS16822	127198	81.6
		69_fIntestine_Sm-DS16975	116971	75.04
		70_fIntestine_Sm-DS17092	117053	75.09
		71_fIntestine_Sm-DS17150	113901	73.07
		72_fIntestine_Sm-DS17317	109771	70.42
		73_fIntestine_Sm-DS17425	43514	27.91
		74_fIntestine_Sm-DS17643	122356	78.49
		75_fIntestine_Sm-DS17763	118413	75.96
		76_fIntestine_Sm-DS17808	121041	77.65
		77_fIntestine_Sm-DS17844	114481	73.44
		78_fIntestine_Sm-DS18495	115372	74.01
