# Supplementary material for: Comprehensive discovery of DNA motifs in 349 human cells and tissues reveals new features of motifs
Source: Nucleic Acids Res. 2014 Dec 10;43(1):74–83. doi: 10.1093/nar/gku1261 (PMC4288161; doi:10.1093/nar/gku1261)
Supplement: SUPPLEMENTARY DATA [file supp_gku1261_Supplementary_File_S4.xlsx]

## Sheet: 2684 nrMotifs
2684 nrMotifs are compared to motifs in HOCOMOCO, JASPAR2014Core, TRANSFAC, DBS, Factorbook, Neph et al., Kheradpou et al., JASPAR2010ALL, JASPAR 2010Core using both TOMTOM and STAMP. As long as a motif is similar to any motif in these database using TOMTOM E-value cutoff 1 or STAMP E-value cutoff 1e-4, it is defined as known motif, othervise novel motif. Motif with sign #, means this motif are n…
Non-redundant motifs	Consensus	# of adjusted motifs	# of datasets discovered	# of tissues discovered	HOCOMOCO	JASPAR2014 Core	TRANSFAC	DBS	Factorbook	Neph et al.	Kheradpou et al.	JASPAR2010 All	Ray et al.
nrMotif0	NGCCTGGCYN	2489	349	30	SMAD3_do (SMAD3) 0.734514 0.0		M00974 (SMAD) 0.972166 0.0	SP4 (SP4) 0.0396949 8.2249E-6	SP1 (SP1) 0.227256 0.0	UW.Motif.0223 0.163185 1.8344E-6	SP4_2 (SP4) 0.126209 8.2249E-6	PB0180.1 (Sp4_2) 0.733339 0.0
nrMotif1	NNNACAAAANCN	1903	349	30	FOXJ3_do (FOXJ3) 0.0131968 7.9533E-7	MA0514.1 (Sox3) 0.321693 0.0	M00742 (HFH-4) 0.0758674 0.0	Foxj3_v4 (FOXJ3) 0.0149196 4.4724E-8	SOX2 (SOX2) 0.181798 0.0	UW.Motif.0167 0.993289 5.4356E-8	FOXJ3_8 (FOXJ3) 0.0170518 4.4723E-8	CN0086.1 (LM86) 0.424671 4.8322E-5	RNCMPT00086 0.0576001
nrMotif2	AAAATGC	1748	348	30	HMGA1_do (HMGA1) 0.0 2.1733E-5	MA0547.1 (SKN-1) 0.0 1.5388E-5	M01010 (HMGIY) 0.0 8.1262E-5	ZNF713 (ZNF713) 0.959718 1.8147E-7	STAT2 (STAT2) 0.748599 0.0	UW.Motif.0039 0.0102315 1.3355E-10	MAF_disc2 (MAF) 0.0155365 1.3696E-9	PB0042.1 (Mafk_1) 0.0 5.22E-7	RNCMPT00212 0.142412
nrMotif3	NGGAAAGGAN	1739	349	30	SNF5_f1 (SMARCB1) 0.0259402 4.3319E-7	MA0370.1 (RME1) 0.0 2.1881E-5		IRF3 (IRF3) 0.0 5.272E-6	PU1 (PU1) 0.160499 0.0	UW.Motif.0170 0.0249097 7.0145E-7	MEF2_disc2 (MEF2) 0.530082 1.7334E-7	CN0195.1 (LM195) 0.00956504 5.1508E-11	RNCMPT00186 0.0840839
nrMotif4	NNNAAAAAATT	1698	347	30	FOXP3_f1 (FOXP3) 0.470216 2.201E-6	MA0378.1 (SFP1) 0.0933637 9.3536E-9	M00130 (FOXD3) 0.39346 0.0	NFATC1 (NFATC1) 0.0 4.3756E-5	STAT2 (STAT2) 0.20244 0.0	UW.Motif.0419 0.220942 3.6883E-9	HMGA1_2 (HMGA1) 0.0 7.0515E-8	MA0378.1 (SFP1) 0.386298 9.3537E-9	RNCMPT00119 0.0615245
nrMotif5	NGCCCCAGGN	1693	349	30	AP2C_f1 (TFAP2C) 0.153746 1.2466E-10	MA0524.1 (TFAP2C) 0.0515272 3.4901E-9	M00915 (AP-2) 0.0278878 1.6588E-7	Tcfap2a_v2 (TCFAP2A) 0.569832 4.5392E-8	AP2 (AP2) 0.190875 2.1777E-5	UW.Motif.0098 0.0232333 1.5942E-9	TFAP2_disc2 (TFAP2) 0.117786 2.6065E-9	MA0003.1 (TFAP2A) 0.886257 3.9208E-7
nrMotif6	TTTATTT	1659	342	29	HMGA1_f2 (HMGA1) 0.0245725 6.9122E-10	MA0042.1 (FOXI1) 0.568071 1.9022E-7	M00291 (Freac-3) 0.0210091 1.1739E-8	FOXC2_v2 (FOXC2) 0.558101 3.2452E-9	FOXA (FOXA) 0.148632 0.0	UW.Motif.0038 0.937217 2.0704E-6	FOXC1_1 (FOXC1) 0.405258 1.1739E-8	MF0005.1 (Forkhead) 0.66902 3.4196E-9	RNCMPT00086 0.30219
nrMotif7	NKGACAGGGCNN	1592	349	30	P73_si (TP73) 0.360597 0.0	MA0299.1 (GAL4) 0.582241 0.0	M00419 (MEIS1) 0.166239 0.0		UA12 (UA12) 0.0810788 2.047E-5	UW.Motif.0142 0.216853 3.0525E-9	REST_disc3 (REST) 0.499988 1.5034E-8	POL003.1 (GC-box) 0.272739 0.0	RNCMPT00016 0.0607474
nrMotif8	AGCCTCC	1529	349	30	KLF13_do (KLF13) 0.0 1.0584E-5	MA0412.1 (UME6) 0.0 5.2859E-5		ZNF306 (ZNF306) 0.0 1.857E-5		UW.Motif.0021 0.00431495 1.3407E-11	ZKSCAN3_1 (ZKSCAN3) 0.0 1.857E-5	MA0412.1 (UME6) 0.0 5.2859E-5
nrMotif9	KGGCAGCAY	1502	348	30	HLTF_f1 (HLTF) 0.958978 1.7025E-6	MA0119.1 (TLX1::NFIC) 0.101545 1.3462E-7		YY2_v3 (YY2) 0.272238 4.9572E-7	CREB (CREB) 0.788961 0.0	UW.Motif.0076 0.0486978 2.8949E-8	NR2E1::NFIC_1 (NR2E1::NFIC) 0.30698 1.3462E-7	MA0119.1 (TLX1::NFIC) 0.154969 1.3462E-7	RNCMPT00082 0.408744
nrMotif10	NGGRGCCTT	1494	347	30	PLAL2_do (PLAGL2) 0.0 9.8706E-6			PRDM4 (PRDM4) 0.325671 2.6343E-10	EBF1 (EBF1) 0.323994 0.0	UW.Motif.0334 0.934513 1.9351E-6	PRDM4_1 (PRDM4) 0.659947 2.6343E-10	CN0006.1 (LM6) 0.492196 5.2118E-6
nrMotif11	RGARCAAAT	1485	347	30	SOX4_do (SOX4) 0.725913 3.1353E-8	MA0514.1 (Sox3) 0.0 2.141E-7	M00724 (HNF-3alpha) 0.360504 1.4856E-6	TCF7L1 (TCF7L1) 0.0 8.8252E-5	TCF7L2 (TCF7L2) 0.42744 0.0	UW.Motif.0281 0.222478 3.5716E-7	FOXA_known2 (FOXA) 0.0 1.4856E-6	CN0206.1 (LM206) 0.93776 1.2684E-7	RNCMPT00263 0.355457
nrMotif12	NKCCCAGCTN	1464	349	30	TOPRS_do (TOPORS) 0.0 9.6098E-6	MA0461.1 (Atoh1) 0.0 5.5845E-5	M00480 (LUN-1*) 0.378839 1.1568E-9	NHLH1 (NHLH1) 0.0 6.9072E-5	ESR1 (ESR1) 0.860889 0.0	UW.Motif.0619 0.711524 6.5094E-6	TOPORS_1 (TOPORS) 0.0 1.1568E-9	CN0169.1 (LM169) 0.0985987 3.7646E-10
nrMotif13	NNCWCACCCC	1408	349	30	SRBP2_f1 (SREBF2) 0.107141 4.8985E-6	MA0103.2 (ZEB1) 0.692285 9.0034E-6	M00518 (PPARalpha:RXR-alpha) 0.256667 1.4763E-6	SP3 (SP3) 0.083491 7.5383E-5	SREBF1 (SREBF1) 0.592657 2.6313E-7	UW.Motif.0451 0.134158 7.2953E-5	PPARA_2 (PPARA) 0.927459 1.4763E-6	PF0031.1 (GGGYGTGNY) 0.328375 1.3435E-5	RNCMPT00160 0.412168
nrMotif14	TCCWCAGG	1377	346	30	ETV7_si (ETV7) 0.628395 7.1712E-7	MA0332.1 (MET28) 0.530467 1.4238E-6	M00619 (Alx-4) 0.358045 3.9412E-6	TFAP2C_v6 (TFAP2C) 0.0 4.0653E-6	EBF1 (EBF1) 0.402042 0.0	UW.Motif.0048 0.0 4.4988E-6	ALX4_1 (ALX4) 0.0 3.9412E-6	PF0150.1 (YTTCCNNNGGAMR) 0.130012 2.6069E-8	RNCMPT00162 0.974184
nrMotif15'	WCTTTTAAC	1361	345	30	NR2E3_do (NR2E3) 0.0 3.5919E-6	MA0151.1 (ARID3A) 0.0 6.0996E-5	M00671 (TCF-4) 0.0 1.6661E-5	Rara_v3_1 (RARA) 0.0 2.204E-6	HNF4 (HNF4) 0.183497 0.0	UW.Motif.0163 0.0 1.0552E-5	RARA_10 (RARA) 0.0 2.204E-6	CN0122.1 (LM122) 0.0 1.1417E-7	RNCMPT00169 0.965369
nrMotif16	NNTCTTTTACN	1344	345	30	BC11A_si (BCL11A) 0.510425 0.0	MA0277.1 (AZF1) 0.119032 2.1903E-5		HOXD11 (HOXD11) 0.0 6.1046E-5	STAT2 (STAT2) 0.0581252 0.0	UW.Motif.0502 0.291353 0.0	SPZ1_2 (SPZ1) 0.0 2.7713E-5	MA0277.1 (AZF1) 0.363068 2.1903E-5
nrMotif17	NCCAGCCCC	1313	345	30	SP1_f1 (SP1) 0.11535 5.459E-7	MA0079.3 (SP1) 0.0559918 2.1819E-6	M00720 (CAC-binding_protein) 0.00890869 4.6486E-8	SP1 (SP1) 0.330064 0.0	SP1 (SP1) 0.052659 6.453E-6	UW.Motif.0169 0.00225757 6.0828E-10	CACBP_1 (CACBP) 0.0336724 4.6486E-8	MA0079.2 (SP1) 0.0632389 1.6093E-6	RNCMPT00026 0.322543
nrMotif18	NGGRAGGAAN	1301	348	30	SUZ12_f2 (SUZ12) 0.122801 8.1152E-6	MA0149.1 (EWSR1-FLI1) 0.00323036 6.8024E-9	M00648 (MAF) 0.0271896 1.4325E-6		UA5 (UA5) 0.180434 1.9954E-5	UW.Motif.0046 0.0018715 1.4543E-12	EWSR1::FLI1_1 (EWSR1::FLI1) 0.00823899 6.8024E-9	MA0149.1 (EWSR1-FLI1) 0.00446753 6.8025E-9	RNCMPT00067 0.0099216
nrMotif19	NNACACAGAT	1258	342	30	GATA4_do (GATA4) 0.749003 0.0	MA0332.1 (MET28) 0.0 3.8903E-5	M00214 (SEF-1) 0.80751 8.5453E-6		GFI1 (GFI1) 0.543421 0.0	UW.Motif.0454 0.0124097 3.1926E-8	SEF1_1 (SEF1) 0.0 8.5453E-6	CN0026.1 (LM26) 0.120386 5.0165E-7	RNCMPT00156 0.641224
nrMotif20	AGAGCAGTN	1246	342	29	SETB1_do (SETDB1) 0.0 2.3876E-5				NRF1 (NRF1) 0.722195 0.0	UW.Motif.0084 0.00369023 1.7126E-9	SIN3A_disc4 (SIN3A) 0.0 2.6409E-5	CN0095.1 (LM95) 0.0 8.419E-7
nrMotif21	AAGCTYTCM	1242	343	29	MEIS1_do (MEIS1) 0.0 6.9597E-5	MA0164.1 (Nr2e3) 0.0 1.3003E-5	M00418 (TGIF) 0.0 4.4653E-5	TGIF1 (TGIF1) 0.0 5.2197E-5		UW.Motif.0545 0.333593 1.5724E-6	NR2E3_1 (NR2E3) 0.0 1.3003E-5	CN0097.1 (LM97) 0.42673 2.2878E-7
nrMotif22	GAAGCAG	1121	343	30		MA0140.2 (TAL1::GATA1) 0.0 2.7934E-5	M00531 (NERF1a) 0.0 5.4362E-5		TCF12 (TCF12) 0.915339 0.0	UW.Motif.0024 0.0542941 4.795E-9	ELF2_1 (ELF2) 0.0 5.4362E-5	CN0159.1 (LM159) 0.091339 1.559E-8	RNCMPT00154 0.174228
nrMotif23'	TTGTCCCAK	1100	339	30		MA0589.1 (ZAP1) 0.617567 0.0		TP63 (TP63) 0.0 5.7847E-6		UW.Motif.0121 0.0 6.7742E-6	TP63_1 (TP63) 0.0 5.7847E-6
nrMotif24	NAGCCACAG	1085	336	30	KLF3_f1 (KLF3) 0.0 3.2652E-6	MA0332.1 (MET28) 0.0132335 3.6501E-9	M00722 (core-binding_factor) 0.0 1.25E-5		GFI1 (GFI1) 0.3812 7.3435E-5	UW.Motif.0189 0.00579218 3.3301E-9	RUNX1_9 (RUNX1) 0.0 2.4686E-7	MA0332.1 (MET28) 0.0319761 3.6501E-9	RNCMPT00278 0.276815
nrMotif25	CCTCTGS	1084	345	30	UBIP1_do (UBP1) 0.0 2.3541E-6	MA0065.2 (PPARG::RXRA) 0.0 8.116E-5	M00641 (HSF) 0.644992 0.0		CTCF (CTCF) 0.233662 1.3607E-5	UW.Motif.0079 0.0985463 1.1956E-7	RAD21_disc5 (RAD21) 0.0 3.5624E-6	CN0146.1 (LM146) 0.0540398 1.0048E-7	RNCMPT00006 0.859095
nrMotif26	AAGGSCTCN	1077	345	29			M00155 (ARP-1) 0.0431345 7.7699E-7	PRDM4 (PRDM4) 0.0 1.3786E-5		UW.Motif.0107 0.0280629 5.3066E-7	NR2F2_1 (NR2F2) 0.193655 7.7698E-7	CN0072.1 (LM72) 0.682108 0.0
nrMotif27'	NGCATTKGG	1013	324	30	HAND1_f1 (HAND1) 0.0 2.9464E-5			BHLHE23 (BHLHE23) 0.836951 0.0		UW.Motif.0329 0.845255 0.0		CN0149.1 (LM149) 0.0 2.2336E-6	RNCMPT00006 0.538665
nrMotif28	NGCTGCCCAN	976	334	30	REST_f1 (REST) 0.0 2.2532E-5	MA0014.2 (PAX5) 0.27557 4.4953E-5			UA12 (UA12) 0.23397 8.8713E-5	UW.Motif.0505 0.0727003 1.4514E-6	EBF1_disc2 (EBF1) 0.70903 1.0632E-6	CN0146.1 (LM146) 0.446685 6.1605E-7	RNCMPT00082 0.135414
nrMotif29	NSAAGAGGGG	968	343	29	ATF5_f1 (ATF5) 0.398392 0.0	MA0323.1 (IXR1) 0.136304 2.1675E-5		KLF13 (KLF13) 0.0 7.6258E-5	ZNF281 (ZNF281) 0.0578081 2.3837E-5	UW.Motif.0197 0.229263 2.9409E-5	RAD21_disc3 (RAD21) 0.0 1.2287E-7	PF0081.1 (CGGAARNGGCNG) 0.0595475 4.5538E-7	RNCMPT00088 0.232004
nrMotif30	CTGTGGG	946	340	30	TWST1_do (TWIST1) 0.0 3.9873E-6	MA0332.1 (MET28) 0.00882236 8.2873E-10	M00468 (AP-2rep) 0.14232 0.0	FOXO3_v3 (FOXO3) 0.0 2.5457E-6		UW.Motif.0054 0.0937807 5.5906E-8	KLF12_1 (KLF12) 0.470798 0.0	MA0332.1 (MET28) 0.0213175 8.2873E-10	RNCMPT00187 0.657081
nrMotif31'	WCCTGCACNN	919	331	29					UA9 (UA9) 0.0793181 0.0	UW.Motif.0515 0.0 6.2285E-5	CTCF_disc10 (CTCF) 0.0 9.5867E-6	PF0022.1 (TGCGCANK) 0.0 6.0194E-5	RNCMPT00203 0.0245346
nrMotif32	CATGAAA	916	335	29	FEV_do (FEV) 0.0 2.1236E-5	MA0156.1 (FEV) 0.871066 3.565E-6		Irx3 (IRX3) 0.0 2.6383E-6	ETS1 (ETS1) 0.175804 7.8897E-5	UW.Motif.0014 0.296605 6.9794E-7	IRX3_3 (IRX3) 0.0 2.6383E-6	CN0190.1 (LM190) 0.27582 6.7976E-8
nrMotif33	ACCACYCT	878	336	30	ZIC3_si (ZIC3) 0.236074 3.2996E-8	MA0073.1 (RREB1) 0.0 7.6039E-5	M00449 (Zic2) 0.107612 3.921E-8	GLI2_v2 (GLI2) 0.459439 2.2459E-6		UW.Motif.0129 0.561636 0.0	ZIC2_1 (ZIC2) 0.417477 3.921E-8	PF0056.1 (GGGTGGRR) 0.0 1.3058E-5	RNCMPT00146 0.091727
nrMotif34	NTGGCAGGGN	872	333	30	INSM1_si (INSM1) 0.337558 4.2635E-7	MA0155.1 (INSM1) 0.203112 3.4485E-6	M00649 (MAZ) 0.0 9.051E-6	MEIS3 (MEIS3) 0.486576 0.0	UA2 (UA2) 0.872738 0.0	UW.Motif.0028 0.15133 7.7099E-8	INSM1_1 (INSM1) 0.697667 3.4485E-6	MA0155.1 (INSM1) 0.255644 3.4485E-6	RNCMPT00160 0.0994627
nrMotif35	NAATTCTGCNN	827	330	29	PO6F1_f1 (POU6F1) 0.0 1.3536E-5	MA0325.1 (LYS14) 0.0 4.3486E-5	M00465 (POU6F1) 0.633488 1.9254E-7	POU3F3_v2 (POU3F3) 0.354452 5.1533E-6	NFE2 (NFE2) 0.868941 0.0	UW.Motif.0120 2.237E-4 3.6202E-11	POU3F3_3 (POU3F3) 0.667567 5.1533E-6	CN0081.1 (LM81) 0.510338 1.0626E-6	RNCMPT00261 0.867049
nrMotif36	ATTCCAG	815	319	29	HLTF_do (HLTF) 0.710361 4.5553E-7	MA0092.1 (Hand1::Tcfe2a) 0.32496 0.0	M00459 (STAT5B_(homodimer)) 0.465452 4.4927E-6	TEAD1_v2 (TEAD1) 0.0 6.8302E-5	HSF1 (HSF1) 0.124579 2.8699E-5	UW.Motif.0412 0.182463 2.7192E-7	TCF12_disc6 (TCF12) 0.0938015 1.3132E-9	CN0089.1 (LM89) 0.105932 4.0564E-8	RNCMPT00170 0.337426
nrMotif37	GGAGGGAGN	807	349	30	MAZ_f1 (MAZ) 0.0200698 5.198E-9	MA0471.1 (E2F6) 0.102422 4.6899E-6	M00706 (TFII-I) 0.00204132 4.6799E-10		ZNF263 (ZNF263) 0.00417632 2.9833E-9	UW.Motif.0175 0.0328106 8.5548E-7	GTF2I_1 (GTF2I) 0.00788296 4.6799E-10	PB0111.1 (Bhlhb2_2) 0.489088 5.6863E-5	RNCMPT00134 0.0594952
nrMotif38	NTCCCTKCT	803	343	29	SUZ12_f1 (SUZ12) 0.0 4.8465E-6	MA0540.1 (DPY-27) 0.412084 1.0423E-6	M00632 (GATA-4) 0.351635 4.3337E-7		ZNF263 (ZNF263) 0.0708619 9.2992E-5	UW.Motif.0322 0.117276 3.3353E-6	DOBOX5_1 (DOBOX5) 0.757134 0.0	MA0154.1 (EBF1) 0.0 3.079E-5	RNCMPT00100 0.406947
nrMotif39'	GGMCACC	802	323	29	NDF1_f1 (NEUROD1) 0.0 2.923E-6	MA0373.1 (RPN4) 0.0 3.2096E-6	M00002 (E47) 0.0326101 0.0	FOXK1 (FOXK1) 0.0 1.1142E-5		UW.Motif.0512 0.0 4.348E-5	TCF3_1 (TCF3) 0.137834 0.0	PB0047.1 (Myf6_1) 0.95173 0.0	RNCMPT00111 0.642305
nrMotif40	NCCAGTGCAN	802	334	29			M00997 (DEC) 0.712027 0.0	ZNF143 (ZNF143) 0.0 7.9058E-5	UA12 (UA12) 0.0324184 1.8377E-5	UW.Motif.0326 0.113328 0.0	ZBTB3_1 (ZBTB3) 0.89088 0.0	PF0096.1 (YGCANTGCR) 0.654295 1.2039E-6
nrMotif41	NCTGCCCCC	805	344	30	PURA_si (PURA) 0.0402444 1.2158E-8	MA0576.1 (AtMYB84) 0.0468664 1.5005E-6	M00982 (KROX) 0.0441016 2.5114E-6	KLF16 (KLF16) 0.320612 4.9663E-5	SP1 (SP1) 0.0994904 1.5504E-5	UW.Motif.0108 0.0560148 2.2825E-10	RAD21_disc10 (RAD21) 0.97718 6.3622E-8	PB0010.1 (Egr1_1) 0.243679 1.4481E-6	RNCMPT00044 0.700972
nrMotif42	AASCCTG	798	329	30	P73_do (TP73) 0.0 3.0646E-5	MA0164.1 (Nr2e3) 0.351425 0.0				UW.Motif.0205 0.0766873 4.6018E-8	PAX5_disc2 (PAX5) 0.0 9.6032E-5	MA0164.1 (Nr2e3) 0.73797 0.0
nrMotif43	TGCTRAAT	786	312	30	MAFK_si (MAFK) 0.0 2.58E-6	MA0138.2 (REST) 0.977836 0.0	M00256 (NRSF) 0.550432 3.049E-6	MAFF (MAFF) 0.0 4.6523E-5	v-Maf (v-Maf) 0.107717 3.0109E-5	UW.Motif.0282 0.148024 1.3259E-7	REST_disc1 (REST) 0.0 1.0964E-6	PF0067.1 (TGANNYRGCA) 0.935926 5.7669E-7
nrMotif44	GGGGGWGT	780	316	30	ZN148_si (ZNF148) 0.0 1.4116E-6	MA0068.1 (Pax4) 0.594462 8.6242E-6	M00023 (Hox-1.3) 0.453022 3.5476E-6	KLF16 (KLF16) 0.276437 1.5195E-6	ZNF281 (ZNF281) 0.124529 5.3289E-7	UW.Motif.0009 0.0 2.6472E-5	KLF16_1 (KLF16) 0.734285 1.5195E-6	MA0068.1 (Pax4) 0.866057 8.6243E-6	RNCMPT00163 0.0573961
nrMotif45	NGAAAATGA	777	335	30	IRF4_si (IRF4) 0.181539 3.4339E-7	MA0517.1 (STAT2::STAT1) 0.0680028 1.2004E-9	M00210 (OCT-x) 0.348224 3.5625E-7	PRDM1 (PRDM1) 0.757584 6.774E-6	STAT2 (STAT2) 0.00263197 3.2324E-9	UW.Motif.0134 0.0242669 2.9278E-10	STAT_disc3 (STAT) 0.126898 6.9212E-11	CN0178.1 (LM178) 0.218691 2.1981E-10	RNCMPT00139 0.180245
nrMotif46	TCTGTTTCN	780	330	30	BC11A_f2 (BCL11A) 0.630452 6.1635E-6	MA0582.1 (RAV1) 0.627784 6.2523E-6	M00415 (AREB6) 0.286741 0.0	IRF8_v2 (IRF8) 0.0 2.5142E-6	STAT2 (STAT2) 0.312127 9.3876E-6	UW.Motif.0596 0.0165019 6.016E-9	IRF_known20 (IRF) 0.0 2.5142E-6	CN0028.1 (LM28) 5.83906E-4 1.078E-10	RNCMPT00086 0.681322
nrMotif47	NAAGAAAACN	767	322	30	FOXO1_f1 (FOXO1) 0.0184023 5.9541E-8	MA0481.1 (FOXP1) 0.0830168 0.0	M00474 (FOXO1) 0.250494 0.0	FOXC2_v3 (FOXC2) 0.0 1.8802E-5	FOXA (FOXA) 0.0876484 0.0	UW.Motif.0526 8.01959E-4 1.1764E-9	EP300_disc3 (EP300) 0.610775 7.3624E-6	CN0085.1 (LM85) 0.670439 4.0019E-6	RNCMPT00153 0.314241
nrMotif48	AAAAACT	763	334	30	NFAC3_f1 (NFATC3) 0.0 2.3013E-5	MA0022.1 (dl_1) 0.0 1.874E-5	M00734 (CIZ) 0.7477 0.0			UW.Motif.0075 0.369718 6.6126E-7	SIX5_disc4 (SIX5) 0.0 2.5136E-6	PF0155.1 (WGTTNNNNNAAA) 0.0 5.52E-6	RNCMPT00167 0.722691
nrMotif49	NCCAGCTCCW	758	337	29	TFAP4_si (TFAP4) 0.0 8.3826E-6	MA0522.1 (Tcf3) 0.103231 0.0	M00480 (LUN-1*) 0.0339935 4.3385E-6		TCF12 (TCF12) 0.269217 0.0	UW.Motif.0159 0.0328487 2.6601E-8	SIN3A_disc4 (SIN3A) 0.742584 3.6787E-9	MA0079.1 (SP1) 0.742907 0.0
nrMotif50	NNNNTTTTTTAA	754	346	30	SATB1_si (SATB1) 0.068796 7.3086E-5	MA0049.1 (hb) 0.0 2.5553E-5	M00405 (MEF-2) 0.0 2.5361E-7	TBX1 (TBX1) 0.0 1.3112E-6	MEF2 (MEF2) 0.080005 0.0	UW.Motif.0624 0.156865 0.0	MEF2_known7 (MEF2) 0.0 2.5361E-7	PB0182.1 (Srf_2) 0.00490508 0.0	RNCMPT00119 0.402079
nrMotif51	GGGGAGGGN	753	349	30	ZN148_si (ZNF148) 5.30322E-4 1.0876E-10	MA0079.3 (SP1) 0.00671777 1.0453E-8	M00649 (MAZ) 2.28392E-4 2.3537E-14	SP1 (SP1) 0.165778 1.536E-5	ZNF281 (ZNF281) 2.90948E-4 2.0221E-11	UW.Motif.0009 6.19212E-5 1.3589E-13	MAZ_1 (MAZ) 0.0012391 2.3537E-14	MA0079.2 (SP1) 0.00264402 4.071E-10	RNCMPT00160 6.88391E-4
nrMotif52	NCACWGCTT	743	315	29	PO4F3_do (POU4F3) 0.0 1.7246E-6	MA0335.1 (MET4) 0.137806 3.1689E-5	M01044 (TBX5) 0.0 3.9486E-6	TBR1_v2 (TBR1) 0.0 7.5893E-6		UW.Motif.0460 0.269467 1.4263E-6	TBX5_3 (TBX5) 0.0 3.9486E-6	CN0232.1 (LM232) 0.441588 5.2308E-9
nrMotif53	CCTKCAA	738	321	29	NKX28_do (NKX2-8) 0.0 3.7767E-5			ESRRG (ESRRG) 0.0 2.579E-5		UW.Motif.0163 0.731708 9.8895E-7	ESRRG_1 (ESRRG) 0.0 2.579E-5	CN0216.1 (LM216) 0.0 1.0958E-5
nrMotif54	NNTCACANAT	726	314	29	TBX5_si (TBX5) 0.900665 3.4914E-7	MA0255.1 (z) 0.657342 0.0	M01044 (TBX5) 0.0 6.5242E-7	TBX15_v2 (TBX15) 0.334403 4.7136E-8	GFI1 (GFI1) 0.0590527 0.0	UW.Motif.0591 0.68347 6.1837E-7	TBX15_2 (TBX15) 0.628196 4.7136E-8	MA0009.1 (T) 0.0 1.7179E-6	RNCMPT00179 0.0205046
nrMotif55	CAGKCCC	719	336	27	TFCP2_si (TFCP2) 0.0 2.5883E-6	MA0450.1 (hkb) 0.940165 0.0	M00634 (GCM) 0.760791 0.0	PRDM4 (PRDM4) 0.487543 1.0111E-5	SP1 (SP1) 0.0496063 0.0	UW.Motif.0025 0.0197138 3.5257E-9	PRDM4_1 (PRDM4) 0.0 1.0111E-5	MA0450.1 (hkb) 0.0 3.5375E-5	RNCMPT00009 0.273809
nrMotif56'	CCACGGG	718	328	29	MYCN_si (MYCN) 0.0 2.766E-5	MA0104.3 (Mycn) 0.574426 0.0	M00217 (USF) 0.867743 0.0		MAX (MAX) 0.936804 0.0		PLAG1_1 (PLAG1) 0.0 3.4916E-5	MA0093.1 (USF1) 0.705887 0.0	RNCMPT00124 0.971082
nrMotif57	NWGTTTCCAAN	716	333	30	STAT6_si (STAT6) 0.881731 0.0	MA0152.1 (NFATC2) 0.762846 5.8641E-7	M00302 (NF-AT) 0.232606 0.0	FOXB1_v4 (FOXB1) 0.0 9.4978E-6		UW.Motif.0018 0.078415 7.9101E-7	NFATC2_1 (NFATC2) 0.0 5.8641E-7	PF0055.1 (TGGAAA) 0.120822 1.1768E-8
nrMotif58	GCAGCCA	718	319	29	TYY1_f2 (YY1) 0.0 5.6896E-5	MA0567.1 (ERF1) 0.356966 2.268E-6	M00733 (SMAD-4) 0.192169 5.0686E-7	YY2_v3 (YY2) 0.0 8.3882E-5	PAX5 (PAX5) 0.214974 2.0934E-5	UW.Motif.0037 0.0193264 5.4948E-10	SMAD4_1 (SMAD4) 0.889506 5.0686E-7	CN0090.1 (LM90) 0.45512 4.8108E-7
nrMotif59	KGAGCCCCT	700	338	29	APEX1_do (APEX1) 0.168711 1.2738E-6	MA0342.1 (MSN4) 0.249997 1.8863E-6			UA3 (UA3) 0.0 8.5912E-5	UW.Motif.0140 0.243745 1.2358E-6	SP1_disc2 (SP1) 0.0 2.031E-6	MA0342.1 (MSN4) 0.477612 1.8863E-6
nrMotif60	AGGAAAA	699	348	30	NFAC2_si (NFATC2) 0.395302 2.4909E-8	MA0152.1 (NFATC2) 0.234929 2.596E-8	M01004 (Helios_A) 0.00906332 1.5366E-9	ZNF75A (ZNF75A) 0.0 4.2361E-6	SRF (SRF) 0.120308 0.0	UW.Motif.0277 0.320974 3.9679E-7	IKZF2_3 (IKZF2) 0.17743 1.5366E-9	CN0173.1 (LM173) 0.0516304 9.2516E-9	RNCMPT00215 0.154244
nrMotif61'	NGTCTGSAT	698	342	30	SMAD4_f1 (SMAD4) 0.552516 0.0	MA0564.1 (ABI3) 0.0 3.3693E-5	M00974 (SMAD) 0.0554636 0.0	Mafb (MAFB) 0.0 1.405E-5		UW.Motif.0037 0.533974 0.0	SMAD3_2 (SMAD3) 0.164106 0.0	PB0060.1 (Smad3_1) 0.0983508 0.0
nrMotif62	NGTGGGGAAN	691	324	27	MZF1_f1 (MZF1) 0.00739559 7.7837E-8	MA0056.1 (MZF1_1-4) 0.0590767 1.9384E-5	M00083 (MZF1) 0.0249635 0.0	FOXO3_v3 (FOXO3) 0.0100016 2.3628E-12	UA11 (UA11) 0.190338 4.1065E-5	UW.Motif.0071 0.0275036 2.7945E-10	FOXO3_6 (FOXO3) 0.0221984 2.3628E-12	PF0056.1 (GGGTGGRR) 0.416014 2.3458E-6	RNCMPT00150 0.130666
nrMotif63	CACCCAG	688	310	30	GLI3_do (GLI3) 0.56375 2.4419E-6	MA0009.1 (T) 0.97383 0.0	M01037 (GLI) 0.198081 5.0462E-7	GLI2 (GLI2) 0.0 1.9185E-5		UW.Motif.0385 0.74328 0.0	GLI_1 (GLI) 0.80417 5.0462E-7	PF0091.1 (GTGGGTGK) 0.594395 1.4526E-7	RNCMPT00170 0.724449
nrMotif64	CWGCATCT	692	301	29	NRL_do (NRL) 0.586182 4.8654E-7	MA0521.1 (Tcf12) 0.502688 0.0	M00277 (Lmo2_complex) 0.666964 0.0		TCF12 (TCF12) 0.121429 0.0	UW.Motif.0579 0.17059 1.4752E-7	REST_disc10 (REST) 0.0 5.1506E-6	CN0197.1 (LM197) 0.288805 1.3468E-7	RNCMPT00138 0.438323
nrMotif65	NGSTCTGGA	688	312	30	HAND1_si (HAND1) 0.936655 0.0	MA0266.1 (ABF2) 0.825687 0.0	M00326 (Pax-1) 0.0 2.1686E-5			UW.Motif.0412 0.071513 4.4865E-6	PAX1_1 (PAX1) 0.0 2.1686E-5	CN0199.1 (LM199) 0.310398 1.5815E-8
nrMotif66	TGAATGG	683	313	29	BDP1_f1 (BDP1) 0.607416 5.561E-7		M00704 (TEF-1) 0.0 8.2049E-5	Sox3_v3 (SOX3) 0.355143 1.6875E-7	NFY (NFY) 0.783698 0.0	UW.Motif.0261 0.712749 0.0	SOX3_3 (SOX3) 0.467826 1.6875E-7	PF0052.1 (YYCATTCAWW) 0.580721 2.6559E-7
nrMotif67	TGGGAMA	681	309	28	SUH_si (RBPJ) 0.0650798 8.9379E-9	MA0088.1 (znf143) 0.409737 3.1895E-6	M00264 (Staf) 0.106698 0.0	ZNF75A (ZNF75A) 0.0436661 1.2797E-8	UA11 (UA11) 0.0330881 1.3905E-6	UW.Motif.0121 0.0429791 5.7145E-8	ZNF75A_1 (ZNF75A) 0.0361435 1.2797E-8	CN0200.1 (LM200) 0.183963 3.1292E-7	RNCMPT00239 0.746834
nrMotif68	NCAGTKTTG	674	318	29	HXA9_si (HOXA9) 0.0 2.8632E-6	MA0563.1 (SEP3) 0.741138 0.0	M00059 (YY1) 0.61058 0.0	SOX8_v6 (SOX8) 0.0 1.4892E-5	SOX2 (SOX2) 0.448507 0.0	UW.Motif.0638 0.347044 3.5649E-7	DMRTC2_1 (DMRTC2) 0.0 1.1511E-6		RNCMPT00261 0.363061
nrMotif69	CACACACANNNN	664	349	30	BCL3_f1 (BCL3) 3.21272E-7 3.5725E-10	MA0538.1 (DAF-12) 0.001091 1.8628E-9	M00742 (HFH-4) 0.657122 0.0	ZSCAN4 (ZSCAN4) 0.499282 5.517E-7		UW.Motif.0011 7.61112E-6 7.2287E-13	ZSCAN4_3 (ZSCAN4) 0.985415 5.517E-7	PB0130.1 (Gm397_2) 0.543753 2.8778E-7	RNCMPT00011 0.0195572
nrMotif70	NAGCACCCCW	663	312	30	ZIC1_f1 (ZIC1) 0.558053 7.8471E-8	MA0596.1 (SREBF2) 0.345874 9.0196E-7	M00749 (SREBP-1) 0.225164 1.0087E-6		SREBF1 (SREBF1) 0.0916539 5.6994E-5	UW.Motif.0229 0.407592 0.0	REST_disc5 (REST) 0.483618 4.1971E-9	PF0143.1 (CAGNWMCNNNGAC) 0.0 1.612E-5
nrMotif71	NGAAGASAG	656	323	29	SMAD1_si (SMAD1) 0.481447 7.2611E-7		M00192 (GR) 0.634003 0.0		NR3C1 (NR3C1) 0.949211 0.0	UW.Motif.0299 0.0545017 7.5445E-7	SMAD3_1 (SMAD3) 0.0 5.2452E-5	CN0024.1 (LM24) 0.832759 0.0	RNCMPT00149 0.112802
nrMotif72	NTCCACCTM	658	348	30	ZN219_f2 (ZNF219) 0.0 4.8412E-6	MA0057.1 (MZF1_5-13) 0.314041 2.6914E-6	M00084 (MZF1) 0.145162 4.5215E-6		ZNF263 (ZNF263) 0.613923 0.0		MZF1_2 (MZF1) 0.632369 4.5215E-6	MA0057.1 (MZF1_5-13) 0.636494 2.6914E-6	RNCMPT00066 0.376308
nrMotif73	NAGAGRATG	649	313	30	ZN274_do (ZNF274) 0.58338 0.0	MA0467.1 (Crx) 0.0 5.1284E-6	M00658 (PU.1) 0.461083 1.3277E-6		AP1 (AP1) 0.12592 0.0	UW.Motif.0379 0.0759552 7.5327E-7	SPI1_known1 (SPI1) 0.0 1.3277E-6	PF0050.1 (RGAGGAARY) 0.0 1.2847E-5	RNCMPT00138 0.68182
nrMotif74	GCTTCTCTW	646	316	28	IRF9_do (IRF9) 0.0 3.154E-5		M00747 (IRF1) 0.0 2.5512E-5		TCF12 (TCF12) 0.519994 0.0	UW.Motif.0035 0.50786 1.833E-7	TRIM28_disc2 (TRIM28) 0.458584 1.9428E-7	CN0152.1 (LM152) 0.30713 1.0438E-6	RNCMPT00060 0.0498939
nrMotif75	AGCCAAGANN	644	313	30	NFIA+NFIB+NFIC+NFIX_f1 (NFIA) 0.132498 0.0	MA0560.1 (PIF3) 0.775553 0.0	M00069 (YY1) 0.548259 3.3893E-9	ESRRG_v2 (ESRRG) 0.0 3.896E-5		UW.Motif.0105 0.0 6.094E-7	YY1_known2 (YY1) 0.0 3.3893E-9	MA0368.1 (RIM101) 0.0 1.4526E-7
nrMotif76	NTCTGAGCYN	634	306	29	RARB_f1 (RARB) 0.0 8.7794E-5	MA0579.1 (CDC5) 0.0 3.3256E-5			NFE2 (NFE2) 0.661757 0.0	UW.Motif.0625 0.138586 3.1572E-5		CN0127.1 (LM127) 0.0 6.7952E-7
nrMotif77'	ACAGSACTN	624	305	30					UA12 (UA12) 0.114035 0.0	UW.Motif.0042 0.936913 0.0	REST_disc6 (REST) 0.0 5.8394E-7
nrMotif78	GGGSCCA	623	286	29	AP2B_f2 (TFAP2B) 0.948081 3.3306E-6	MA0163.1 (PLAG1) 0.0187251 5.315E-8	M00491 (MAZR) 0.26536 0.0		SP1 (SP1) 0.676459 0.0	UW.Motif.0576 0.167638 1.0803E-6	PLAG1_1 (PLAG1) 0.0915843 5.315E-8	MA0163.1 (PLAG1) 0.0348725 5.315E-8
nrMotif79	WGGTGAGGAN	617	318	28	MZF1_f1 (MZF1) 0.981196 0.0	MA0103.2 (ZEB1) 0.204873 1.186E-6	M00083 (MZF1) 0.619535 0.0	TBR1 (TBR1) 0.675471 0.0	REST (REST) 0.363352 0.0	UW.Motif.0662 0.88631 0.0	ZEB1_disc1 (ZEB1) 0.0 4.1851E-8	SA0003.1 (at_AC_acceptor) 0.0 9.9321E-6
nrMotif80	AGGGGRAAN	605	312	28	NFKB2_f2 (NFKB2) 0.0 8.6279E-6	MA0057.1 (MZF1_5-13) 0.037949 1.2497E-6	M00084 (MZF1) 0.0438772 3.5484E-9	FOXO3_v3 (FOXO3) 0.0 4.3045E-7		UW.Motif.0071 0.107868 6.5396E-9	MZF1_4 (MZF1) 0.126486 1.2497E-6	MA0366.1 (RGM1) 0.0661195 1.7889E-6	RNCMPT00205 0.00294701
nrMotif81	TTCARGGCN	606	301	29	NR5A2_f1 (NR5A2) 0.0984825 5.5954E-6	MA0505.1 (Nr5a2) 0.400581 0.0	M00671 (TCF-4) 0.833719 0.0	PRDM4 (PRDM4) 0.0397644 1.0489E-10	UA12 (UA12) 0.389849 0.0	UW.Motif.0373 0.104474 1.9766E-9	PRDM4_1 (PRDM4) 0.0697373 1.0489E-10	PF0127.1 (WWTAAGGC) 0.844439 1.0563E-6
nrMotif82	CTNTGTTA	600	309	30	SOX2_si (SOX2) 0.297846 1.4524E-7	MA0217.1 (caup) 0.173616 2.4873E-6	M01014 (SOX) 0.0118022 2.6633E-9		SOX2-OCT4 (SOX2-OCT4) 0.0173616 9.9588E-7	UW.Motif.0454 0.432995 2.51E-7	SOX_1 (SOX) 0.0526308 2.6633E-9	PF0013.1 (CTTTGT) 0.31121 3.5239E-7
nrMotif83	NCCAGCCTT	600	304	29	TF3C2_do (GTF3C2) 0.0 1.4709E-5		M00720 (CAC-binding_protein) 0.0 2.6174E-5		UA12 (UA12) 0.914119 0.0	UW.Motif.0338 0.259359 1.3121E-6	ZNF628_1 (ZNF628) 0.369398 9.1663E-6	CN0133.1 (LM133) 0.0 1.076E-5
nrMotif84	TGTGAGY	598	296	28	TBX5_f1 (TBX5) 0.0 2.5168E-5		M01044 (TBX5) 0.370423 2.0212E-6		GFI1 (GFI1) 0.857345 0.0	UW.Motif.0041 0.983439 0.0	TBX5_3 (TBX5) 0.0 2.0212E-6	MA0099.1 (Fos) 0.0 2.6641E-5	RNCMPT00178 0.28265
nrMotif85	AYCTTGGGN	594	312	27	PRGC1_si (PPARGC1A) 0.632716 0.0	MA0436.1 (YPR022C) 0.494347 0.0	M00467 (Roaz) 0.0 3.8926E-6	HNF4A_v6 (HNF4A) 0.0 5.7194E-5	ESRRA (ESRRA) 0.025411 5.1303E-7	UW.Motif.0638 0.270229 8.5533E-5	PLAG1_1 (PLAG1) 0.0 2.4167E-6	MA0154.1 (EBF1) 0.996601 4.6218E-6
nrMotif86	NACTGAAAAN	588	304	30	IRF8_si (IRF8) 0.583568 0.0	MA0390.1 (STB3) 0.0 2.6692E-5	M00699 (ICSBP) 0.464025 0.0	ETV2 (ETV2) 0.535688 0.0	PU1 (PU1) 0.171023 9.3546E-5	UW.Motif.0099 0.181588 2.8154E-7	ETV2_1 (ETV2) 0.93291 0.0	PF0169.1 (TTTNNANAGCYR) 0.0 2.249E-7
nrMotif87	TGTTGTT	589	322	30	BPTF_si (BPTF) 0.0 1.1538E-6	MA0002.2 (RUNX1) 0.0 3.2241E-5	M00476 (FOXO4) 0.0410681 1.7134E-5		RUNX1 (RUNX1) 0.0574466 4.2207E-6	UW.Motif.0608 0.566031 2.2434E-6	FOXO1_2 (FOXO1) 0.370206 0.0	PB0122.1 (Foxk1_2) 0.854982 1.1111E-7	RNCMPT00084 0.0573426
nrMotif88	NTTGGGGGCNNNN	584	330	28	KLF11_f1 (KLF11) 0.0121573 5.8736E-6	MA0079.3 (SP1) 0.0402448 0.0	M00518 (PPARalpha:RXR-alpha) 0.118848 3.3001E-5	ZNF740 (ZNF740) 0.36229 4.029E-6	EGR1 (EGR1) 0.106342 0.0	UW.Motif.0242 0.0453843 3.9536E-5	EGR1_known3 (EGR1) 0.636112 2.0339E-7	MA0079.2 (SP1) 0.00689335 0.0	RNCMPT00160 0.105043
nrMotif89	TCWTTCACYN	582	307	29	PRDM1_do (PRDM1) 0.0801645 9.0744E-7	MA0508.1 (PRDM1) 0.0365209 1.2351E-6	M00972 (IRF) 0.0188721 0.0	PRDM1 (PRDM1) 0.0658101 1.0237E-6	PRDM1 (PRDM1) 0.00139742 1.1367E-6	UW.Motif.0502 0.00443651 2.3713E-8	PRDM1_known2 (PRDM1) 0.112491 1.0237E-6	PF0085.1 (STTTCRNTTT) 0.150634 6.0296E-6	RNCMPT00215 0.583247
nrMotif90	NGTTCCTTTN	580	313	29	IRF4_f2 (IRF4) 0.58122 0.0	MA0277.1 (AZF1) 0.847395 0.0	M01004 (Helios_A) 0.356513 0.0		PU1 (PU1) 0.123778 0.0	UW.Motif.0284 0.200825 6.2378E-7	AP1_disc8 (AP1) 0.0 3.1948E-5	MA0370.1 (RME1) 0.0 3.4244E-8	RNCMPT00055 0.576616
nrMotif91	NGCCCAGSA	581	316	30	RFX2_do (RFX2) 0.43456 1.8459E-7	MA0267.1 (ACE2) 0.514811 0.0		RFX4_v2 (RFX4) 0.350926 2.3172E-5	UA12 (UA12) 0.108377 0.0	UW.Motif.0080 0.143207 1.1936E-6	NANOG_disc3 (NANOG) 0.522846 4.8838E-6	MA0267.1 (ACE2) 0.760239 0.0	RNCMPT00082 0.133637
nrMotif92	AAACTCC	571	292	26	NFAT5_do (NFAT5) 0.0 6.9711E-6	MA0308.1 (GSM1) 0.352281 4.6903E-7	M00052 (NF-kappaB_(p65)) 0.0 6.4734E-5		HNF4 (HNF4) 0.449229 0.0	UW.Motif.0609 0.0 1.1371E-5	NFKB_disc4 (NFKB) 0.692512 9.6507E-8	MA0308.1 (GSM1) 0.922912 4.6903E-7
nrMotif93	NTGTGTTCCN	557	306	30	ZBT7A_si (ZBTB7A) 0.0 8.5653E-5	MA0261.1 (lin-14) 0.397281 0.0	M00192 (GR) 0.0697989 1.2247E-5	NR3C2 (NR3C2) 0.708543 8.1878E-7	NR3C1 (NR3C1) 0.233957 1.8135E-5	UW.Motif.0537 0.0952786 1.5775E-8	NR3C1_known1 (NR3C1) 0.346128 1.2247E-5	CN0213.1 (LM213) 0.709803 9.3874E-6	RNCMPT00074 0.364038
nrMotif94	NTCCYCCAGN	552	307	28	HIC1_f1 (HIC1) 0.900024 2.7684E-6	MA0413.1 (USV1) 0.344538 0.0			UA10 (UA10) 0.435873 0.0	UW.Motif.0150 0.632707 0.0	BDP1_disc1 (BDP1) 0.0 8.109E-9	CN0154.1 (LM154) 0.180677 3.7057E-5	RNCMPT00199 0.0564699
nrMotif95	NNNGGCGCGGG	551	346	30	WT1_f1 (WT1) 0.0131078 3.7952E-6	MA0516.1 (SP2) 0.0181193 8.1619E-6	M00933 (Sp-1) 0.0205105 2.8331E-7	SP3 (SP3) 0.0313056 0.0	SP1 (SP1) 0.392238 6.1393E-6	UW.Motif.0327 0.0537998 0.0	SP1_known6 (SP1) 0.0373253 2.8331E-7	MA0079.2 (SP1) 0.0203853 4.284E-6	RNCMPT00052 0.00339486
nrMotif96'	NGSTCTCTT	551	295	29		MA0205.1 (Trl) 0.335538 0.0				UW.Motif.0229 0.786716 0.0	RAD21_disc3 (RAD21) 0.0 2.1965E-5	MA0205.1 (Trl) 0.721686 0.0	RNCMPT00220 0.793863
nrMotif97	AGGGGWTGN	549	309	29	KLF8_f1 (KLF8) 0.0 4.491E-6	MA0342.1 (MSN4) 0.0440096 1.8863E-6	M00649 (MAZ) 0.339654 0.0	ZNF410 (ZNF410) 0.948924 0.0	ZNF281 (ZNF281) 0.316696 0.0	UW.Motif.0009 0.78476 0.0	NFKB_disc3 (NFKB) 0.0 1.7373E-7	MA0366.1 (RGM1) 0.0661195 1.7889E-6	RNCMPT00026 0.0120362
nrMotif98	ACATCTGGN	550	289	28	ZN238_do (ZNF238) 0.00928984 3.0719E-11	MA0091.1 (TAL1::TCF3) 0.802467 1.1552E-7	M00532 (RP58) 0.0016627 1.0386E-11	ZNF238 (ZNF238) 0.00763016 1.2302E-11	ZEB1 (ZEB1) 0.0435049 3.4159E-5	UW.Motif.0106 0.0708059 7.8736E-7	ZBTB18_2 (ZBTB18) 0.00754317 1.2302E-11	CN0068.1 (LM68) 0.00135307 9.2922E-11	RNCMPT00006 0.35909
nrMotif99	NTGTTCCTCN	544	291	28		MA0081.1 (SPIB) 0.500353 3.7801E-6	M00658 (PU.1) 0.421879 5.7207E-6			UW.Motif.0499 0.59894 0.0	SPIB_1 (SPIB) 0.0 3.7801E-6	MA0081.1 (SPIB) 0.846982 3.7801E-6	RNCMPT00074 0.335235
nrMotif100'	NGMAGGAGAN	543	328	30	ETS2_do (ETS2) 0.0 5.0279E-7	MA0460.1 (ttk) 0.951014 0.0			PRDM1 (PRDM1) 0.126586 0.0	UW.Motif.0677 0.218388 0.0		PB0206.1 (Zic2_2) 0.752761 0.0	RNCMPT00154 0.0459944
nrMotif101'	GTGAAGRGN	543	304	29	PAX3_f1 (PAX3) 0.0 1.5191E-5		M00444 (VDR) 0.0 3.3775E-5	NR2F1_v4 (NR2F1) 0.0 1.7309E-5	UA10 (UA10) 0.813019 0.0		HNF4_known26 (HNF4) 0.0 1.731E-5	SA0003.1 (at_AC_acceptor) 0.0 5.7694E-5
nrMotif102	NTCCCCTTTN	538	297	29	NR4A3_do (NR4A3) 0.887789 0.0	MA0342.1 (MSN4) 0.0880159 1.8863E-6	M00632 (GATA-4) 0.0 4.2653E-5	KLF13 (KLF13) 0.331894 1.2853E-6	PU1 (PU1) 0.421604 2.4011E-7	UW.Motif.0441 0.0 9.4421E-5	SP1_disc2 (SP1) 0.453162 5.3387E-10	MA0342.1 (MSN4) 0.0804649 1.8863E-6
nrMotif103	NTCCCTGAGN	545	275	28	COE1_si (EBF1) 0.0942006 1.1713E-6	MA0003.2 (TFAP2A) 0.136722 3.9451E-6	M00619 (Alx-4) 0.0 6.4334E-5	TFAP2C_v5 (TFAP2C) 0.431931 7.7433E-6	AP2 (AP2) 0.101943 7.5993E-5	UW.Motif.0063 0.144693 3.695E-6	TFAP2_known18 (TFAP2) 0.956053 7.7433E-6	PB0085.1 (Tcfap2a_1) 0.0658655 0.0	RNCMPT00022 0.667169
nrMotif104	SCCCAGTT	532	301	29		MA0335.1 (MET4) 0.171195 2.1454E-7				UW.Motif.0248 0.321669 2.502E-6		MA0335.1 (MET4) 0.276694 2.1454E-7
nrMotif105	AAMAGCC	528	284	30	SPZ1_do (SPZ1) 0.0 2.3497E-5	MA0290.1 (DAL81) 0.0569023 2.5245E-7	M00734 (CIZ) 0.97512 0.0	MSC (MSC) 0.0 2.5663E-5	TBP (TBP) 0.331981 0.0	UW.Motif.0321 0.0102825 4.2149E-8	ZNF589_1 (ZNF589) 0.0 1.6831E-5	MA0290.1 (DAL81) 0.138391 2.5245E-7
nrMotif106	AAATATT	554	282	28	FOXP3_do (FOXP3) 0.388852 1.3125E-7	MA0153.1 (HNF1B) 0.440641 9.5244E-8	M00423 (FOXJ2) 0.010824 7.1534E-9	FOXB1_v2 (FOXB1) 0.502299 1.5335E-8		UW.Motif.0486 0.0161861 1.3229E-9	FOXB1_2 (FOXB1) 0.4863 1.5335E-8	MA0047.1 (Foxa2) 0.0 8.7126E-8
nrMotif107	NGCATSCATN	527	285	28	HLTF_si (HLTF) 0.832033 0.0	MA0564.1 (ABI3) 0.106517 1.6554E-7			ZNF143 (ZNF143) 0.0 3.3937E-5			CN0101.1 (LM101) 0.249437 5.4783E-5	RNCMPT00168 0.0907224
nrMotif108	TTTAGRAG	531	290	28	IKZF1_do (IKZF1) 0.0 7.0208E-6		M00141 (Lyf-1) 0.638862 5.1802E-6	HOXA13_v4 (HOXA13) 0.0 1.006E-5	HSF1 (HSF1) 0.413043 0.0	UW.Motif.0387 0.0 2.0911E-5	IKZF1_2 (IKZF1) 0.0 5.1802E-6	CN0217.1 (LM217) 0.0 9.0372E-6
nrMotif109	AGMAGCCAN	525	286	28	NF1_do (NF1) 0.929915 0.0	MA0260.1 (che-1) 0.8888 4.6064E-6	M00193 (NF-1) 0.0178117 0.0		UA8 (UA8) 0.554346 0.0	UW.Motif.0321 0.0122583 7.2829E-8	NFIC_2 (NFIC) 0.101039 0.0	CN0138.1 (LM138) 0.573758 7.8868E-6	RNCMPT00059 0.539852
nrMotif110	NAAAAGA	518	289	29	IRF4_do (IRF4) 0.0 1.4447E-5	MA0277.1 (AZF1) 0.0459477 2.5308E-8	M00956 (AR) 0.534056 0.0	Spic_1 (SPIC) 0.0 1.2165E-5	MEF2 (MEF2) 0.27222 0.0	UW.Motif.0167 0.0687203 3.7261E-9	SPIC_2 (SPIC) 0.0 1.2165E-5	MA0277.1 (AZF1) 0.237914 2.5308E-8	RNCMPT00229 0.612982
nrMotif111	TCTTTCT	519	310	29	TF2B_si (GTF2B) 0.0 1.5214E-6	MA0277.1 (AZF1) 0.0 1.056E-5	M00701 (SMAD-3) 0.0 1.9042E-5	SPDEF_v6 (SPDEF) 0.977318 2.3197E-7	PRDM1 (PRDM1) 0.793225 0.0	UW.Motif.0053 0.588813 1.635E-6	SPDEF_7 (SPDEF) 0.0 2.3197E-7	MA0277.1 (AZF1) 0.0 1.056E-5	RNCMPT00220 0.233193
nrMotif112	TCAGTGGWG	515	302	29		MA0130.1 (ZNF354C) 0.0 1.1515E-5	M00468 (AP-2rep) 0.860325 1.4455E-6		UA12 (UA12) 0.13668 2.8942E-5	UW.Motif.0570 0.0 3.415E-5	KLF12_1 (KLF12) 0.0 1.4455E-6	PF0143.1 (CAGNWMCNNNGAC) 0.640234 2.4856E-6
nrMotif113	TGAGTGAGNN	511	315	29	FOSB_si (FOSB) 0.0 2.452E-7	MA0255.1 (z) 0.654869 0.0	M00199 (AP-1) 0.639878 0.0	MAFF (MAFF) 0.0 1.728E-5	UA2 (UA2) 0.0368141 0.0	UW.Motif.0542 0.00581056 2.2352E-9	PBX3_disc2 (PBX3) 0.311246 1.0757E-6	CN0106.1 (LM106) 0.0 6.7662E-7	RNCMPT00285 0.234257
nrMotif114	WAAGCCAAA	507	284	29	IRF5_f1 (IRF5) 0.0937197 1.7066E-9	MA0459.1 (tll) 0.149146 6.6678E-5	M00063 (IRF-2) 0.381007 2.4501E-5	IRF7 (IRF7) 0.0 1.5099E-5	SRF (SRF) 0.104096 0.0	UW.Motif.0266 0.116119 2.2533E-6	GATA_disc5 (GATA) 0.0 1.2551E-7	CN0181.1 (LM181) 0.0053348 6.638E-11	RNCMPT00132 0.701025
nrMotif115	AGGAAGA	507	298	27	ATF5_si (ATF5) 0.152071 1.41E-8	MA0598.1 (EHF) 0.0 1.4526E-7	M00658 (PU.1) 0.545967 3.4103E-7	SPDEF_v3 (SPDEF) 0.0 2.4166E-5	ZNF263 (ZNF263) 0.191223 6.9086E-5	UW.Motif.0345 0.136634 7.8878E-8	SPI1_known2 (SPI1) 0.0 3.1575E-8	CN0162.1 (LM162) 0.0803865 1.784E-8	RNCMPT00021 0.619045
nrMotif116	NTTCCAGCN	503	300	27	MYF5_do (MYF5) 0.450962 1.4567E-6	MA0152.1 (NFATC2) 0.0 6.3235E-7	M00737 (E2F-1:DP-2) 0.333093 4.4305E-7	E2F8 (E2F8) 0.0 1.7467E-6	STAT1 (STAT1) 0.283187 0.0	UW.Motif.0106 0.039908 4.7268E-8	E2F_known11 (E2F) 0.0 4.4305E-7	CN0195.1 (LM195) 0.00902158 3.9647E-10	RNCMPT00063 0.126644
nrMotif117	CAKTCTC	502	282	26	ZN274_do (ZNF274) 0.0 2.4199E-5	MA0406.1 (TEC1) 0.472346 0.0	M00619 (Alx-4) 0.0 9.5753E-5		AP1 (AP1) 0.81189 0.0	UW.Motif.0304 0.37582 3.5464E-6	ALX4_1 (ALX4) 0.0 9.5753E-5
nrMotif118	NTTTCCCTC	498	300	28	NFAC2_f2 (NFATC2) 0.29564 0.0	MA0390.1 (STB3) 0.829671 0.0	M00737 (E2F-1:DP-2) 0.213602 1.6967E-7	E2F7 (E2F7) 0.163204 1.3293E-6	E2F4 (E2F4) 0.109508 0.0	UW.Motif.0071 0.0 1.2172E-6	ZNF75A_1 (ZNF75A) 0.420526 6.2502E-7	PF0069.1 (SGCGSSAAA) 0.803669 1.887E-7	RNCMPT00055 0.144922
nrMotif119	NACWGCTGTN	498	287	29	PTF1A_do (PTF1A) 0.224498 0.0	MA0545.1 (HLH-1) 0.261874 1.9432E-10	M00175 (AP-4) 0.36444 9.8332E-6	MSC (MSC) 0.559764 1.1504E-10	UA9 (UA9) 0.0403234 3.0343E-6	UW.Motif.0007 0.481384 6.6702E-6	MSC_1 (MSC) 0.0 1.1504E-10	CN0026.1 (LM26) 0.0320449 9.5466E-10
nrMotif120	GGCTGGG	500	340	30	PAX5_si (PAX5) 0.0 5.6932E-6	MA0267.1 (ACE2) 0.0 5.4064E-5	M00720 (CAC-binding_protein) 0.107392 8.7082E-8		SP1 (SP1) 0.714267 0.0	UW.Motif.0252 0.0746891 4.4239E-8	CACBP_1 (CACBP) 0.390525 8.7083E-8	PF0056.1 (GGGTGGRR) 0.536632 2.9755E-6	RNCMPT00029 0.766052
nrMotif121	CAGCCAGCW	496	292	28	MAFB_f1 (MAFB) 0.475125 0.0		M00733 (SMAD-4) 0.214449 5.2754E-8			UW.Motif.0325 0.00364738 1.3023E-10	SMAD4_1 (SMAD4) 0.791878 5.2754E-8	CN0176.1 (LM176) 0.0147031 3.2407E-10	RNCMPT00149 0.563652
nrMotif122	NGWCCCAGAN	492	276	28	STAT4_si (STAT4) 0.0 8.8549E-6	MA0543.1 (EOR-1) 0.575666 0.0	M00777 (STAT) 0.0 7.5061E-5	SPDEF_v2 (SPDEF) 0.0 2.5368E-5	EBF1 (EBF1) 0.138533 0.0	UW.Motif.0185 0.419425 1.1575E-6	NR2C2_disc1 (NR2C2) 0.0 7.0233E-6	MA0362.1 (RDS2) 0.990929 0.0
nrMotif123'	NAATCAGKC	491	292	30	PKNX1_si (PKNOX1) 0.0 1.1906E-5	MA0462.1 (BATF::JUN) 0.689372 0.0	M01058 (GFI1B) 0.764217 0.0		SRF (SRF) 0.234493 0.0	UW.Motif.0410 0.605636 0.0	TATA_disc6 (TATA) 0.0 2.5167E-5	CN0173.1 (LM173) 0.9174 2.8236E-6
nrMotif124	AGWGTGCT	492	275	29			M00624 (DBP) 0.380874 1.5945E-6	GLI2_v2 (GLI2) 0.0 6.9171E-5		UW.Motif.0355 0.0 9.2881E-5	DBP_1 (DBP) 0.0 1.5945E-6	CN0047.1 (LM47) 0.0 7.4397E-5	RNCMPT00284 0.704082
nrMotif125	NTTCCACAGN	492	277	28	TEAD1_do (TEAD1) 0.308766 0.0	MA0332.1 (MET28) 0.00710597 1.1768E-8	M00725 (HP1_site_factor) 0.452262 0.0	NFATC1_v2 (NFATC1) 0.440992 0.0	NFKB1 (NFKB1) 0.245552 0.0	UW.Motif.0368 0.0407799 1.7993E-5	NFATC1_2 (NFATC1) 0.858034 0.0	MA0332.1 (MET28) 0.00763856 1.1768E-8	RNCMPT00071 0.656255
nrMotif126	TTTNTGA	493	280	30	NR2E3_si (NR2E3) 0.0 2.6159E-6	MA0165.1 (Abd-B) 0.458031 6.041E-7	M00805 (LEF1) 0.0 2.2131E-5	NR2E1_v2 (NR2E1) 0.0 1.5893E-6	MEF2 (MEF2) 0.537192 0.0	UW.Motif.0387 0.16404 1.3873E-7	NR2E1_2 (NR2E1) 0.0 1.5893E-6	PB0116.1 (Elf3_2) 0.0 4.8684E-7	RNCMPT00224 0.361925
nrMotif127'	NGTTTGGANN	485	267	26		MA0106.2 (TP53) 0.852454 0.0	M00057 (COMP1) 0.869156 0.0	HNF4A_v6 (HNF4A) 0.0 1.3211E-5	FOXA (FOXA) 0.229075 0.0	UW.Motif.0567 0.0 1.1798E-5	HNF4_disc3 (HNF4) 0.0 9.4463E-6	PB0123.1 (Foxl1_2) 0.80223 0.0
nrMotif128#	NGAATCCTTN	483	293	30									RNCMPT00206 0.867883
nrMotif129	NGGAGTGGG	481	342	30	EGR2_f1 (EGR2) 0.0951324 2.3103E-7	MA0098.2 (Ets1) 0.150793 0.0	M00720 (CAC-binding_protein) 0.211233 5.4746E-5	Egr1_1 (EGR1) 0.663945 7.2728E-6	ZNF281 (ZNF281) 0.213495 0.0	UW.Motif.0475 0.399385 2.4582E-5	CCNT2_disc2 (CCNT2) 0.20326 2.3143E-6	PF0024.1 (GGGAGGRR) 0.730983 0.0	RNCMPT00134 0.657672
nrMotif130	GCYTTCC	476	270	29	IRF9_do (IRF9) 0.627868 1.0222E-6	MA0101.1 (REL) 0.681843 9.3449E-6	M00053 (c-Rel) 0.530292 9.345E-6	BCL6B (BCL6B) 0.0 9.5713E-5	UA11 (UA11) 0.0305944 2.6178E-7	UW.Motif.0072 0.0436114 1.3469E-8	BCL_disc6 (BCL) 0.41267 6.9586E-8	CN0212.1 (LM212) 0.0367452 2.676E-8	RNCMPT00239 0.162597
nrMotif131	NAGGGCCTCN	476	294	29	APEX1_do (APEX1) 0.820052 0.0			PRDM4 (PRDM4) 0.381198 7.1672E-5		UW.Motif.0160 0.0733979 3.8639E-5	BDP1_disc1 (BDP1) 0.0 4.8496E-5	CN0194.1 (LM194) 0.0 9.1599E-6
nrMotif132	NCTCCCCTCNNN	474	337	29	MAZ_do (MAZ) 9.73884E-4 6.196E-7	MA0342.1 (MSN4) 0.239127 1.8863E-6	M00649 (MAZ) 0.0119919 2.2361E-6	NFKB1 (NFKB1) 0.0 6.9292E-5	ZNF281 (ZNF281) 0.00136422 5.2725E-5	UW.Motif.0009 0.00118151 5.5499E-6	MAZ_1 (MAZ) 0.0475117 2.2361E-6	PF0024.1 (GGGAGGRR) 0.0197159 3.9853E-6	RNCMPT00160 0.0312308
nrMotif133	RTGGGCCTNN	473	282	27	EGR3_do (EGR3) 0.0 4.1334E-5	MA0472.1 (EGR2) 0.377585 0.0	M00245 (Egr-3) 0.0 7.1045E-6	PRDM4 (PRDM4) 0.114917 6.0156E-6		UW.Motif.0169 0.226867 6.4329E-5	PRDM4_1 (PRDM4) 0.305723 6.0156E-6	PB0114.1 (Egr1_2) 0.633623 0.0
nrMotif134	CWGGAAA	470	281	27	ELF3_f1 (ELF3) 0.570372 5.1252E-7	MA0156.1 (FEV) 0.193258 7.7808E-8	M00457 (STAT5A_(homodimer)) 0.205027 7.4824E-7		ETS1 (ETS1) 0.035303 1.3814E-6	UW.Motif.0057 0.250864 5.5775E-7	FEV_1 (FEV) 0.620363 7.7808E-8	CN0161.1 (LM161) 0.0899763 3.9474E-8
nrMotif135	TCACAGSCN	463	261	26	MBD1_do (MBD1) 0.0 7.4014E-6	MA0321.1 (INO2) 0.855969 4.4078E-6	M00418 (TGIF) 0.0 6.6877E-5	TGIF2LX (TGIF2LX) 0.0 5.3144E-5	GFI1 (GFI1) 0.372824 4.2103E-5	UW.Motif.0375 0.300954 2.9709E-6	PBX3_disc3 (PBX3) 0.0 2.2334E-5	PF0041.1 (TGACAGNY) 0.14057 3.0313E-8
nrMotif136	ACAGTGAAN	462	284	28	IRF1_si (IRF1) 0.491499 8.518E-6	MA0508.1 (PRDM1) 0.231437 9.0013E-6	M00972 (IRF) 0.119919 5.3787E-6	PRDM1 (PRDM1) 0.524211 7.3806E-6	PRDM1 (PRDM1) 0.013541 9.179E-6	UW.Motif.0598 0.292233 2.6766E-5	IRF_known8 (IRF) 0.640967 5.3787E-6	CN0203.1 (LM203) 0.554581 5.8022E-6
nrMotif137	TCCTCTCTNN	498	313	29	SPI1_do (SPI1) 0.507644 3.1032E-6	MA0080.3 (Spi1) 0.213888 2.0772E-6	M00326 (Pax-1) 0.0 6.5867E-6	SPIC (SPIC) 0.0 3.1753E-5	PU1 (PU1) 0.500909 4.7952E-6	UW.Motif.0053 0.0 1.2104E-6	EP300_disc5 (EP300) 0.0 4.1271E-6	MA0081.1 (SPIB) 0.0 5.0908E-6	RNCMPT00088 0.0351615
nrMotif138	NCRCCCCCT	456	284	29	KLF5_si (KLF5) 0.0306757 4.1696E-8	MA0443.1 (btd) 0.00518152 1.3505E-6	M00982 (KROX) 0.182207 3.424E-6	Egr1_1 (EGR1) 0.185698 1.3854E-7	SP1 (SP1) 0.00842281 1.5021E-5	UW.Motif.0554 0.153598 1.9459E-5	CTCFL_disc1 (CTCFL) 0.0204703 9.321E-11	MA0443.1 (btd) 0.00583533 1.3505E-6	RNCMPT00009 0.672183
nrMotif139	TCCCTAGRN	459	274	28	COE1_f1 (EBF1) 0.176763 2.1275E-6	MA0154.2 (EBF1) 0.0832406 5.2341E-6	M00977 (EBF) 0.00556705 1.2077E-8	EBF1 (EBF1) 0.0382021 1.6509E-7	EBF1 (EBF1) 0.0392474 2.0023E-5	UW.Motif.0013 0.0442859 1.8107E-6	EBF1_known2 (EBF1) 0.0284948 1.2077E-8	MA0154.1 (EBF1) 0.0301364 1.1E-7	RNCMPT00022 0.797998
nrMotif140	NCCTGCTGY	457	276	29	KAISO_do (ZBTB33) 0.552187 7.3585E-6	MA0461.1 (Atoh1) 0.0 7.6843E-5	M00698 (HEB) 0.0984588 8.9129E-8	ZIC3 (ZIC3) 0.0 1.2648E-7	UA9 (UA9) 0.0264714 4.947E-8	UW.Motif.0637 0.154388 3.7638E-8	NR3C1_disc5 (NR3C1) 0.413742 3.9694E-10	PB0205.1 (Zic1_2) 0.00136524 1.1889E-9
nrMotif141	NTTGGGAAGN	451	258	27	IKZF1_si (IKZF1) 0.153281 0.0	MA0083.2 (SRF) 0.725936 0.0	M00141 (Lyf-1) 0.0569917 3.1151E-7	EBF1 (EBF1) 0.0 1.25E-5	UA11 (UA11) 0.196292 0.0	UW.Motif.0071 0.0 9.53E-6	IKZF1_2 (IKZF1) 0.260195 3.1151E-7	CN0202.1 (LM202) 0.834261 0.0	RNCMPT00044 0.140595
nrMotif142	MNCTCCCTGTN	449	276	27	ETS2_f2 (ETS2) 0.313687 0.0	MA0098.2 (Ets1) 0.0649321 1.1184E-5	M00706 (TFII-I) 0.395416 1.0169E-6		ETS1 (ETS1) 0.0283913 0.0	UW.Motif.0405 0.66138 4.4705E-7	EP300_known1 (EP300) 0.217013 0.0	PB0107.1 (Ascl2_2) 0.250169 0.0	RNCMPT00160 0.101999
nrMotif143	NCAGTGGG	448	275	29	KLF8_do (KLF8) 0.892606 2.4711E-6		M00468 (AP-2rep) 0.00189334 5.429E-7		UA10 (UA10) 0.351966 8.1079E-5	UW.Motif.0618 0.068535 8.3854E-8	KLF12_1 (KLF12) 0.0104824 5.4289E-7
nrMotif144	NAAATGGCCN	454	258	29	TYY1_do (YY1) 0.0 8.4169E-6	MA0381.1 (SKN7) 0.196105 0.0	M00215 (SRF) 0.44338 1.9788E-5	RARA (RARA) 0.967611 0.0	USF (USF) 0.897743 0.0	UW.Motif.0110 0.0138958 3.0316E-9	YY1_known3 (YY1) 0.0 1.5375E-7	PF0010.1 (GCCATNTTG) 0.880075 1.0122E-6	RNCMPT00148 0.163142
nrMotif145'	TGTCCTGCY	443	266	25	KAISO_do (ZBTB33) 0.0 4.0196E-6				ETS1 (ETS1) 0.142978 0.0	UW.Motif.0408 0.908748 0.0	ZBTB33_known1 (ZBTB33) 0.0 1.3717E-6	PB0207.1 (Zic3_2) 0.0324452 0.0	RNCMPT00110 0.0888271
nrMotif146	AGCTNCC	442	279	27		MA0304.1 (GCR1) 0.298641 9.948E-7	M00743 (c-Ets-1_68) 0.0 3.8983E-6		HSF1 (HSF1) 0.829011 0.0	UW.Motif.0420 0.183319 4.0702E-7	BCL_disc7 (BCL) 0.706642 2.6735E-7	CN0035.1 (LM35) 0.564008 4.9278E-7	RNCMPT00038 0.474834
nrMotif147	CCAAGAACN	441	265	29	PRGC1_f1 (PPARGC1A) 0.650753 0.0	MA0519.1 (Stat5a::Stat5b) 0.0 2.6812E-6	M00954 (PR) 0.0431938 0.0		ESRRA (ESRRA) 0.180697 0.0	UW.Motif.0105 0.0556755 3.5792E-7	SIN3A_disc3 (SIN3A) 0.24615 2.8895E-7	PF0109.1 (YGTCCTTGR) 0.136575 3.4771E-8
nrMotif148'	TCTAARGA	438	287	27		MA0256.1 (zen) 0.0 5.8669E-5	M00006 (MEF-2) 0.0 3.3502E-5		MEF2 (MEF2) 0.861023 0.0	UW.Motif.0387 0.0 2.0522E-5	MEF2_known1 (MEF2) 0.0 3.3502E-5	CN0016.1 (LM16) 0.857526 2.4161E-7
nrMotif149	ATKCAGAT	435	249	29	PO5F1_f1 (POU5F1) 0.181635 1.359E-8	MA0274.1 (ARR1) 0.145762 6.2479E-8	M00342 (Oct-1) 0.226866 5.8422E-7	Pou2f2_v2_1 (POU2F2) 0.394701 1.8746E-7	POU2F2 (POU2F2) 0.0395597 4.4168E-6	UW.Motif.0049 0.0957496 2.9923E-8	POU2F2_disc1 (POU2F2) 0.419487 5.2791E-8	CN0200.1 (LM200) 0.242316 2.4977E-8
nrMotif150	NNGCTGACCY	435	250	25	ESR2_f1 (ESR2) 0.818003 4.339E-7	MA0504.1 (NR2C2) 0.427006 5.2002E-6	M01036 (COUPTF) 0.638686 0.0	RORA_v2 (RORA) 0.365398 0.0	NR2C2 (NR2C2) 0.130018 8.2721E-6	UW.Motif.0141 0.114404 0.0	ESRRA_disc3 (ESRRA) 0.873078 8.2679E-7	PF0092.1 (TGCTGAY) 0.358275 9.2993E-7	RNCMPT00082 0.373327
nrMotif151	NTGTGCACAN	433	278	29	MTF1_f1 (MTF1) 0.0 2.884E-5		M00650 (MTF-1) 0.1479 2.7273E-7	MTF1 (MTF1) 0.362224 4.3045E-7	POU2F2 (POU2F2) 0.688807 0.0		ZSCAN4_2 (ZSCAN4) 6.74439E-4 9.0397E-11	PB0104.1 (Zscan4_1) 4.43451E-4 8.9701E-11	RNCMPT00133 0.135714
nrMotif152	ATGCCCTYN	435	266	28	ERR2_do (ESRRB) 0.0 8.8336E-6	MA0467.1 (Crx) 0.0 6.5031E-5	M00152 (SRF) 0.708526 2.5645E-6	RARA (RARA) 0.309992 1.182E-5	NR2C2 (NR2C2) 0.344066 0.0	UW.Motif.0388 0.732961 9.3515E-7	RARA_2 (RARA) 0.705148 0.0	CN0184.1 (LM184) 0.0 1.4519E-6
nrMotif153	NAAATTAAA	428	251	27	ARI3A_f1 (ARID3A) 0.00812881 2.8417E-11	MA0151.1 (ARID3A) 0.367366 2.0353E-8	M00699 (ICSBP) 0.506359 0.0	Uncx_1 (UNCX) 0.0 2.8178E-7	STAT2 (STAT2) 0.0138111 2.9656E-5	UW.Motif.0609 0.27873 5.0125E-6	HOXA9_1 (HOXA9) 0.777598 0.0	PH0056.1 (Hoxa9) 0.883549 0.0
nrMotif154	NNNTTTTTTCC	427	346	29	FUBP1_do (FUBP1) 0.0863562 0.0	MA0049.1 (hb) 0.123504 0.0	M00258 (ISRE) 0.952139 0.0	HOXA10_v2 (HOXA10) 0.960647 0.0	STAT2 (STAT2) 0.0158436 0.0	UW.Motif.0429 0.00477001 1.581E-9	HDAC2_disc6 (HDAC2) 0.823476 0.0	PB0186.1 (Tcf3_2) 0.038338 0.0	RNCMPT00079 0.0449461
nrMotif155	CCAGTTTCW	474	274	28	IRF8_f2 (IRF8) 0.237361 3.6139E-6	MA0517.1 (STAT2::STAT1) 0.0 1.8774E-5	M00258 (ISRE) 0.143427 3.3747E-8		STAT2 (STAT2) 0.199077 1.2245E-5	UW.Motif.0569 0.0547055 1.4677E-8	IRF_known3 (IRF) 0.88237 3.3747E-8	CN0128.1 (LM128) 0.0 5.0602E-6	RNCMPT00148 0.650551
nrMotif156	NGTTTGTTTNN	425	346	30	FOXD3_f1 (FOXD3) 1.96776E-4 4.8295E-13	MA0041.1 (Foxd3) 0.152779 5.9695E-10	M00724 (HNF-3alpha) 0.00108448 4.1577E-9	FOXC2_v2 (FOXC2) 0.143292 2.6817E-9	STAT2 (STAT2) 0.186629 0.0	UW.Motif.0644 0.502129 5.625E-6	FOXC2_2 (FOXC2) 0.182478 2.6817E-9	PF0139.1 (AAAYWAACM) 0.0129516 4.8493E-12	RNCMPT00086 0.0270868
nrMotif157	NCCMCCTGG	424	269	26	CTCF_si (CTCF) 0.00468581 5.8604E-9	MA0139.1 (CTCF) 0.00603896 3.56E-8	M00929 (MyoD) 0.107279 0.0	CREB3L1_v2 (CREB3L1) 0.0563975 8.9567E-6	CTCF (CTCF) 8.99084E-4 9.3554E-9	UW.Motif.0003 0.0732298 8.7058E-6	CTCF_disc2 (CTCF) 1.68058E-5 4.3826E-12	PF0156.1 (YRCCAKNNGNCGC) 4.2294E-4 2.3801E-10	RNCMPT00006 0.263
nrMotif158	SCTGGAG	423	302	29	MECP2_f1 (MECP2) 0.0 3.9671E-5		M00979 (PAX6) 0.0 3.4287E-5		CTCF-ext (CTCF) 0.51124 0.0	UW.Motif.0297 0.261831 2.4869E-6	BDP1_disc1 (BDP1) 0.393302 8.887E-7	CN0128.1 (LM128) 0.435858 2.4907E-6	RNCMPT00063 0.74317
nrMotif159	AAGACTTT	418	272	28	HNF4A_si (HNF4A) 0.0 7.6868E-5	MA0459.1 (tll) 0.0 2.1938E-5	M00729 (Cdx-2) 0.0 5.8423E-5		HNF4 (HNF4) 0.320432 7.6126E-5	UW.Motif.0372 0.0 6.3632E-5	NFKB_disc4 (NFKB) 0.0 1.9419E-5	CN0222.1 (LM222) 0.0 1.7135E-6
nrMotif160	TGMAAAGT	415	254	27	NR2E3_do (NR2E3) 0.0 2.9139E-5		M00638 (HNF-4alpha) 0.524664 7.6832E-6	HNF4A (HNF4A) 0.0 2.8206E-5	HNF4 (HNF4) 0.11289 5.3541E-5	UW.Motif.0390 0.992891 0.0	HNF4_known4 (HNF4) 0.0 7.6832E-6	CN0167.1 (LM167) 0.0 1.2618E-6
nrMotif161	ATTCTTCC	414	253	28	NFAC3_f1 (NFATC3) 0.0 5.9164E-6	MA0294.1 (EDS1) 0.52761 0.0	M00108 (NRF-2) 0.0 3.0105E-5			UW.Motif.0498 0.090344 4.7664E-8	NFE2L2_1 (NFE2L2) 0.0 3.0105E-5	CN0213.1 (LM213) 0.0 1.846E-6	RNCMPT00238 0.698007
nrMotif162	NCCATTCCC	415	265	27	ZN148_do (ZNF148) 0.0639108 2.1653E-7	MA0406.1 (TEC1) 0.324676 3.9984E-6	M00704 (TEF-1) 0.257892 3.8342E-7	TEAD3_v2 (TEAD3) 0.0 2.4865E-6	AP2 (AP2) 0.273545 0.0	UW.Motif.0019 0.115832 2.1133E-6	SPZ1_1 (SPZ1) 0.607971 0.0	MA0406.1 (TEC1) 0.579742 3.9984E-6	RNCMPT00239 0.0486551
nrMotif163	AAAACTTCN	416	250	27	NFAC4_f2 (NFATC4) 0.630837 9.6187E-6		M00729 (Cdx-2) 0.0 9.5989E-6		NFE2 (NFE2) 0.363093 0.0	UW.Motif.0239 0.0677615 2.8778E-7	SIX5_disc4 (SIX5) 0.0 1.3638E-7	PF0129.1 (RRAGTTGT) 0.0 6.6694E-7
nrMotif164	GGACAAGGG	415	274	27	PPARD_f1 (PPARD) 0.438673 2.4431E-7	MA0515.1 (Sox6) 0.591299 0.0	M00155 (ARP-1) 0.538911 0.0	NR2F1_v4 (NR2F1) 0.351738 9.7538E-7	SOX2 (SOX2) 0.735154 0.0	UW.Motif.0044 0.0 6.4659E-5	HNF4_known26 (HNF4) 0.865604 9.7538E-7	PB0200.1 (Zfp187_2) 0.0102986 7.9027E-11	RNCMPT00016 0.0400492
nrMotif165	TCCCAGGAY	410	288	26	STAT6_f1 (STAT6) 0.0 1.3459E-8	MA0344.1 (NHP10) 0.0 4.4558E-5	M00088 (Ik-3) 0.189047 7.3834E-7		ZNF143 (ZNF143) 0.323262 8.3436E-5	UW.Motif.0529 0.221214 3.9073E-7	IKZF3_1 (IKZF3) 0.800524 7.3834E-7	PF0039.1 (TCCCRNNRTGC) 0.246236 1.3351E-7
nrMotif166	TKCTTGATNN	410	272	26	HNF6_do (ONECUT1) 0.528227 0.0	MA0235.1 (onecut) 0.227803 0.0	M00639 (HNF-6) 0.107913 0.0	ONECUT3 (ONECUT3) 0.364133 1.0614E-5	BARHL2 (BARHL2) 0.128455 0.0		ONECUT3_1 (ONECUT3) 0.439985 1.0614E-5	MA0235.1 (onecut) 0.821138 0.0	RNCMPT00143 0.494182
nrMotif167	ACAGCATCN	410	274	27	NRL_do (NRL) 0.0 3.0652E-5	MA0488.1 (JUN) 0.337959 0.0			TCF12 (TCF12) 0.176223 0.0	UW.Motif.0596 0.487456 1.9744E-6	REST_disc7 (REST) 0.0 1.2576E-6	PB0207.1 (Zic3_2) 0.0 4.764E-5
nrMotif168	CACCWGG	411	263	26	TWST1_f1 (TWIST1) 0.366626 1.7329E-7	MA0086.1 (sna) 0.264808 4.6187E-7	M00277 (Lmo2_complex) 0.234654 0.0	TCF4 (TCF4) 0.460887 0.0	ZEB1 (ZEB1) 0.0176452 2.5797E-8	UW.Motif.0654 0.0105141 9.6753E-9	CTCF_disc7 (CTCF) 0.0147658 1.969E-9	CN0023.1 (LM23) 0.345583 1.0147E-6
nrMotif169	NGGAGACAC	409	255	26	TGIF1_f1 (TGIF1) 0.0 7.6585E-5	MA0271.1 (ARG80) 0.0 7.0754E-5		FOXK1 (FOXK1) 0.0 3.7283E-5	UA10 (UA10) 0.691497 0.0	UW.Motif.0537 0.281451 4.4737E-5	FOXK1_2 (FOXK1) 0.0 3.7283E-5	PF0098.1 (GTCNYYATGR) 0.859703 0.0
nrMotif170	NNTCTGCCAAN	407	253	27	KAISO_si (ZBTB33) 0.619803 0.0	MA0161.1 (NFIC) 0.110435 3.3298E-5	M00141 (Lyf-1) 0.282863 1.0566E-6	E2F8 (E2F8) 0.356205 0.0	STAT1 (STAT1) 0.555078 0.0	UW.Motif.0097 0.089409 6.1011E-7	NFIC_4 (NFIC) 0.331447 3.3298E-5	CN0092.1 (LM92) 0.270923 1.3041E-10
nrMotif171	NNNNTGCCCCGCN	404	339	29	KLF11_si (KLF11) 0.0189751 6.3053E-6	MA0162.2 (EGR1) 0.0853535 0.0	M00931 (Sp-1) 0.182678 1.6552E-5	ZIC3 (ZIC3) 0.592905 0.0	ZNF281 (ZNF281) 0.116312 0.0	UW.Motif.0523 0.729465 1.0058E-6	TATA_disc4 (TATA) 0.421133 1.2544E-8	MA0079.2 (SP1) 0.048346 0.0	RNCMPT00160 0.155082
nrMotif172	TTCAAAACN	414	294	27	MTF1_do (MTF1) 0.0 2.4895E-5		M00671 (TCF-4) 0.0 1.2523E-5		SOX2-OCT4 (SOX2-OCT4) 0.42683 0.0	UW.Motif.0465 0.0209324 2.4298E-8	TCF7L2_known1 (TCF7L2) 0.0 1.2523E-5	CN0230.1 (LM230) 0.00600851 3.7064E-10	RNCMPT00229 0.231382
nrMotif173'	AAGAGCA	405	260	27		MA0451.1 (kni) 0.0 1.1552E-5		TCF7L1 (TCF7L1) 0.0 4.0022E-5	PU1 (PU1) 0.435949 0.0	UW.Motif.0355 0.0 1.1799E-5	SPI1_disc1 (SPI1) 0.0 2.6233E-5	CN0136.1 (LM136) 0.0323179 9.469E-9	RNCMPT00074 0.434185
nrMotif174	NCTGGTGGG	403	277	29	CTCF_si (CTCF) 0.611339 2.4662E-6	MA0139.1 (CTCF) 0.889782 9.8619E-6	M00720 (CAC-binding_protein) 0.0 7.6852E-5	Zfp740 (ZFP740) 0.0 9.2582E-5	CTCF (CTCF) 0.0783067 1.1976E-6	UW.Motif.0007 0.0613845 8.8531E-7	CTCF_disc7 (CTCF) 0.108446 1.0821E-8	PF0114.1 (YTCCCRNNAGGY) 0.159693 2.4789E-6
nrMotif175	CCCCCACCNNN	442	349	30	WT1_f2 (WT1) 0.00668856 3.6603E-8	MA0599.1 (KLF5) 0.0467369 9.8769E-7	M00982 (KROX) 0.0197538 2.2196E-7	ZNF740 (ZNF740) 0.0613251 1.2003E-8	ZNF281 (ZNF281) 0.00716239 0.0	UW.Motif.0009 0.018782 4.0876E-5	HF1H3B_1 (HF1H3B) 0.0591101 6.8682E-10	PB0097.1 (Zfp281_1) 0.00265402 1.6E-7	RNCMPT00029 0.200258
nrMotif176	NSTGCTCAT	404	251	26	NRF1_do (NRF1) 0.729602 0.0	MA0326.1 (MAC1) 0.792778 5.791E-6		SOX9_v2 (SOX9) 0.0 4.0441E-5	NRF1 (NRF1) 0.197952 5.2533E-6		NRF1_disc1 (NRF1) 0.0 9.8013E-6	CN0132.1 (LM132) 0.969023 0.0	RNCMPT00074 0.208958
nrMotif177	NNTGTTTTTCN	401	323	29	FUBP1_do (FUBP1) 0.369171 0.0	MA0277.1 (AZF1) 0.347302 6.7248E-5	M00742 (HFH-4) 0.302641 0.0	SOX15_v3 (SOX15) 0.0 2.1551E-6	SOX2-OCT4 (SOX2-OCT4) 0.0726054 0.0	UW.Motif.0103 0.00977628 8.1675E-12	NANOG_disc2 (NANOG) 0.0809003 1.0798E-6	CN0113.1 (LM113) 0.50294 1.6941E-9	RNCMPT00229 0.0698471
nrMotif178	TTTGGAG	402	264	29	IKZF1_do (IKZF1) 0.0 8.8833E-5	MA0548.1 (AGL15) 0.0 2.3606E-5	M00430 (E2F-1) 0.95136 0.0	HNF4A_v6 (HNF4A) 0.0 1.3211E-5	HNF4 (HNF4) 0.816606 0.0	UW.Motif.0163 0.562836 1.9948E-6	HNF4_disc3 (HNF4) 0.0 9.4463E-6	CN0212.1 (LM212) 0.0 1.1603E-5
nrMotif179	GTGTCTGCN	401	261	29	SMAD1_si (SMAD1) 0.0 1.2209E-7	MA0544.1 (GEI-11) 0.0 1.2949E-6	M00733 (SMAD-4) 0.0 1.4256E-6	ZSCAN4 (ZSCAN4) 0.0 6.0449E-6	MYC (MYC) 0.489467 0.0	UW.Motif.0407 0.285022 2.0522E-7	SMAD4_1 (SMAD4) 0.0 1.4256E-6	PB0130.1 (Gm397_2) 0.0 3.4024E-6	RNCMPT00283 0.550052
nrMotif180	NTCTCACCM	399	256	27	TBX5_si (TBX5) 0.0 1.2478E-5	MA0103.2 (ZEB1) 0.0 2.4867E-5	M01044 (TBX5) 0.0 9.3337E-5	TBX1_v3 (TBX1) 0.0 1.3654E-5	UA10 (UA10) 0.0213219 1.199E-5	UW.Motif.0662 0.0149337 2.6121E-8	AP1_disc5 (AP1) 0.0 6.8441E-8	CN0166.1 (LM166) 0.0 7.9167E-6
nrMotif181	TCCAGGMAN	470	290	28	STAT3_do (STAT3) 0.265388 6.94E-10	MA0532.1 (STAT92E) 0.499741 2.8744E-7	M00459 (STAT5B_(homodimer)) 0.131073 3.984E-8	TEAD1_v2 (TEAD1) 0.305445 3.7533E-5	STAT1 (STAT1) 0.321739 4.6004E-7	UW.Motif.0385 0.80111 4.1482E-7	STAT_known5 (STAT) 0.613234 3.984E-8	PF0040.1 (TTCYNRGAA) 0.328184 2.9248E-9
nrMotif182'	WTGCAGAGY	397	271	29	NF2L1_do (NFE2L1) 0.0 3.9588E-5	MA0530.1 (CNC::maf-S) 0.834669 0.0	M00284 (TCF11:MafG) 0.711214 0.0	SOX8_v6 (SOX8) 0.0 1.4754E-5	v-Maf (v-Maf) 0.0974524 0.0	UW.Motif.0667 0.638944 0.0	SOX8_7 (SOX8) 0.0 1.4754E-5	PF0169.1 (TTTNNANAGCYR) 0.0 3.0632E-6
nrMotif183	KGTCTCCAG	396	249	25		MA0154.2 (EBF1) 0.558631 0.0	M00684 (XPF-1) 0.0 3.7667E-5	RARG_v3 (RARG) 0.0 2.627E-5	UA10 (UA10) 0.104456 4.262E-6	UW.Motif.0092 0.659989 0.0	RARG_3 (RARG) 0.0 2.627E-5	PF0098.1 (GTCNYYATGR) 0.864734 3.333E-7
nrMotif184	AAGCTTCTW	395	261	27		MA0164.1 (Nr2e3) 0.0 5.7995E-7	M01023 (HSF1) 0.0 1.9189E-5		HSF1 (HSF1) 0.0820614 2.6414E-6	UW.Motif.0218 0.249689 3.8937E-6	NR2E3_1 (NR2E3) 0.0 5.7995E-7	PF0141.1 (TTCNRGNNNNTTC) 0.0 5.6853E-7
nrMotif185	AAAGCTMC	396	253	26		MA0053.1 (MNB1A) 0.337771 2.9649E-6				UW.Motif.0334 0.371403 2.7089E-6	BCL_disc7 (BCL) 0.0 1.9208E-6	PF0163.1 (GGARNTKYCCA) 0.674063 9.9273E-7
nrMotif186	TGACCCCCN	392	246	27	VDR_f1 (VDR) 0.882483 2.3375E-7	MA0066.1 (PPARG) 0.236984 8.3775E-6	M00444 (VDR) 0.13726 7.9577E-6	ZIC1 (ZIC1) 0.241758 3.8665E-7	SREBF1 (SREBF1) 0.577152 0.0		ZIC1_3 (ZIC1) 0.532771 3.8665E-7	MA0456.1 (opa) 0.504598 4.9438E-7
nrMotif187	TTTRAGG	391	262	28		MA0151.1 (ARID3A) 0.0 4.1616E-5	M00805 (LEF1) 0.0 5.3236E-5	RARA (RARA) 0.693187 5.6859E-7		UW.Motif.0163 0.0 1.482E-5	RARA_2 (RARA) 0.961979 5.6859E-7	PF0127.1 (WWTAAGGC) 0.579237 1.5011E-7	RNCMPT00141 0.692415
nrMotif188	NGCCAAGAAN	390	265	26	NFIA+NFIB+NFIC+NFIX_f1 (NFIA) 0.0933489 0.0	MA0368.1 (RIM101) 0.0 1.4526E-7	M00806 (NF-1) 0.916763 0.0	ZNF713 (ZNF713) 0.0 1.2796E-5	NFY (NFY) 0.894712 0.0	UW.Motif.0105 0.022409 5.4705E-9	ZNF713_1 (ZNF713) 0.0 1.2796E-5	CN0113.1 (LM113) 0.0215228 3.59E-9
nrMotif189	NAATGACMA	387	263	28	NR1H4_f1 (NR1H4) 0.0 8.4867E-6	MA0547.1 (SKN-1) 0.0 1.1891E-5	M00436 (IPF1) 0.0 3.8088E-7	FOXB1 (FOXB1) 0.0 1.5063E-6	STAT2 (STAT2) 0.964433 0.0	UW.Motif.0461 0.0986587 3.2985E-6	PDX1_1 (PDX1) 0.0 3.8088E-7	CN0082.1 (LM82) 0.759094 0.0	RNCMPT00161 0.0376025
nrMotif190	NNTTTTGGYTN	386	293	30	IRF5_f1 (IRF5) 0.155591 2.7859E-9	MA0465.1 (CDX2) 0.174479 0.0	M00742 (HFH-4) 0.25958 0.0	RUNX3_v4 (RUNX3) 0.558351 0.0	MEF2 (MEF2) 0.0443345 0.0	UW.Motif.0269 0.00897296 6.9036E-8	RUNX3_4 (RUNX3) 0.904499 0.0	CN0205.1 (LM205) 0.470877 0.0	RNCMPT00132 0.0809527
nrMotif191	AACANTCCW	385	243	27	BCL6_do (BCL6) 0.500753 0.0	MA0243.1 (sd) 0.171066 6.1328E-6	M00704 (TEF-1) 0.239045 4.2322E-7	TEAD3_v2 (TEAD3) 0.105274 1.2495E-8	TEAD1 (TEAD1) 1.29647E-4 3.3271E-9	UW.Motif.0313 0.0547096 3.8085E-7	TEAD3_2 (TEAD3) 0.160808 1.2495E-8	PF0079.1 (WGGAATGY) 0.0569608 9.7453E-9
nrMotif192	NAGCCCTSCNN	384	259	29	ZBT7B_do (ZBTB7B) 0.120139 0.0	MA0403.1 (TBF1) 0.0 9.069E-5	M00649 (MAZ) 0.00625063 6.1495E-6		UA12 (UA12) 0.0451794 4.8504E-6	UW.Motif.0658 0.00644127 4.786E-6	MAZ_1 (MAZ) 0.0245167 6.1495E-6	PF0099.1 (ATCMNTCCGY) 0.601021 1.1604E-6	RNCMPT00160 0.0119216
nrMotif193'	GCCTGAACNN	384	246	28	TFCP2_do (TFCP2) 0.0 3.3404E-8	MA0016.1 (usp) 0.303829 0.0	M00518 (PPARalpha:RXR-alpha) 0.99635 0.0	SOX10_v5 (SOX10) 0.0 1.9969E-5		UW.Motif.0202 0.635723 0.0	SOX10_7 (SOX10) 0.0 1.9969E-5	MA0016.1 (usp) 0.450333 0.0
nrMotif194	NATCCCCAYNNN	381	263	28	MZF1_f1 (MZF1) 0.255432 2.1933E-7	MA0056.1 (MZF1_1-4) 0.0389801 1.9384E-5	M00378 (Pax-4) 0.00701935 0.0	FOXO3_v3 (FOXO3) 0.0 8.6829E-7	ZNF281 (ZNF281) 0.059664 0.0	UW.Motif.0009 0.189221 0.0	PAX4_3 (PAX4) 0.0260621 0.0	PF0056.1 (GGGTGGRR) 0.0566251 5.511E-5	RNCMPT00150 0.00672623
nrMotif195	CAGAAGGAN	381	248	30		MA0461.1 (Atoh1) 0.0 4.7142E-5	M00993 (TAL1) 0.0 3.0959E-5		UA9 (UA9) 0.185808 0.0	UW.Motif.0586 0.0724584 1.2402E-6	TAL1_known4 (TAL1) 0.0 3.0959E-5	CN0210.1 (LM210) 0.0 7.3661E-5	RNCMPT00055 0.00894462
nrMotif196	TGACYCA	379	234	28	SMRC1_si (SMARCC1) 0.0265309 6.353E-10	MA0099.2 (JUN::FOS) 0.0321041 9.678E-10	M00926 (AP-1) 0.0160186 1.828E-9	JDP2_v3 (JDP2) 0.103527 5.6759E-9	NFE2 (NFE2) 0.0152259 4.1305E-7	UW.Motif.0001 0.0112024 6.3932E-10	AP1_known9 (AP1) 0.0934967 1.828E-9	MA0099.2 (AP1) 0.0876946 9.678E-10
nrMotif197	NCCCCAAAA	384	265	27	RREB1_f1 (RREB1) 0.0 3.3665E-6	MA0056.1 (MZF1_1-4) 0.0382844 0.0	M00141 (Lyf-1) 0.709324 7.6757E-6	E2F7 (E2F7) 0.0 5.8851E-6	ZNF143-ext (ZNF143) 0.622794 0.0	UW.Motif.0638 0.112171 4.3082E-9	MZF1_3 (MZF1) 0.118124 0.0	MA0056.1 (MZF1_1-4) 0.0672311 0.0	RNCMPT00126 0.0684303
nrMotif198	GCASAGATN	377	255	27	GATA4_do (GATA4) 0.622261 0.0	MA0354.1 (PDR8) 0.578588 0.0	M00065 (Tal-1beta:E47) 0.68558 0.0	Sox10_v2_1 (SOX10) 0.0 1.5347E-5	GATA3 (GATA3) 0.0618263 0.0	UW.Motif.0102 0.537398 2.6272E-8	GFI1B_1 (GFI1B) 0.0 1.0983E-6	CN0070.1 (LM70) 0.712023 0.0
nrMotif199	NTTCCACCA	378	265	28	SMRC2_f2 (SMARCC2) 0.0 7.8236E-5	MA0130.1 (ZNF354C) 0.0 2.2615E-5	M00935 (NF-AT) 0.454354 0.0			UW.Motif.0059 0.0803359 9.462E-7	SMC3_disc4 (SMC3) 0.0 2.2381E-6	CN0229.1 (LM229) 0.341168 3.7484E-6	RNCMPT00199 0.0545763
nrMotif200'	NTCTTRCAAN	377	242	28		MA0519.1 (Stat5a::Stat5b) 0.0 2.7187E-5	M00116 (C/EBPalpha) 0.377442 0.0		SOX2-OCT4 (SOX2-OCT4) 0.363456 0.0	UW.Motif.0501 0.0 5.9396E-5		CN0182.1 (LM182) 0.0 8.9207E-6
nrMotif201	RGGCTCAGY	376	251	28	MAFK_si (MAFK) 0.0 2.255E-5	MA0579.1 (CDC5) 0.114137 1.2064E-5	M00646 (LF-A1) 0.211692 9.6763E-7		AP1 (AP1) 0.907094 0.0	UW.Motif.0107 0.161804 7.6232E-7	ITGB2_1 (ITGB2) 0.865692 9.6764E-7	CN0037.1 (LM37) 0.485273 3.3955E-6
nrMotif202	CAAAACAANN	375	287	25	FOXC2_do (FOXC2) 0.105077 1.314E-8	MA0514.1 (Sox3) 0.774705 4.2404E-6	M00148 (SRY) 0.32317 2.0952E-5	Foxj3_v3_1 (FOXJ3) 0.0 4.4195E-6	SOX2-OCT4 (SOX2-OCT4) 0.0937399 4.8235E-5	UW.Motif.0465 0.0598523 7.0996E-9	NANOG_disc2 (NANOG) 0.0 1.074E-6	PB0123.1 (Foxl1_2) 0.0320627 1.2037E-8	RNCMPT00086 0.0667872
nrMotif203	NACTCTCCA	374	243	28	RELB_f1 (RELB) 0.0 9.5973E-5		M00208 (NF-kappaB) 0.0 2.217E-7		UA10 (UA10) 0.237597 3.6532E-7	UW.Motif.0378 0.529763 0.0	AP1_disc5 (AP1) 0.800051 5.2223E-8	CN0117.1 (LM117) 0.0 1.7932E-5
nrMotif204	WGGCTGACW	379	250	27	MAF_f1 (MAF) 0.95144 1.2584E-6	MA0495.1 (MAFF) 0.364158 1.2273E-5	M00517 (AP-1) 0.756667 0.0	Mafb (MAFB) 0.384941 0.0	v-Maf (v-Maf) 0.0653935 2.0031E-5	UW.Motif.0189 0.0597113 1.139E-7	MAF_known5 (MAF) 0.866707 4.5439E-6	PB0042.1 (Mafk_1) 0.562462 4.358E-6
nrMotif205	NNTCCTCCTCN	372	334	30	ZN263_si (ZNF263) 0.477613 3.8516E-9	MA0528.1 (ZNF263) 0.0383168 3.6166E-9	M00695 (ETF) 0.857308 7.2411E-6	SPIC (SPIC) 0.779298 0.0	ZNF263 (ZNF263) 0.00427174 2.5799E-7	UW.Motif.0345 0.0114455 1.4881E-7	TATA_disc7 (TATA) 0.131382 1.3702E-5	PF0050.1 (RGAGGAARY) 0.34501 6.829E-5	RNCMPT00199 0.0253969
nrMotif206	NAGGAATGCN	374	231	24	BCL6_do (BCL6) 0.0 4.1969E-7	MA0406.1 (TEC1) 0.477032 1.2458E-6	M00704 (TEF-1) 0.443845 1.0781E-6	TEAD3_v2 (TEAD3) 0.361242 3.4696E-7	TEAD1 (TEAD1) 0.015847 1.0666E-8	UW.Motif.0227 0.82146 3.4981E-6	TEAD3_2 (TEAD3) 0.751724 3.4696E-7	PF0079.1 (WGGAATGY) 0.0823277 2.7283E-10
nrMotif207	NGTANCTTT	369	238	29	GATA5_f1 (GATA5) 0.0 4.2943E-5	MA0246.1 (so) 0.0 6.0931E-5	M00011 (Evi-1) 0.0 1.7284E-5		TAL1 (TAL1) 0.0873156 1.3883E-6	UW.Motif.0464 0.541104 0.0	RUNX1_1 (RUNX1) 0.0 1.7284E-5	CN0197.1 (LM197) 0.0 5.64E-6
nrMotif208	NCGGCCCGGNN	369	248	30	TFCP2_si (TFCP2) 0.565914 0.0	MA0290.1 (DAL81) 0.139358 0.0	M00470 (AP-2gamma) 0.369318 0.0		TBP (TBP) 0.255638 0.0	UW.Motif.0327 0.160044 9.9444E-7	ZIC1_2 (ZIC1) 0.268988 0.0	PB0101.1 (Zic1_1) 0.0865034 0.0	RNCMPT00124 0.219382
nrMotif209'	NRCAGCTCA	368	239	27	PO4F3_do (POU4F3) 0.0 6.935E-8	MA0500.1 (Myog) 0.0 3.0863E-5	M01020 (TBX5) 0.607642 0.0	TFAP4 (TFAP4) 0.742 0.0	RFX5 (RFX5) 0.280566 0.0	UW.Motif.0490 0.803948 0.0	SIN3A_disc4 (SIN3A) 0.0 5.6755E-8	CN0127.1 (LM127) 0.380281 9.3994E-10
nrMotif210	RTGTTTTCM	389	303	27	PSIP1_do (PSIP1) 0.0 5.1459E-6	MA0157.1 (FOXO3) 0.0771091 4.2893E-9		FOXI1 (FOXI1) 0.0 6.7078E-6	UA7 (UA7) 0.237297 0.0	UW.Motif.0099 0.0337153 4.5149E-9	FOXO3_3 (FOXO3) 0.269041 4.2893E-9	MA0157.1 (FOXO3) 0.227089 4.2893E-9	RNCMPT00153 0.125175
nrMotif211	AGATRAA	365	261	29	GATA2_do (GATA2) 0.0 3.4049E-7	MA0037.2 (GATA3) 0.579218 7.8598E-7	M00789 (GATA) 0.725648 0.0		TAL1 (TAL1) 0.0795385 1.9408E-6	UW.Motif.0296 0.832081 5.965E-6	HMGN3_disc2 (HMGN3) 0.0 2.3675E-6	CN0152.1 (LM152) 0.928203 2.7881E-7
nrMotif212	CCAGAGN	367	252	29	UBIP1_do (UBP1) 0.68589 4.7306E-6	MA0332.1 (MET28) 0.0 1.2971E-5	M00641 (HSF) 0.0 1.2842E-5	RARG_v3 (RARG) 0.0 4.4829E-5	EBF1 (EBF1) 0.775469 0.0	UW.Motif.0427 0.14139 3.9806E-6	HSF_known2 (HSF) 0.0 1.2842E-5	CN0199.1 (LM199) 0.940875 6.9071E-7
nrMotif213	TTCYCCAAN	366	255	28	NFAC3_si (NFATC3) 0.0 3.3942E-5	MA0056.1 (MZF1_1-4) 0.272056 0.0	M00141 (Lyf-1) 0.852777 0.0	FOXO3_v3 (FOXO3) 0.188821 2.8971E-7	HSF1 (HSF1) 0.831661 0.0	UW.Motif.0340 0.0816378 4.3427E-6	FOXO3_6 (FOXO3) 0.332596 2.8971E-7	CN0209.1 (LM209) 0.188473 9.9721E-7
nrMotif214	NATGGAGGNN	366	255	25	GTF2I_f1 (GTF2I) 0.234503 0.0	MA0095.2 (YY1) 0.0 4.6213E-6	M00706 (TFII-I) 0.459577 6.7596E-7	YY2 (YY2) 0.0 2.6923E-5	ZNF281 (ZNF281) 0.289647 0.0	UW.Motif.0606 0.119674 0.0	GTF2I_1 (GTF2I) 0.0 6.7596E-7	PF0148.1 (GATGKMRGCG) 0.0 2.7808E-7	RNCMPT00237 0.100771
nrMotif215#	TTGTGCCT	363	234	29									RNCMPT00209 0.474377
nrMotif216	CTTTGGTSN	363	250	26	CTNB1_do (CTNNB1) 0.60088 3.7648E-6	MA0523.1 (TCF7L2) 0.169338 5.3367E-6	M00978 (LEF1TCF1) 0.184201 3.8417E-6	Tcf7 (TCF7) 0.320117 6.1357E-6	TCF7L2 (TCF7L2) 0.0091325 1.0924E-6	UW.Motif.0167 0.0 1.1425E-5	TCF7L2_disc2 (TCF7L2) 0.279292 4.3346E-7	PF0142.1 (ACAWYAAAG) 0.235447 2.1938E-6	RNCMPT00132 0.871976
nrMotif217	NGACTTGGGN	365	255	28	HNF4G_f1 (HNF4G) 0.0 7.4472E-7		M00665 (Sp3) 0.894612 2.5924E-6	HNF4A (HNF4A) 0.407004 3.9761E-6	HNF4 (HNF4) 0.316553 1.3965E-5	UW.Motif.0240 0.0 4.5339E-5	HNF4_known16 (HNF4) 0.963908 3.9761E-6	MA0247.1 (tin) 0.0 4.2455E-5
nrMotif218	NAACACAAA	360	286	28	BRCA1_f1 (BRCA1) 0.171408 4.1831E-6	MA0327.1 (MATA1) 0.0 3.7627E-6	M00987 (FOXP1) 0.101478 2.3788E-9	FOXJ3_v3 (FOXJ3) 0.0 2.2082E-6		UW.Motif.0537 0.0 1.2641E-5	FOXP1_1 (FOXP1) 0.790932 2.3788E-9	MA0327.1 (MATA1) 0.0 3.7627E-6	RNCMPT00114 0.0640279
nrMotif219	ACAKTCCCN	360	239	28	REL_si (REL) 0.842431 0.0	MA0406.1 (TEC1) 0.0101544 7.9493E-8	M00704 (TEF-1) 0.517704 3.2131E-6	TEAD3_v2 (TEAD3) 0.0 5.6531E-8	TEAD1 (TEAD1) 0.0694254 1.8051E-8	UW.Motif.0619 0.0613604 1.7543E-6	TEAD3_2 (TEAD3) 0.0 5.6531E-8	MA0406.1 (TEC1) 0.0263586 7.9493E-8
nrMotif220	GGGCSGCGNNN	360	312	30	SP1_do (SP1) 0.229577 1.7224E-5	MA0535.1 (Mad) 0.11534 2.7641E-5	M00196 (Sp1) 0.0219679 1.4245E-5	ZIC3 (ZIC3) 0.443126 0.0	SP1 (SP1) 0.237783 5.3539E-5	UW.Motif.0246 0.884871 0.0	YY1_disc3 (YY1) 8.47026E-6 1.0485E-7	MA0123.1 (abi4) 0.104117 1.7295E-6	RNCMPT00124 0.00631099
nrMotif221	NCCCAGGGCWN	358	253	27	ZFX_do (ZFX) 0.362128 0.0	MA0112.2 (ESR1) 0.110114 0.0	M00469 (AP-2alpha) 0.646554 1.5104E-6	TFAP2C (TFAP2C) 0.0 1.6467E-8	UA12 (UA12) 0.00477003 1.8125E-8	UW.Motif.0223 0.0269168 1.8579E-6	ESRRA_known4 (ESRRA) 0.29104 0.0	MA0003.1 (TFAP2A) 0.707561 1.5104E-6
nrMotif222	GTNACTGT	360	231	26	OVOL1_f1 (OVOL1) 0.184472 1.6589E-8	MA0575.1 (AtMYB77) 0.601592 6.6205E-6				UW.Motif.0173 0.0 1.949E-5	DMRTA2_1 (DMRTA2) 0.0 8.1588E-6	MA0126.1 (ovo) 0.769081 0.0
nrMotif223	NTTTCTCTTN	359	255	27	IRF9_si (IRF9) 0.0367395 1.0906E-7	MA0277.1 (AZF1) 0.0428232 1.0183E-7	M00258 (ISRE) 0.0318988 7.5698E-8	PRDM1 (PRDM1) 0.977315 6.5629E-6	PRDM1 (PRDM1) 0.00597277 7.4794E-7	UW.Motif.0170 0.88671 0.0	IRF_known8 (IRF) 0.252936 7.0897E-8	CN0216.1 (LM216) 0.025977 2.7674E-10	RNCMPT00019 0.0503053
nrMotif224	CCTCACTTW	356	245	28	Z354C_f1 (ZNF354C) 0.0 1.1752E-6	MA0537.1 (BLMP-1) 0.0 2.2232E-5	M00747 (IRF1) 0.0 1.0364E-5	RARA_v5 (RARA) 0.0 8.9137E-7	PRDM1 (PRDM1) 0.391439 4.387E-5	UW.Motif.0041 0.0 8.4768E-6	RARA_6 (RARA) 0.0 8.9137E-7	PF0085.1 (STTTCRNTTT) 0.0 2.9857E-5
nrMotif225'	CTCTTKT	356	243	27	SPI1_do (SPI1) 0.934808 0.0	MA0080.3 (Spi1) 0.857049 0.0	M00011 (Evi-1) 0.0 2.458E-5	Spic_1 (SPIC) 0.0 3.3786E-6	MEF2 (MEF2) 0.419363 0.0	UW.Motif.0167 0.0 1.7522E-6	RAD21_disc3 (RAD21) 0.0 4.0028E-7	CN0006.1 (LM6) 0.330182 4.3276E-7	RNCMPT00158 0.286583
nrMotif226	NGTTTTGTTTN	355	348	30	FOXO3_do (FOXO3) 0.301659 3.5539E-8	MA0514.1 (Sox3) 0.389595 3.1156E-6	M00148 (SRY) 0.153387 1.4615E-8	Foxj3_v4 (FOXJ3) 0.0 5.2094E-8	STAT2 (STAT2) 0.0177381 4.1233E-6	UW.Motif.0602 0.338897 1.9014E-7	SRY_1 (SRY) 0.0 1.4615E-8	PF0060.1 (TTGTTT) 0.471773 1.2549E-8	RNCMPT00086 0.0806818
nrMotif227	GCATWAA	356	248	25	PO6F1_f1 (POU6F1) 0.122568 2.4607E-8	MA0049.1 (hb) 0.274855 0.0	M00465 (POU6F1) 0.171859 2.3758E-7	POU3F4_v2 (POU3F4) 0.558434 8.226E-8			POU3F4_3 (POU3F4) 0.819893 8.226E-8	MA0049.1 (hb) 0.716537 0.0
nrMotif228	GGCAAAW	354	235	26	PO5F1_f1 (POU5F1) 0.0 3.838E-6	MA0065.2 (PPARG::RXRA) 0.0 4.2611E-5	M00342 (Oct-1) 0.0 2.3183E-5	NFIX_v4 (NFIX) 0.0 2.3072E-6	E2F4 (E2F4) 0.479131 0.0	UW.Motif.0402 0.159046 3.1161E-7	POU2F2_disc1 (POU2F2) 0.0 4.3303E-6	PF0044.1 (YATGNWAAT) 0.0 2.2941E-5
nrMotif229	TTTCTAG	355	244	28	BCL6_do (BCL6) 0.354941 1.6646E-7	MA0463.1 (Bcl6) 0.364622 1.3875E-7	M01023 (HSF1) 0.0 1.9301E-5	BCL6B (BCL6B) 0.0974627 8.5612E-9	HSF1 (HSF1) 0.0898101 0.0	UW.Motif.0146 0.665584 1.9233E-6	BCL6B_2 (BCL6B) 0.075698 8.5612E-9	PB0006.1 (Bcl6b_1) 0.0 3.8655E-7
nrMotif230	NRCTTGCTTNNN	353	276	24	FOXA3_f1 (FOXA3) 0.206498 6.093E-5	MA0277.1 (AZF1) 0.150046 0.0	M00472 (FOXO4) 0.43308 0.0	MSX1 (MSX1) 0.42714 0.0	PU1 (PU1) 0.787368 0.0	UW.Motif.0652 0.235739 0.0	MSX2_5 (MSX2) 0.699799 0.0	MA0277.1 (AZF1) 0.399371 0.0	RNCMPT00038 0.291353
nrMotif231	AGAGGAR	353	267	30	SPI1_do (SPI1) 0.21421 1.8919E-7	MA0081.1 (SPIB) 0.0771464 5.1859E-9	M00746 (ELF-1) 0.037177 5.3766E-8	SPIC (SPIC) 0.0 2.3308E-6	PU1 (PU1) 0.0214995 3.5938E-7	UW.Motif.0345 0.0958926 1.3042E-7	PAX5_disc4 (PAX5) 0.154305 1.1592E-8	MA0081.1 (SPIB) 0.158275 5.1859E-9	RNCMPT00060 0.206568
nrMotif232	RGTTCTCTG	353	248	27	UBIP1_do (UBP1) 0.0 2.4273E-5	MA0520.1 (Stat6) 0.0981241 0.0	M00346 (GATA-1) 0.0 4.4403E-5		TAL1 (TAL1) 0.392204 0.0	UW.Motif.0291 0.225818 7.9461E-7	TRIM28_disc2 (TRIM28) 0.0 2.4746E-5	CN0193.1 (LM193) 0.124893 1.443E-8	RNCMPT00019 0.0643472
nrMotif233	AAAAAAAAANNNN	349	349	30	HEY1_f2 (HEY1) 2.59487E-6 1.9462E-11	MA0554.1 (SOC1) 7.17213E-4 3.9849E-10	M00987 (FOXP1) 0.206273 3.3397E-7	ONECUT3 (ONECUT3) 0.951231 0.0	STAT2 (STAT2) 0.564673 0.0	UW.Motif.0624 0.0069039 7.7079E-10	HDAC2_disc6 (HDAC2) 0.0931061 2.9207E-7	PB0182.1 (Srf_2) 0.386439 1.735E-8	RNCMPT00119 0.0135587
nrMotif234	NCCTCATT	349	250	27	SPIB_do (SPIB) 0.0 2.2227E-6	MA0080.3 (Spi1) 0.606536 6.1729E-6	M00023 (Hox-1.3) 0.262922 8.5718E-7	SPIC (SPIC) 0.983804 4.4062E-6	PU1 (PU1) 0.0384744 1.9061E-6	UW.Motif.0522 0.16991 2.8264E-7	HOXA5_1 (HOXA5) 0.0 8.5718E-7	CN0144.1 (LM144) 0.615877 4.2783E-7	RNCMPT00141 0.531224
nrMotif235	NGCTSCCTT	349	243	28						UW.Motif.0637 0.13845 1.9052E-7	STAT_disc6 (STAT) 0.0 7.3959E-6	CN0221.1 (LM221) 0.292973 2.9794E-7
nrMotif236	NTCTCCACC	349	282	27	ENOA_do (ENO1) 0.74092 5.5429E-6	MA0283.1 (CHA4) 0.172827 3.2748E-5	M00929 (MyoD) 0.294999 0.0		GATA1-ext (GATA1) 0.371275 9.1859E-6	UW.Motif.0554 0.0 8.3985E-5	ZNF354C_1 (ZNF354C) 0.0 9.0805E-7	MA0283.1 (CHA4) 0.281777 3.2748E-5	RNCMPT00163 0.582246
nrMotif237	NGAAAGAAAN	347	318	29	SUZ12_do (SUZ12) 0.0585639 2.1307E-8	MA0554.1 (SOC1) 0.193945 2.5153E-5	M00960 (PR/GR) 0.227502 0.0	SPDEF_v3 (SPDEF) 0.0 3.8757E-5	PRDM1 (PRDM1) 0.0828227 0.0	UW.Motif.0502 0.10277 1.938E-7	HDAC2_disc6 (HDAC2) 0.22773 1.6341E-6	MA0277.1 (AZF1) 0.537611 2.88E-8	RNCMPT00019 0.280429
nrMotif238	AAAAGTT	347	266	26	NR1I2_do (NR1I2) 0.0 2.7114E-6	MA0459.1 (tll) 0.0 1.2937E-6	M00638 (HNF-4alpha) 0.0 1.6953E-5	RARA_v4 (RARA) 0.0 1.4989E-5	PRDM1 (PRDM1) 0.798085 0.0	UW.Motif.0401 0.669481 1.6224E-6	RARA_5 (RARA) 0.0 1.4989E-5	PF0017.1 (AACTTT) 0.086921 8.2873E-10
nrMotif239	TCCTGAST	347	246	27	MAFK_si (MAFK) 0.0 2.1941E-6	MA0495.1 (MAFF) 0.604757 7.9953E-6	M00037 (NF-E2) 0.451386 4.6967E-6	MAFF (MAFF) 0.540545 2.1842E-6	v-Maf (v-Maf) 0.0573203 4.7199E-6	UW.Motif.0625 0.371527 2.8294E-6	MAF_disc1 (MAF) 0.555329 1.9328E-7	CN0173.1 (LM173) 0.0 4.6572E-6
nrMotif240	TTGCCAAAN	348	237	27	CEBPG_si (CEBPG) 0.0 8.6993E-6	MA0161.1 (NFIC) 0.0354487 3.5407E-5	M00116 (C/EBPalpha) 0.180096 9.8135E-6	NFIA_v2 (NFIA) 0.26635 0.0	MEF2 (MEF2) 0.0998695 0.0	UW.Motif.0126 0.084244 1.5947E-6	NFIC_4 (NFIC) 0.0893114 0.0	CN0124.1 (LM124) 0.0770363 6.3313E-10
nrMotif241	GAATGTGAN	348	226	26	IRF1_si (IRF1) 0.938488 0.0	MA0322.1 (INO4) 0.0472267 1.0221E-7	M00972 (IRF) 0.377347 1.9875E-5	TEAD4 (TEAD4) 0.8209 0.0	UA11 (UA11) 0.0172983 1.2562E-7	UW.Motif.0019 0.0212184 2.6736E-10	SOX8_6 (SOX8) 0.0 7.1982E-7	MA0322.1 (INO4) 0.113072 1.0221E-7	RNCMPT00285 0.266971
nrMotif242	RGAAATCAAN	346	243	27	FUBP1_do (FUBP1) 0.924831 0.0	MA0388.1 (SPT23) 0.0141864 5.0332E-12	M00498 (STAT4) 0.560857 0.0	ONECUT3 (ONECUT3) 0.0 1.1659E-6	TCF7L2 (TCF7L2) 0.0683823 0.0	UW.Motif.0122 0.281683 9.769E-5	ONECUT1_1 (ONECUT1) 0.0 5.7943E-7	MA0388.1 (SPT23) 0.0504201 5.0333E-12	RNCMPT00054 0.456254
nrMotif243	NTGCCCGGG	347	244	25	P53_si (TP53) 0.0 2.5846E-7	MA0358.1 (PUT3) 0.103869 2.2555E-6	M00034 (p53) 0.171006 9.3269E-10	Tp53_v3 (TP53) 0.671948 6.3057E-8	UA12 (UA12) 0.381941 0.0	UW.Motif.0650 0.283702 9.9939E-5	TP53_1 (TP53) 0.479607 9.3269E-10	PF0130.1 (CCCNNGGGAR) 0.0496241 2.8586E-7	RNCMPT00052 0.0643781
nrMotif244	NGGKGTCTG	343	221	28	HAND1_si (HAND1) 0.0 1.0167E-5	MA0270.1 (AFT2) 0.274739 0.0	M00646 (LF-A1) 0.0541292 1.2365E-8	GLIS1 (GLIS1) 0.0 3.5692E-6	UA3 (UA3) 0.30347 1.3297E-5	UW.Motif.0023 0.0487284 9.3454E-7	ITGB2_1 (ITGB2) 0.185398 1.2365E-8	MA0270.1 (AFT2) 0.428414 0.0	RNCMPT00051 0.599943
nrMotif245	GCCARACT	342	230	24	SMAD3_do (SMAD3) 0.912793 2.0069E-7	MA0092.1 (Hand1::Tcfe2a) 0.0 4.2516E-6	M00974 (SMAD) 0.386568 0.0			UW.Motif.0091 0.0354626 1.0696E-8	HAND1_2 (HAND1) 0.0 4.2516E-6	PF0005.1 (GATTGGY) 0.769175 3.8287E-6
nrMotif246	GCTGCWGGN	343	259	27	MYOG_f1 (MYOG) 0.0 8.651E-6	MA0521.1 (Tcf12) 0.522647 0.0	M00993 (TAL1) 0.321694 3.5754E-6		TCF12 (TCF12) 0.426817 0.0	UW.Motif.0515 0.41244 6.3147E-7	CTCF_disc10 (CTCF) 0.384287 3.6021E-8	PF0101.1 (CTGCAGY) 0.0238526 1.9122E-9
nrMotif247	WGAATTTCC	344	236	27	TF65_do (RELA) 0.477888 8.2243E-11	MA0107.1 (RELA) 0.192924 2.5183E-11	M00750 (HMG_IY) 0.0612706 5.2381E-9	TBX15 (TBX15) 0.0 8.312E-7	NFKB1 (NFKB1) 0.116072 6.9315E-8	UW.Motif.0577 0.0836779 6.3651E-8	NFKB_known2 (NFKB) 0.610112 1.5746E-11	MA0107.1 (RELA) 0.506438 2.5183E-11
nrMotif248	AAAGTCACN	342	245	28	NR2E3_si (NR2E3) 0.195908 1.7865E-6	MA0592.1 (ESRRA) 0.0433173 8.6658E-5	M00208 (NF-kappaB) 0.989264 6.4537E-6	NR2E1 (NR2E1) 0.9912 6.721E-6	PRDM1 (PRDM1) 0.50725 0.0	UW.Motif.0293 0.0915126 4.8143E-9	NR4A_known1 (NR4A) 0.490601 1.3117E-8	MA0459.1 (tll) 0.177386 2.817E-8
nrMotif249	TCAGCCTG	341	239	30	TF3C2_do (GTF3C2) 0.0 3.9458E-6	MA0258.2 (ESR2) 0.289424 2.0431E-6	M00800 (AP-2) 0.588442 0.0		ESR1 (ESR1) 0.0979653 9.7166E-6	UW.Motif.0012 0.00995019 7.6309E-10	ESRRA_disc1 (ESRRA) 0.0 1.1098E-5	CN0128.1 (LM128) 0.0212438 6.4328E-9
nrMotif250	CCTGGACCN	341	223	27	SP4_do (SP4) 0.743352 0.0	MA0141.2 (Esrrb) 0.786785 0.0	M00979 (PAX6) 0.886834 4.1518E-6	SPDEF_v5 (SPDEF) 0.573678 8.1228E-6	ESR1 (ESR1) 0.278009 0.0	UW.Motif.0576 0.195887 4.2522E-5	HDAC2_disc5 (HDAC2) 0.0 1.3402E-6	MA0144.1 (Stat3) 0.0 2.4932E-5	RNCMPT00063 0.991921
nrMotif251	NCCCGCCCKNN	342	289	28	SP1_do (SP1) 0.126143 1.3697E-7	MA0079.3 (SP1) 0.0530975 1.649E-7	M00196 (Sp1) 0.00829525 1.2038E-7	SP1 (SP1) 0.374767 2.7429E-6	SP1 (SP1) 0.0700559 4.2029E-7	UW.Motif.0469 0.0414658 0.0	SP1_known2 (SP1) 0.0227421 1.2038E-7	PF0006.1 (GGGCGGR) 0.0013191 1.9861E-11	RNCMPT00113 0.058748
nrMotif252	NNGYTTCTTA	340	239	26	FOXP3_do (FOXP3) 0.974456 0.0	MA0013.1 (br_Z4) 0.371934 0.0	M00992 (FOXP3) 0.572289 0.0			UW.Motif.0648 0.0960221 1.4541E-6	TRIM28_disc2 (TRIM28) 0.0 1.5914E-5	PB0148.1 (Mtf1_2) 0.701074 9.318E-6
nrMotif253	TGAACTCT	340	230	28	VDR_f1 (VDR) 0.359823 6.4115E-8	MA0512.1 (Rxra) 0.54187 2.0604E-6	M01032 (HNF4) 0.464328 1.8444E-6	VDR (VDR) 0.0 1.5306E-6	NR2C2 (NR2C2) 0.269164 8.8187E-5	UW.Motif.0056 0.0 1.357E-5	RXRA_known3 (RXRA) 0.0370928 3.8879E-6	CN0222.1 (LM222) 0.727481 3.905E-7
nrMotif254	ARAGCCCTN	339	227	28	RELB_si (RELB) 0.0 3.7875E-5	MA0053.1 (MNB1A) 0.0 1.9587E-5	M00053 (c-Rel) 0.0 3.3842E-5		UA12 (UA12) 0.299211 5.3706E-5	UW.Motif.0142 0.0136215 9.746E-9	BCL_disc6 (BCL) 0.0 1.8969E-6	MA0053.1 (MNB1A) 0.0 1.9587E-5
nrMotif255	NGTCTCCCAG	339	262	29	TF3A_do (GTF3A) 0.335773 2.6953E-8	MA0432.1 (YNR063W) 0.0 4.8491E-5	M00141 (Lyf-1) 0.818724 7.6269E-7		ESR1 (ESR1) 0.976437 0.0	UW.Motif.0529 0.97426 0.0	IKZF1_2 (IKZF1) 0.0 7.6269E-7	PF0114.1 (YTCCCRNNAGGY) 0.0 7.7697E-6
nrMotif256	CAGRGCCAN	338	231	29	TFAP4_f1 (TFAP4) 0.0897826 4.5314E-7	MA0278.1 (BAS1) 0.994262 0.0	M00773 (MYB) 0.656969 0.0		SP1 (SP1) 0.701204 0.0	UW.Motif.0029 0.00280059 6.6895E-12		CN0006.1 (LM6) 0.158772 1.7237E-8
nrMotif257	TSTCCCAAN	337	231	27	IKZF1_do (IKZF1) 0.628849 6.2311E-8		M00141 (Lyf-1) 0.377742 8.3166E-8	TP63 (TP63) 0.0 2.5542E-8	EBF1 (EBF1) 0.642218 0.0	UW.Motif.0634 0.0789652 1.9418E-6	TP63_1 (TP63) 0.0 2.5542E-8
nrMotif258	GGCCGCGGCN	337	275	25	ZFX_si (ZFX) 0.145236 0.0	MA0146.2 (Zfx) 0.00475857 1.1246E-8	M00069 (YY1) 0.370368 0.0	NHLH1 (NHLH1) 0.628575 0.0	YY1 (YY1) 0.284212 0.0	UW.Motif.0131 0.828221 0.0	ZFX_1 (ZFX) 0.0126956 1.1162E-8	MA0146.1 (Zfx) 0.00429713 1.1162E-8
nrMotif259#	GKCTCCT	339	243	27									RNCMPT00074 0.283881
nrMotif260	AGGAGCAMN	339	243	24		MA0326.1 (MAC1) 0.445019 3.3591E-6	M00962 (AR) 0.0 6.3578E-5		TCF7L2 (TCF7L2) 0.820903 0.0		OSR1_1 (OSR1) 0.870484 0.0	MA0326.1 (MAC1) 0.856766 3.3591E-6	RNCMPT00074 0.00809511
nrMotif261	AAAGGGATN	337	244	23	OTX2_si (OTX2) 0.937109 8.7013E-6	MA0452.2 (KR) 0.0 2.2656E-5	M01003 (Helios_A) 0.189567 0.0	LEF1 (LEF1) 0.776973 0.0		UW.Motif.0359 0.401359 1.454E-6	TCF7L2_known5 (TCF7L2) 0.471059 0.0	CN0197.1 (LM197) 0.0741034 4.5251E-9
nrMotif262	GWGCCCACN	335	240	26	HEY2_do (HEY2) 0.0 6.632E-6	MA0085.1 (Su(H)) 0.90905 0.0	M00245 (Egr-3) 0.0 8.8966E-5	HIC2 (HIC2) 0.876014 0.0	RUNX1 (RUNX1) 0.453781 0.0	UW.Motif.0045 0.101483 4.8133E-7	HIC1_5 (HIC1) 0.0 1.0587E-5	PB0133.1 (Hic1_2) 0.899805 5.1856E-6
nrMotif263'	NGGCTTGGAN	337	236	26						UW.Motif.0456 0.970816 0.0	GATA_disc5 (GATA) 0.0 1.2551E-7	CN0196.1 (LM196) 0.0 1.0108E-5
nrMotif264	TNAGTGCCN	337	233	26		MA0503.1 (Nkx2-5) 0.0733698 0.0	M00056 (myogenin/NF-1) 0.0 9.7415E-5		PU1 (PU1) 0.296503 0.0	UW.Motif.0173 0.114339 9.4022E-6	NFIC_1 (NFIC) 0.0 9.7415E-5	PF0169.1 (TTTNNANAGCYR) 0.0 1.9277E-5
nrMotif265	GGGRTAGGN	337	324	28	ZN148_si (ZNF148) 0.379607 1.2834E-5	MA0576.1 (AtMYB84) 0.121347 1.426E-10	M00077 (GATA-3) 0.340996 0.0	ZNF784 (ZNF784) 0.0 4.4911E-5	ZNF281 (ZNF281) 0.0276254 4.5177E-6	UW.Motif.0009 0.602625 0.0	HF1H3B_1 (HF1H3B) 0.572634 0.0	MA0079.2 (SP1) 0.368276 5.293E-5	RNCMPT00029 0.0208227
nrMotif266	NCCCATCAC	335	235	27	TOPRS_do (TOPORS) 0.945091 0.0		M00264 (Staf) 0.0 6.3785E-5	FOXO3_v3 (FOXO3) 0.422017 3.9706E-5	ZNF281 (ZNF281) 0.562715 0.0	UW.Motif.0088 0.0 3.2749E-5	FOXO3_6 (FOXO3) 0.0 3.9706E-5		RNCMPT00026 0.969506
nrMotif267	KGACTCCA	340	233	26	ATF3_f1 (ATF3) 0.537571 0.0	MA0272.1 (ARG81) 0.682697 4.9411E-6	M00925 (AP-1) 0.340576 2.9569E-5	SOX8_v5 (SOX8) 0.0 1.2744E-5	CREB (CREB) 0.588595 0.0	UW.Motif.0222 0.319718 2.0049E-6	AP1_known10 (AP1) 0.0 2.5709E-6	MA0099.2 (AP1) 0.0 2.5709E-6	RNCMPT00237 0.383537
nrMotif268'	NTCCTCTSA	334	235	28	RXRB_f2 (RXRB) 0.615893 0.0	MA0081.1 (SPIB) 0.0 3.3138E-6	M00684 (XPF-1) 0.0 9.6209E-7		NR2C2 (NR2C2) 0.0 2.6155E-5	UW.Motif.0326 0.462372 0.0	NR2C2_disc2 (NR2C2) 0.0 1.4657E-6	PB0203.1 (Zfp691_2) 0.273654 0.0	RNCMPT00060 0.726508
nrMotif269	TCAGCAC	339	225	28	REST_do (REST) 0.00545915 2.6296E-8	MA0138.2 (REST) 0.0354151 1.9595E-8	M00256 (NRSF) 0.00701352 1.5949E-8	Mafb_v2 (MAFB) 0.471465 0.0	REST (REST) 0.0014703 1.625E-8	UW.Motif.0138 0.025135 1.9955E-9	REST_disc1 (REST) 0.0134856 4.6326E-9	CN0009.1 (LM9) 0.0591129 1.7026E-8
nrMotif270	NCACTSTGT	333	225	27	ANDR_f1 (AR) 0.0 6.0695E-6	MA0007.2 (AR) 0.111344 2.1516E-7	M00955 (GR) 0.678845 5.4503E-6	FOXG1_v2 (FOXG1) 0.0 2.3861E-5	NR3C1 (NR3C1) 0.0380251 7.3203E-7	UW.Motif.0679 0.197768 7.9566E-6	NR3C1_known1 (NR3C1) 0.407996 0.0	MA0335.1 (MET4) 0.0 5.7559E-5
nrMotif271	ACAGGGACN	334	271	27	APEX1_do (APEX1) 0.0 3.343E-5	MA0540.1 (DPY-27) 0.0 4.9937E-5	M00632 (GATA-4) 0.0 5.6528E-5			UW.Motif.0598 0.403506 4.7989E-5	REST_disc7 (REST) 0.0 3.0406E-6	PF0082.1 (CTGYNNCTYTAA) 0.400212 6.147E-6
nrMotif272	ACNTCCA	331	226	23	ETS1_do (ETS1) 0.0 3.6626E-7	MA0304.1 (GCR1) 0.0 4.1648E-6	M00655 (PEA3) 0.503753 1.1395E-7	ETV3 (ETV3) 0.0 1.0297E-5	ELF1 (ELF1) 0.380031 6.3684E-5	UW.Motif.0279 0.413853 1.9016E-6	ETV4_1 (ETV4) 0.0 1.1395E-7	MA0080.2 (SPI1) 0.0 1.0453E-6
nrMotif273	NNGCCTAGGG	327	227	26	ZN423_do (ZNF423) 0.344646 3.524E-6	MA0116.1 (Zfp423) 0.0 6.87E-5	M00467 (Roaz) 0.37143 0.0	EBF1 (EBF1) 0.0 2.0053E-5	UA6 (UA6) 0.550306 0.0	UW.Motif.0079 0.39353 0.0	CTCF_disc6 (CTCF) 0.0 2.6671E-6	PB0086.1 (Tcfap2b_1) 0.0 1.5324E-5
nrMotif274	NTTGTTTCARN	326	265	28	FOXO4_f1 (FOXO4) 0.0 2.6982E-5	MA0393.1 (STE12) 0.0229895 6.4949E-7	M00622 (C/EBPgamma) 0.299916 9.2888E-5	Foxj3_v3_1 (FOXJ3) 0.0 5.4785E-6		UW.Motif.0561 0.0902717 5.1409E-9	FOXP3_1 (FOXP3) 0.0 5.7442E-8	MA0393.1 (STE12) 0.0911696 6.4949E-7	RNCMPT00112 0.104059
nrMotif275	CCTGASATN	324	237	25	CSEN_si (KCNIP3) 0.896002 3.3121E-8	MA0106.2 (TP53) 0.220605 2.5784E-5	M00619 (Alx-4) 0.0 8.4472E-6	IRX2 (IRX2) 0.725212 0.0		UW.Motif.0123 0.0 6.2452E-6	INSM1_1 (INSM1) 0.0 7.2006E-6	CN0032.1 (LM32) 0.0 6.0424E-7
nrMotif276	WCCTTTGTYN	323	227	27	PPARD_f1 (PPARD) 0.260194 3.8363E-9	MA0514.1 (Sox3) 9.20576E-4 6.7589E-11	M00762 (PPAR/HNF-4/COUP/RAR) 0.763569 7.962E-6	SOX9 (SOX9) 0.39463 0.0	SOX2 (SOX2) 0.00302708 2.0203E-10	UW.Motif.0533 0.291464 2.7304E-5	SOX11_1 (SOX11) 0.29423 2.0961E-7	PF0013.1 (CTTTGT) 0.0901395 1.1768E-8	RNCMPT00112 0.161863
nrMotif277	ATTTTGTCNN	321	274	27	EVI1_f1 (MECOM) 0.241218 5.1465E-5	MA0029.1 (Mecom) 0.449242 0.0	M00079 (Evi-1) 0.288256 6.9391E-6	FOXK1 (FOXK1) 0.0 1.2113E-7	CREB (CREB) 0.414921 0.0	UW.Motif.0472 0.701775 0.0	FOXK1_2 (FOXK1) 0.0 1.2113E-7	CN0196.1 (LM196) 0.405499 5.5898E-6	RNCMPT00261 0.998681
nrMotif278	CACTTTGAN	322	222	28	TOPRS_do (TOPORS) 0.0 2.7092E-6	MA0114.2 (HNF4A) 0.0 1.6944E-5	M00805 (LEF1) 0.0533946 1.836E-8	Hnf4a_1 (HNF4A) 0.0 6.2739E-7	HNF4 (HNF4) 0.180854 5.5549E-5	UW.Motif.0163 0.216219 2.654E-6	TCF7L2_known2 (TCF7L2) 0.322893 1.836E-8	PF0073.1 (CTTTGA) 0.179263 1.2155E-8
nrMotif279	CTGKCCT	321	249	26	PRGC1_do (PPARGC1A) 0.688484 2.5372E-6	MA0207.1 (achi) 0.0 8.4006E-5	M00963 (T3R) 0.135209 0.0		UA12 (UA12) 0.709398 0.0	UW.Motif.0278 0.19713 1.1376E-6	SIN3A_disc3 (SIN3A) 0.874941 8.3911E-7	PF0109.1 (YGTCCTTGR) 0.0 7.4493E-6	RNCMPT00110 0.229445
nrMotif280'	ATTCMAACN	320	242	26	HLTF_do (HLTF) 0.0 3.4674E-5	MA0274.1 (ARR1) 0.0 7.6701E-6	M00671 (TCF-4) 0.0 5.7638E-5	Hic1_v2 (HIC1) 0.0 2.2237E-5	B-Box (B-Box) 0.550947 0.0	UW.Motif.0163 0.0 8.8157E-6	E2F_disc6 (E2F) 0.0 1.243E-6	PF0170.1 (YNGTTNNNATT) 0.155585 2.6507E-7
nrMotif281	NGTTTTTCA	320	224	25	PAX3_f1 (PAX3) 0.0 1.8862E-7	MA0022.1 (dl_1) 0.0 2.3142E-6	M00930 (Oct-1) 0.693581 0.0	SOX15_v3 (SOX15) 0.957664 0.0	SOX2-OCT4 (SOX2-OCT4) 0.109546 0.0	UW.Motif.0438 0.00304554 7.1774E-10	NANOG_disc2 (NANOG) 0.309266 0.0	CN0154.1 (LM154) 0.0 2.024E-6	RNCMPT00229 0.130575
nrMotif282	NGTCTGTCTYN	317	256	29	SMAD3_do (SMAD3) 0.116592 1.1251E-6	MA0513.1 (SMAD2::SMAD3::SMAD4) 0.230038 2.6947E-5	M00701 (SMAD-3) 6.09342E-4 1.6692E-11			UW.Motif.0472 0.0781937 1.2621E-5	SMAD3_1 (SMAD3) 0.00340097 1.6692E-11	MA0207.1 (achi) 0.0 4.7322E-5
nrMotif283	NAGCAGGTG	316	226	26	HTF4_f1 (TCF12) 0.0690794 4.8943E-12	MA0086.1 (sna) 0.0132335 3.8787E-9	M00002 (E47) 0.0251005 7.4613E-8	SCRT2 (SCRT2) 0.0666154 9.7356E-7	TCF12 (TCF12) 0.00371713 1.7058E-5	UW.Motif.0003 0.0127435 3.4768E-8	TCF3_1 (TCF3) 0.0907921 7.4613E-8	MA0086.1 (sna) 0.0341904 3.8787E-9
nrMotif284'	GAAGGGTGN	318	269	25	ZN423_f1 (ZNF423) 0.0 1.9829E-6		M00720 (CAC-binding_protein) 0.577795 0.0	Zfp652 (ZFP652) 0.0 6.7317E-5		UW.Motif.0664 0.921631 0.0	ZNF423_1 (ZNF423) 0.0 6.9792E-7	CN0145.1 (LM145) 0.0 1.6771E-5	RNCMPT00146 0.0679316
nrMotif285	GCAAACMCN	313	241	25	RUNX3_si (RUNX3) 0.0 1.2731E-6	MA0538.1 (DAF-12) 0.848684 0.0	M00624 (DBP) 0.887358 0.0	RUNX3 (RUNX3) 0.0 8.3642E-6	RUNX1 (RUNX1) 0.69662 0.0	UW.Motif.0407 0.0201508 1.9048E-7	HNF4_disc4 (HNF4) 0.0 8.9676E-8	PF0083.1 (TGTTTGY) 0.531886 6.2145E-8	RNCMPT00004 0.456013
nrMotif286	NAACAATGAN	319	231	27	SOX15_do (SOX15) 0.0891994 1.1575E-9	MA0445.1 (D) 0.272315 2.1908E-6	M01012 (HNF3) 0.0169429 0.0	Sox3 (SOX3) 0.120148 2.218E-9	SOX2 (SOX2) 0.064429 1.2691E-6	UW.Motif.0077 0.00287186 1.3814E-9	SOX3_1 (SOX3) 0.158607 2.218E-9	PF0049.1 (CATTGTYY) 0.1296 1.1302E-8	RNCMPT00216 0.458583
nrMotif287	AAMTTTCCN	312	209	24	NFAC1_do (NFATC1) 0.0367249 4.3126E-9	MA0105.3 (NFKB1) 0.43871 4.9566E-7	M00750 (HMG_IY) 0.07059 2.7511E-8	NFAT5 (NFAT5) 0.440714 1.995E-6	NFKB1 (NFKB1) 0.0516859 2.2648E-5	UW.Motif.0261 0.0784805 1.0022E-6	HMGA1_1 (HMGA1) 0.496278 2.7511E-8	CN0199.1 (LM199) 0.0103374 4.2144E-9	RNCMPT00131 0.109093
nrMotif288	NNNCAAACAAANNNN	311	303	28	FOXD3_f1 (FOXD3) 0.0101245 6.4418E-9	MA0041.1 (Foxd3) 0.163691 1.0547E-6	M00742 (HFH-4) 0.0331603 4.3687E-8	Foxj3_v4 (FOXJ3) 0.29861 3.4226E-6	FOXA (FOXA) 0.269014 0.0	UW.Motif.0269 0.228646 5.5377E-6	FOXJ1_1 (FOXJ1) 0.310172 4.3687E-8	PF0139.1 (AAAYWAACM) 0.138449 4.3018E-8	RNCMPT00086 0.0274456
nrMotif289	AAATTCCAW	311	236	23	NFAC1_do (NFATC1) 0.265945 4.5703E-8	MA0105.3 (NFKB1) 0.356136 1.8097E-6	M00459 (STAT5B_(homodimer)) 0.2032 6.2788E-5	HNF4A (HNF4A) 0.750317 2.3621E-7	TEAD1 (TEAD1) 0.0353904 1.8129E-6	UW.Motif.0419 0.0961131 2.0068E-8	FOXA_disc4 (FOXA) 0.0 2.7839E-8	MA0107.1 (RELA) 0.0 7.0836E-7	RNCMPT00105 0.955283
nrMotif290	NTCCCCTCCN	310	307	27	HNRPK_si (HNRNPK) 0.0282482 1.3366E-6	MA0342.1 (MSN4) 0.239127 1.8863E-6	M00649 (MAZ) 0.185825 1.6393E-6	FOXO3_v3 (FOXO3) 0.734354 0.0	ZNF281 (ZNF281) 0.00154862 5.5066E-8	UW.Motif.0585 0.0128888 1.1471E-6	ZNF219_1 (ZNF219) 0.158062 3.615E-6	PF0024.1 (GGGAGGRR) 0.00842172 1.2867E-9	RNCMPT00160 0.0164218
nrMotif291	NAAGATTYC	310	223	25	NFKB2_f1 (NFKB2) 0.0 5.4125E-6		M00147 (HSF2) 0.0 5.9094E-5		TEAD1 (TEAD1) 0.776604 0.0	UW.Motif.0545 0.349837 1.0302E-5	HSF2_1 (HSF2) 0.0 5.9095E-5	PF0151.1 (RYAAAKNNNNNNTTGW) 0.397739 1.4387E-6	RNCMPT00037 0.898667
nrMotif292	TCAAACTTN	309	220	27		MA0164.1 (Nr2e3) 0.132717 2.9223E-5	M00638 (HNF-4alpha) 0.667215 3.4347E-6	NR4A2 (NR4A2) 0.295441 1.742E-6			ZBTB16_1 (ZBTB16) 0.181581 8.1381E-8	MA0164.1 (Nr2e3) 0.415861 2.9223E-5	RNCMPT00261 0.767988
nrMotif293	ASTCTGT	308	227	24	FOXM1_do (FOXM1) 0.0 4.354E-6	MA0007.2 (AR) 0.735621 6.2053E-6	M00769 (AML) 0.925933 0.0		NR3C1 (NR3C1) 0.720887 0.0	UW.Motif.0491 0.163025 4.7244E-7	SMAD3_1 (SMAD3) 0.0 9.7728E-6
nrMotif294	CTTTTTATNN	311	236	27	HMGA1_f2 (HMGA1) 0.0463755 3.5468E-7	MA0127.1 (PEND) 0.260316 1.4159E-7	M00129 (HFH-1) 0.539332 0.0	CPEB1 (CPEB1) 0.0675992 1.2644E-6	PRDM1 (PRDM1) 0.304391 0.0	UW.Motif.0099 0.81365 0.0	CPEB1_1 (CPEB1) 0.0657442 1.2644E-6	MA0049.1 (hb) 0.0 4.8164E-8	RNCMPT00169 0.378318
nrMotif295	NAAAATGGAN	307	219	27	ZN274_f2 (ZNF274) 0.482781 6.9386E-6	MA0548.1 (AGL15) 0.00202072 1.3617E-9	M00233 (MEF-2) 0.0921647 2.1171E-5	E2F2 (E2F2) 0.0 5.9184E-7	STAT2 (STAT2) 0.215992 3.9065E-5	UW.Motif.0274 0.0134455 1.2304E-7	MEF2_known5 (MEF2) 0.703371 0.0	PF0132.1 (TCCATTKW) 0.014653 1.3889E-13	RNCMPT00148 0.0212515
nrMotif296	NAATCCASC	308	216	29	Z354C_f1 (ZNF354C) 0.0 5.9672E-5	MA0479.1 (FOXH1) 0.0 5.0474E-6			HNF4 (HNF4) 0.783267 0.0	UW.Motif.0371 0.280348 5.2443E-5	ZNF354C_1 (ZNF354C) 0.0 1.5303E-5	MA0130.1 (ZNF354C) 0.0 1.5303E-5	RNCMPT00170 0.0598605
nrMotif297	NAGCAGAGS	306	243	25	SOX4_do (SOX4) 0.0 3.3714E-5				NFY (NFY) 0.581657 0.0	UW.Motif.0191 0.37725 5.4804E-6		CN0194.1 (LM194) 0.0 2.1479E-6	RNCMPT00072 0.682119
nrMotif298	AAGCAMTT	307	226	26	NKX22_si (NKX2-2) 0.921463 1.685E-6		M00485 (Nkx2-2) 0.271544 1.205E-6	MSX1 (MSX1) 0.755074 5.8053E-7	BARHL2 (BARHL2) 0.0689316 1.9145E-6	UW.Motif.0425 0.0634783 9.0849E-9	HMX2_1 (HMX2) 0.0169755 0.0	CN0087.1 (LM87) 0.0338657 4.2501E-9
nrMotif299	NTGGAAAATN	305	249	28	NFAC3_si (NFATC3) 0.00727586 2.2892E-11	MA0152.1 (NFATC2) 0.00394603 1.5705E-11	M00935 (NF-AT) 0.0388255 3.0772E-5	NFAT5 (NFAT5) 0.0109426 3.3756E-11	POU2F2 (POU2F2) 0.526053 0.0	UW.Motif.0033 3.87398E-4 6.8834E-15	NFAT5_1 (NFAT5) 0.00860005 3.3756E-11	MA0152.1 (NFATC2) 0.0149495 1.5705E-11
nrMotif300	NGCCATCTA	306	229	28	ZBTB4_do (ZBTB4) 0.00147519 3.0873E-10	MA0461.1 (Atoh1) 0.566059 8.3291E-8	M00793 (YY1) 0.592324 5.2325E-8	CTCF (CTCF) 0.0 2.4321E-6	YY1 (YY1) 0.784783 8.9684E-7	UW.Motif.0087 0.0838309 1.3959E-8	CTCF_disc4 (CTCF) 0.0791243 4.4351E-8	CN0002.1 (LM2) 0.130517 2.2844E-7	RNCMPT00059 0.944914
nrMotif301	NNGGGCTGAG	305	221	27	PAX5_si (PAX5) 0.311206 1.0009E-9	MA0579.1 (CDC5) 0.0 5.5179E-7	M00646 (LF-A1) 0.0 5.0088E-5		UA12 (UA12) 0.0250554 3.7105E-5	UW.Motif.0553 0.0204233 1.9195E-8	NFE2_disc1 (NFE2) 0.0 1.5197E-5	PF0032.1 (TGASTMAGC) 0.0 9.8525E-6
nrMotif302	NGRTTTCTTN	309	258	27	MECP2_f2 (MECP2) 0.0 1.4577E-6	MA0277.1 (AZF1) 0.509369 9.9057E-6	M00498 (STAT4) 0.177086 0.0			UW.Motif.0642 0.116983 1.1089E-5	TRIM28_disc2 (TRIM28) 0.0 5.9414E-6	CN0147.1 (LM147) 0.0 1.8211E-6	RNCMPT00228 0.550747
nrMotif303	TCTKTTG	305	257	28	BRCA1_si (BRCA1) 0.0 1.4504E-5	MA0582.1 (RAV1) 0.554191 2.4732E-6		Rara_v3_1 (RARA) 0.0 8.7573E-5	POU2F2 (POU2F2) 0.20301 0.0	UW.Motif.0167 0.00753663 2.235E-10	BRCA1_known1 (BRCA1) 0.0 1.1372E-5	MA0277.1 (AZF1) 0.0 4.9037E-6	RNCMPT00217 0.249053
nrMotif304#	NAGACATGA	305	202	27
nrMotif305	CTTCMAAAN	312	242	27	IKZF1_do (IKZF1) 0.0 3.5197E-6	MA0548.1 (AGL15) 0.0 8.8164E-5	M00622 (C/EBPgamma) 0.442256 4.5239E-5		E2F4 (E2F4) 0.593117 0.0	UW.Motif.0163 0.125685 1.7777E-9	ZBTB16_1 (ZBTB16) 0.0 1.5521E-6	CN0159.1 (LM159) 0.0 2.6369E-8
nrMotif306	CCACTCTCW	305	228	27	EGR3_do (EGR3) 0.0 2.5642E-5		M00720 (CAC-binding_protein) 0.936552 0.0		UA11 (UA11) 0.690309 0.0	UW.Motif.0279 0.621179 5.5227E-6	CACBP_1 (CACBP) 0.0 7.5306E-5	CN0117.1 (LM117) 0.0 9.837E-6	RNCMPT00285 0.180485
nrMotif307	NATGAAAACY	302	261	29	TEF_do (TEF) 0.0 3.4264E-5	MA0157.1 (FOXO3) 0.0 7.3345E-6	M00477 (FOXO3) 0.0 2.3513E-6	Irx3 (IRX3) 0.0 1.3727E-5	UA8 (UA8) 0.753648 0.0	UW.Motif.0099 0.0424739 8.4905E-12	FOXO3_1 (FOXO3) 0.0 2.3513E-6	CN0085.1 (LM85) 0.0594429 9.1349E-11
nrMotif308	TCTGSCATN	302	208	24	HAND1_do (HAND1) 0.11972 4.1929E-7	MA0092.1 (Hand1::Tcfe2a) 0.140139 4.3712E-6	M00222 (Hand1:E47) 0.0242145 0.0	YY2 (YY2) 0.617866 0.0		UW.Motif.0394 0.0841712 8.9026E-7	HAND1_2 (HAND1) 0.493422 4.3712E-6	MA0092.1 (Hand1::Tcfe2a) 0.284993 4.3711E-6
nrMotif309	NGSCATGAG	302	210	26	HES1_f2 (HES1) 0.0 1.139E-5	MA0560.1 (PIF3) 0.896239 0.0	M01009 (HES1) 0.318517 0.0		MYC (MYC) 0.573515 0.0		AP1_disc9 (AP1) 0.261046 7.1646E-10	CN0136.1 (LM136) 0.0 4.7486E-5
nrMotif310	TGAGANACM	301	208	26		MA0140.2 (TAL1::GATA1) 0.0 1.997E-5				UW.Motif.0499 0.0596821 2.2698E-8	TRIM28_disc2 (TRIM28) 0.0 3.1875E-7	CN0168.1 (LM168) 0.392095 1.3237E-7	RNCMPT00090 0.361668
nrMotif311	ACCACCACCNN	301	223	26	RREB1_si (RREB1) 0.0413972 2.1424E-6	MA0073.1 (RREB1) 0.0143273 2.6726E-6	M00449 (Zic2) 0.301615 2.708E-5	SP8 (SP8) 0.441918 0.0		UW.Motif.0554 0.0 9.3489E-7	RREB1_2 (RREB1) 0.0441311 2.6726E-6	MA0073.1 (RREB1) 0.0258155 2.6726E-6	RNCMPT00122 0.360703
nrMotif312	NGGCTTGTT	301	231	25	FOXO3_si (FOXO3) 0.0 4.0289E-5		M00472 (FOXO4) 0.0417501 0.0		TEAD1 (TEAD1) 0.825126 0.0	UW.Motif.0388 0.13591 4.7047E-6	FOXO4_1 (FOXO4) 0.145495 0.0	PF0060.1 (TTGTTT) 0.0 3.6435E-5	RNCMPT00225 0.994825
nrMotif313	CAARCATG	300	223	27	FOXD3_do (FOXD3) 0.0 1.3792E-5	MA0106.2 (TP53) 0.237239 3.7112E-7		FOXO6 (FOXO6) 0.0 1.0041E-6	UA4 (UA4) 0.214669 7.8307E-5	UW.Motif.0031 0.0 8.6126E-6	YY1_disc2 (YY1) 0.0 8.0433E-8	CN0224.1 (LM224) 0.0404117 9.7656E-10
nrMotif314	NGTCAGGGG	312	219	25	INSM1_do (INSM1) 0.0228679 3.3195E-10	MA0364.1 (REI1) 0.0221882 6.1806E-7	M01034 (Ebox) 0.339072 2.7251E-5	NR2F1_v4 (NR2F1) 0.56558 0.0	ESR1 (ESR1) 0.0162412 2.1854E-6	UW.Motif.0009 0.831584 0.0	INSM1_1 (INSM1) 0.074864 4.223E-9	MA0155.1 (INSM1) 0.0338494 4.2231E-9
nrMotif315	NWGAAAAAAG	300	300	28	TCF7_do (TCF7) 0.339529 3.4108E-7	MA0514.1 (Sox3) 0.944271 0.0	M00632 (GATA-4) 0.664752 2.4884E-7	TBX1 (TBX1) 0.0 5.8212E-8	TCF7L2 (TCF7L2) 0.20041 0.0	UW.Motif.0172 0.112374 3.4685E-10	SOX11_1 (SOX11) 0.945267 0.0	PB0148.1 (Mtf1_2) 0.0556879 0.0	RNCMPT00158 0.00696977
nrMotif316	NTCCCGGCTNN	301	214	28	RPC1_do (POLR3A) 0.0 2.2363E-5	MA0323.1 (IXR1) 0.608233 5.1702E-6	M00025 (Elk-1) 0.860633 0.0	ZIC3 (ZIC3) 0.341472 0.0	PAX5 (PAX5) 0.525952 0.0	UW.Motif.0637 0.152221 9.6896E-5	ELF1_disc3 (ELF1) 0.289006 3.1258E-5	MA0323.1 (IXR1) 0.815852 5.1702E-6
nrMotif317	ATGCCARCN	298	209	27	HLTF_do (HLTF) 0.0 2.139E-6	MA0161.1 (NFIC) 0.148606 2.9318E-5	M00056 (myogenin/NF-1) 0.0 4.954E-5	Hic1 (HIC1) 0.087319 3.9928E-9		UW.Motif.0076 0.356137 1.6538E-5	HIC1_4 (HIC1) 0.205545 3.9928E-9	PB0029.1 (Hic1_1) 0.747017 2.1927E-9
nrMotif318	TNAGACCT	297	210	26	TBX5_si (TBX5) 0.0 3.2664E-6	MA0009.1 (T) 0.0 1.5954E-5	M01044 (TBX5) 0.317917 2.4174E-6	MGA (MGA) 0.326159 2.6353E-7	NR2C2 (NR2C2) 0.268911 0.0	UW.Motif.0223 0.740951 9.9156E-6	TBX15_2 (TBX15) 0.602845 2.0878E-7	MA0009.1 (T) 0.0 1.5954E-5
nrMotif319	NNTGGCCTTCN	297	205	25	STF1_do (STF1) 0.0 1.7399E-7	MA0160.1 (NR4A2) 0.0 1.0358E-5	M00727 (SF-1) 0.0 2.1277E-6	ESRRG_v3 (ESRRG) 0.0 5.7245E-5	SRF (SRF) 0.262993 0.0	UW.Motif.0403 0.00146879 1.4674E-6	NR5A1_1 (NR5A1) 0.0 2.1277E-6	MA0160.1 (NR4A2) 0.0 1.0358E-5	RNCMPT00059 0.0756211
nrMotif320	GMAAAGGCNN	295	213	29	SMRC1_do (SMARCC1) 0.957021 0.0	MA0065.2 (PPARG::RXRA) 0.0 1.3205E-5	M00671 (TCF-4) 0.0 2.461E-5			UW.Motif.0450 0.0240225 5.8118E-6	E2F_disc5 (E2F) 0.0 1.5959E-6	CN0086.1 (LM86) 0.885671 0.0
nrMotif321	NTGAGGGCT	298	217	26	AP2C_do (TFAP2C) 0.727424 3.7498E-6	MA0403.1 (TBF1) 0.819947 0.0		TFAP2C_v5 (TFAP2C) 0.58168 7.1606E-6	AP2 (AP2) 0.142734 4.8432E-5	UW.Motif.0280 0.318404 8.9789E-5	BDP1_disc1 (BDP1) 0.824612 3.7963E-6
nrMotif322	TCTCTAA	295	218	23	HXD13_f1 (HOXD13) 0.616488 2.2299E-7		M00006 (MEF-2) 0.0 3.5283E-5				MEF2_known1 (MEF2) 0.0 3.5283E-5	CN0095.1 (LM95) 0.0 4.9253E-7	RNCMPT00022 0.955519
nrMotif323	GTTCATTT	294	225	28	FOXF1_do (FOXF1) 0.0 1.0752E-6	MA0517.1 (STAT2::STAT1) 0.0 1.4918E-6	M00747 (IRF1) 0.378599 8.6075E-7	FOXC2_v2 (FOXC2) 0.0 1.318E-6	STAT2 (STAT2) 0.105591 3.0157E-6	UW.Motif.0099 0.409859 3.9036E-8	STAT_disc3 (STAT) 0.0 1.0903E-7	CN0189.1 (LM189) 0.34632 8.5791E-9
nrMotif324	ATTTATGAN	293	209	26	HXA10_si (HOXA10) 0.132901 9.3653E-7	MA0165.1 (Abd-B) 0.07016 1.8845E-9	M00802 (Pit-1) 0.0783684 3.5397E-8	POU3F4_v2 (POU3F4) 0.0 4.1769E-7	MEF2 (MEF2) 0.350912 0.0	UW.Motif.0561 0.0 9.2355E-6	POU1F1_2 (POU1F1) 0.658213 3.5397E-8	MA0165.1 (Abd-B) 0.241717 1.8845E-9
nrMotif325'	TYTGCAAGN	293	209	23	PO5F1_si (POU5F1) 0.0 1.7729E-5	MA0244.1 (slbo) 0.0 1.3013E-6			SOX2-OCT4 (SOX2-OCT4) 0.216424 0.0	UW.Motif.0247 0.774768 0.0	POU2F2_disc1 (POU2F2) 0.0 3.8091E-5	CN0182.1 (LM182) 0.0 1.6284E-8	RNCMPT00017 0.474345
nrMotif326	ATTTGGAAW	312	236	29	NFAC3_si (NFATC3) 0.0 1.6053E-6	MA0005.2 (AG) 0.237471 1.621E-7	M00159 (C/EBP) 0.221868 3.6632E-6	Pou2f2_v2_1 (POU2F2) 0.0 1.0507E-5	UA11 (UA11) 0.16121 0.0	UW.Motif.0665 0.191145 1.1755E-7	TATA_disc9 (TATA) 0.0 2.767E-7	CN0212.1 (LM212) 0.00271611 1.7498E-12
nrMotif327'	NGTCTWGCT	290	204	26			M00974 (SMAD) 0.465541 0.0		NFE2 (NFE2) 0.744569 0.0		POU5F1_known1 (POU5F1) 0.0 8.642E-5	CN0210.1 (LM210) 0.0 2.2618E-5
nrMotif328	ACNCTGTTN	290	214	27	GCR_f1 (NR3C1) 0.0 7.7958E-7	MA0007.2 (AR) 0.0 6.5257E-7	M00991 (CDX) 0.179867 2.7096E-5		NR3C1 (NR3C1) 0.138791 3.7299E-7	UW.Motif.0491 0.103181 1.7141E-6	CDX_1 (CDX) 0.928646 0.0	CN0198.1 (LM198) 0.794866 6.1907E-6
nrMotif329	CCAARGG	291	207	25	PPARD_si (PPARD) 0.447565 5.6907E-7	MA0370.1 (RME1) 0.178613 2.1205E-7	M00467 (Roaz) 0.307606 2.1333E-6	HNF4A_v6 (HNF4A) 0.239756 1.5198E-7	ESRRA (ESRRA) 0.52158 0.0		HNF4_known21 (HNF4) 0.344353 1.5198E-7	MA0370.1 (RME1) 0.423146 2.1205E-7
nrMotif330'	NGARCAAGG	288	224	24	SOX4_do (SOX4) 0.0 1.5732E-5	MA0326.1 (MAC1) 0.0 8.6331E-6	M00962 (AR) 0.0 5.1155E-5			UW.Motif.0316 0.445807 0.0	NR3C1_known12 (NR3C1) 0.0 5.1155E-5	PB0200.1 (Zfp187_2) 0.18197 7.712E-6	RNCMPT00078 0.294004
nrMotif331	GAGSTGT	289	215	24	TWST1_do (TWIST1) 0.473635 1.3889E-6	MA0350.1 (TOD6) 0.18469 0.0	M01020 (TBX5) 0.186811 0.0	TBX1_v5 (TBX1) 0.709992 0.0	ZEB1 (ZEB1) 0.366815 0.0	UW.Motif.0229 0.0 6.9011E-5	SIN3A_disc4 (SIN3A) 0.155398 9.0307E-9	CN0127.1 (LM127) 0.151869 1.4867E-7	RNCMPT00122 0.799135
nrMotif332	ATTGTCCTN	288	214	26	PPARD_f1 (PPARD) 0.0 8.3646E-7	MA0460.1 (ttk) 0.104607 8.2434E-9	M00410 (SOX-9) 0.435778 0.0			UW.Motif.0657 0.785712 0.0	SOX13_1 (SOX13) 0.751825 0.0	MA0460.1 (ttk) 0.282476 8.2434E-9	RNCMPT00110 0.308656
nrMotif333'	NACTTGGAR	287	214	25	STAT6_si (STAT6) 0.0 4.2234E-5	MA0519.1 (Stat5a::Stat5b) 0.0 4.3353E-6	M00979 (PAX6) 0.0 1.4491E-5			UW.Motif.0163 0.0 3.8562E-5	PAX6_2 (PAX6) 0.0 1.4491E-5	CN0183.1 (LM183) 0.0 2.6472E-6
nrMotif334	TTTGWAA	285	218	28	LEF1_f1 (LEF1) 0.0 2.6326E-5	MA0408.1 (TOS8) 0.687169 0.0	M00622 (C/EBPgamma) 0.291027 6.1656E-7	PRDM4 (PRDM4) 0.0 2.0553E-5	E2F4 (E2F4) 0.563523 0.0	UW.Motif.0250 0.135999 9.1789E-8	CEBPG_1 (CEBPG) 0.0 6.1656E-7	CN0201.1 (LM201) 0.0714397 3.2676E-8
nrMotif335	GATTTAAANNN	285	204	24	HMGB2_do (HMGB2) 0.0 6.3664E-7		M00622 (C/EBPgamma) 0.14844 5.2647E-5		UA8 (UA8) 0.201987 0.0	UW.Motif.0387 0.653716 0.0	CDC5L_1 (CDC5L) 0.0 7.1454E-8	PF0166.1 (YNTTTNNNANGCARM) 0.0 3.5399E-7
nrMotif336'	NGGGCAAGCN	294	197	26	HIC1_si (HIC1) 0.0 5.4051E-7			RARG_v5 (RARG) 0.21269 0.0	ZNF143 (ZNF143) 0.787086 0.0	UW.Motif.0348 0.634464 0.0	RARG_5 (RARG) 0.482778 0.0	SD0002.1 (at_AC_acceptor) 0.0 6.0937E-5	RNCMPT00038 0.0308711
nrMotif337'	NGSACTGGAN	286	229	28	NKX21_do (NKX2-1) 0.68577 0.0				CTCF-ext (CTCF) 0.404109 0.0	UW.Motif.0371 0.0 5.6991E-5	HNF4_disc2 (HNF4) 0.0 8.2619E-5
nrMotif338	CCCGCSGG	284	223	25	AP2B_si (TFAP2B) 0.226985 5.2067E-8	MA0352.1 (PDR1) 0.313783 1.0002E-5	M00189 (AP-2) 0.0492568 6.1054E-8				TFAP2_known1 (TFAP2) 0.141268 6.1054E-8	PB0101.1 (Zic1_1) 0.216378 4.1209E-6	RNCMPT00113 0.0624712
nrMotif339	RAATTCTTT	284	229	28	BCL6_do (BCL6) 0.291759 8.8859E-8	MA0378.1 (SFP1) 0.0 3.7029E-5		SOX18_v3 (SOX18) 0.0 4.9164E-5	UA11 (UA11) 0.158755 0.0	UW.Motif.0590 0.130502 6.1175E-8	FOXA_disc4 (FOXA) 0.0 1.2853E-5	CN0172.1 (LM172) 0.0 1.4245E-6
nrMotif340	GGGAAAMC	284	253	24	ZEP2_si (HIVEP2) 0.499518 4.4955E-7	MA0022.1 (dl_1) 0.250518 1.3565E-6	M00657 (PTF1-beta) 0.0345772 1.6806E-8	ZNF75A (ZNF75A) 0.492495 2.8088E-6	UA11 (UA11) 0.410955 0.0	UW.Motif.0071 0.704742 1.2172E-6	PTF1A_1 (PTF1A) 0.179087 1.6806E-8	MA0022.1 (dl_1) 0.489403 1.3565E-6
nrMotif341	NAAATGCTTN	284	219	23	BCL6_do (BCL6) 0.0 7.4248E-5	MA0417.1 (YAP5) 0.514648 1.527E-7	M00485 (Nkx2-2) 0.0 9.8807E-5	Mafb (MAFB) 0.0 1.7906E-6	NFE2 (NFE2) 0.935826 0.0	UW.Motif.0039 0.0577894 3.3752E-9	MAF_disc2 (MAF) 0.0 4.8847E-8	CN0093.1 (LM93) 0.243708 0.0
nrMotif342	GMAAAGCT	285	251	26	MTF1_do (MTF1) 0.0 4.1035E-5	MA0053.1 (MNB1A) 0.337771 2.9649E-6		ZNF75A (ZNF75A) 0.0 5.2573E-6	UA11 (UA11) 0.261723 0.0	UW.Motif.0218 0.025927 3.9435E-9	ZNF75A_1 (ZNF75A) 0.0 5.2573E-6	MA0053.1 (MNB1A) 0.967267 2.9649E-6
nrMotif343	NCASTTCTT	283	205	26	SPI1_do (SPI1) 0.0 6.4246E-6	MA0127.1 (PEND) 0.0 6.3673E-7	M00921 (GR) 0.759351 0.0	SPDEF_v3 (SPDEF) 0.930646 8.1304E-6	PU1 (PU1) 0.0156124 4.3668E-6	UW.Motif.0349 0.747126 0.0	EP300_disc5 (EP300) 0.478036 8.8813E-7	MA0127.1 (PEND) 0.0 6.3674E-7
nrMotif344	NATGTCTTCN	281	206	26	PSIP1_do (PSIP1) 0.211693 2.2237E-8		M00192 (GR) 0.516166 0.0			UW.Motif.0265 0.289028 3.1368E-6		CN0152.1 (LM152) 0.876066 0.0	RNCMPT00157 0.181226
nrMotif345	NWGCTTCCT	284	214	26	ELF5_do (ELF5) 0.976293 0.0	MA0305.1 (GCR2) 0.0366641 1.5925E-7	M00743 (c-Ets-1_68) 0.106445 2.4673E-8	BCL6B (BCL6B) 0.0 3.5085E-5		UW.Motif.0024 0.00109589 1.3236E-10	SPI1_known2 (SPI1) 0.83305 1.8409E-7	MA0305.1 (GCR2) 0.0764108 1.5925E-7
nrMotif346	TGGCAYCCN	281	197	25	NFIA+NFIB+NFIC+NFIX_f2 (NFIA) 0.0 2.7672E-5	MA0119.1 (TLX1::NFIC) 0.53059 0.0		NFIX (NFIX) 0.0 3.7838E-6		UW.Motif.0123 0.361209 5.5765E-5	NFIX_1 (NFIX) 0.0 3.7837E-6	CN0155.1 (LM155) 0.676873 0.0
nrMotif347	TGAATKC	287	212	27	ZN274_si (ZNF274) 0.0 4.6217E-5		M00097 (Pax-6) 0.913782 0.0	SOX18_v3 (SOX18) 0.0 1.1918E-6	TEAD1 (TEAD1) 0.86921 0.0	UW.Motif.0430 0.697645 8.7198E-6	SOX18_4 (SOX18) 0.0 1.1918E-6	CN0230.1 (LM230) 0.214701 1.7733E-7
nrMotif348	TAAGAATG	282	226	27	SOX15_do (SOX15) 0.758657 5.0392E-7	MA0142.1 (Pou5f1::Sox2) 0.59852 2.7795E-6		Sox17 (SOX17) 0.0 5.0058E-5	SOX2-OCT4 (SOX2-OCT4) 0.0348523 5.4701E-6	UW.Motif.0077 0.788006 5.1204E-7	POU5F1_disc1 (POU5F1) 0.0 3.6477E-7	CN0183.1 (LM183) 0.0 2.5847E-6	RNCMPT00220 0.931577
nrMotif349	CAKCTTGCN	280	211	27	PRGR_f2 (PGR) 0.0 1.2227E-5	MA0095.2 (YY1) 0.0 1.6803E-5	M00698 (HEB) 0.420767 4.5679E-6		UA4 (UA4) 0.17207 0.0	UW.Motif.0360 0.184145 1.9417E-5	TATA_disc1 (TATA) 0.0 2.0342E-6	CN0210.1 (LM210) 0.0646964 2.482E-7	RNCMPT00038 0.0462964
nrMotif350	GAAATTGK	280	232	26	TF65_do (RELA) 0.0 9.264E-5	MA0426.1 (YHP1) 0.0 2.5121E-5	M00750 (HMG_IY) 0.0 8.8998E-6	Sox10_1 (SOX10) 0.099331 2.6494E-9	ZNF143-ext (ZNF143) 0.172926 0.0	UW.Motif.0605 0.332364 1.1984E-6	SOX10_8 (SOX10) 0.0968388 2.6494E-9	CN0091.1 (LM91) 0.683369 2.7848E-7	RNCMPT00131 0.192259
nrMotif351	NAAGTCATT	282	218	26	NF2L1_si (NFE2L1) 0.172691 0.0	MA0459.1 (tll) 0.0 1.2601E-5	M00767 (FXR_inverted_repeat_1) 0.0 3.9858E-5	RARA (RARA) 0.757724 0.0	v-JUN (v-JUN) 0.270115 0.0	UW.Motif.0069 0.321057 3.8198E-9	BATF_disc3 (BATF) 0.0 8.2555E-9	CN0171.1 (LM171) 0.0370294 2.0297E-11
nrMotif352	NNGGTGGGMAN	318	233	25	ZN219_si (ZNF219) 0.745756 0.0	MA0597.1 (THAP1) 0.762902 0.0	M00720 (CAC-binding_protein) 0.0 7.6852E-5	TBX21_v2 (TBX21) 0.45705 1.6038E-5	ZNF263 (ZNF263) 0.8335 0.0	UW.Motif.0045 0.0872376 5.1708E-7	TBX20_4 (TBX20) 0.216426 0.0	PF0140.1 (RNGTGGGC) 0.115601 9.6908E-9
nrMotif353	NACAGCAAC	278	204	28		MA0285.1 (CRZ1) 0.541344 0.0	M00281 (RFX1) 0.910834 0.0		RFX5 (RFX5) 0.334875 0.0	UW.Motif.0436 0.0445351 8.5882E-7	RFX7_1 (RFX7) 0.519323 9.5761E-6	PB0056.1 (Rfxdc2_1) 0.300644 9.585E-6	RNCMPT00081 0.588024
nrMotif354	NGAAGGCAC	279	202	25			M00500 (STAT6) 0.979932 0.0		E2F1 (E2F1) 0.853866 0.0	UW.Motif.0317 0.61204 6.9961E-6	E2F_disc5 (E2F) 0.0 4.4044E-6	PF0125.1 (RAAGNYNNCTTY) 0.0 3.3709E-5	RNCMPT00059 0.0784686
nrMotif355	ATTCCTGAN	276	196	26	HSF1_f1 (HSF1) 0.597258 0.0	MA0156.1 (FEV) 0.0 1.7878E-6	M00144 (BSAP) 0.358041 1.4523E-5	TEAD1_v2 (TEAD1) 0.0 2.1004E-6	HSF1 (HSF1) 0.333674 0.0	UW.Motif.0473 0.0 3.7664E-6	TCF12_disc6 (TCF12) 0.0 1.0733E-6	CN0160.1 (LM160) 0.717102 0.0
nrMotif356	NCCTGCCCTN	275	219	28	RARB_f1 (RARB) 0.0824733 3.0338E-6	MA0112.2 (ESR1) 0.371938 5.511E-6	M00649 (MAZ) 0.131634 1.3791E-5		UA12 (UA12) 0.040924 1.3798E-7	UW.Motif.0405 0.00802296 5.9025E-7	MAZ_1 (MAZ) 0.478334 1.3791E-5	MA0112.2 (ESR1) 0.580972 5.511E-6	RNCMPT00160 0.270877
nrMotif357'	AGGACACTN	276	197	24	STAT2_si (STAT2) 0.642563 0.0	MA0515.1 (Sox6) 0.792841 0.0	M00191 (ER) 0.467558 0.0	FOXK1 (FOXK1) 0.0 1.4067E-5	NR3C1 (NR3C1) 0.145527 0.0	UW.Motif.0355 0.743474 0.0	FOXK1_2 (FOXK1) 0.0 1.4067E-5	PF0109.1 (YGTCCTTGR) 0.0 1.1575E-5	RNCMPT00110 0.337773
nrMotif358	NAGTGCTGCN	276	186	24	TOPRS_do (TOPORS) 0.0 1.3407E-6				UA12 (UA12) 0.023664 6.752E-6	UW.Motif.0386 0.293149 2.5004E-5	REST_disc6 (REST) 0.0 7.6335E-6	PB0099.1 (Zfp691_1) 0.956765 0.0
nrMotif359	TKTGCCCTN	272	211	23	NR2F6_si (NR2F6) 0.0685578 1.8167E-8	MA0115.1 (NR1H2::RXRA) 0.319354 3.6354E-5	M00528 (PPAR) 0.144587 5.3704E-8	Rarb (RARB) 0.400151 2.4683E-5	ESRRA (ESRRA) 0.81672 0.0	UW.Motif.0523 0.0 1.2401E-6	PPARA_3 (PPARA) 0.60206 5.3704E-8	CN0167.1 (LM167) 0.376631 1.3349E-5	RNCMPT00110 0.574613
nrMotif360	TCCAAAAT	273	209	29	EDF1_f1 (EDF1) 0.0 1.8462E-6	MA0548.1 (AGL15) 0.0 5.609E-6	M00059 (YY1) 0.397413 0.0	E2F2 (E2F2) 0.0 7.5064E-6	HNF4 (HNF4) 0.257012 0.0	UW.Motif.0638 0.318426 5.884E-7	E2F2_2 (E2F2) 0.0 7.5063E-6	PF0116.1 (KMCATNNWGGA) 0.353302 1.83E-8	RNCMPT00261 0.641382
nrMotif361	NGGGTTCTG	277	195	25	RUNX3_si (RUNX3) 0.0 3.3459E-6	MA0022.1 (dl_1) 0.0 3.6194E-5		ZNF435 (ZNF435) 0.0 1.2463E-5		UW.Motif.0054 0.00342924 1.868E-9	ZSCAN16_1 (ZSCAN16) 0.0 1.2463E-5	MA0022.1 (dl_1) 0.0 3.6194E-5
nrMotif362	NNTTCTCATCN	273	211	25		MA0029.1 (Mecom) 0.434367 0.0	M00080 (Evi-1) 0.0631145 0.0	NFE2 (NFE2) 0.0 7.4939E-5	GATA3 (GATA3) 0.332307 0.0	UW.Motif.0681 0.0189771 6.3776E-7	RUNX1_4 (RUNX1) 0.463301 0.0	CN0132.1 (LM132) 0.0 1.1461E-7
nrMotif363	TGGAAGGGN	275	224	30	TF3A_do (GTF3A) 0.667808 0.0	MA0304.1 (GCR1) 0.0 2.1424E-6	M00649 (MAZ) 0.0 2.0526E-5		PRDM1 (PRDM1) 0.469037 0.0	UW.Motif.0046 0.189489 1.228E-6	PRDM1_known1 (PRDM1) 0.0 1.4818E-5	CN0195.1 (LM195) 0.125301 7.6607E-7	RNCMPT00160 0.124465
nrMotif364	GGTGGTGCN	272	221	26	ZIC3_si (ZIC3) 0.0 4.4073E-6	MA0373.1 (RPN4) 0.0 1.5768E-5	M01037 (GLI) 0.192886 2.034E-5	ZBTB7A (ZBTB7A) 0.0 6.8528E-5	REST (REST) 0.391986 0.0	UW.Motif.0554 0.286561 1.0084E-7	SIN3A_disc1 (SIN3A) 0.440251 1.2191E-6	CN0023.1 (LM23) 0.153671 6.1004E-6	RNCMPT00122 0.285058
nrMotif365	TGAGGGKG	280	218	27	HNRPK_do (HNRNPK) 0.0 5.4141E-6	MA0057.1 (MZF1_5-13) 0.400967 4.5299E-6	M00084 (MZF1) 0.0232162 3.2143E-6	Egr1_1 (EGR1) 0.115733 7.8523E-8	EGR1 (EGR1) 0.836795 0.0	UW.Motif.0606 0.193784 1.1781E-6	MZF1_2 (MZF1) 0.0899231 3.2143E-6	MA0057.1 (MZF1_5-13) 0.689532 4.5299E-6
nrMotif366	NCCTGTNTT	273	204	27	ETV5_f2 (ETV5) 0.431035 7.1103E-6	MA0098.2 (Ets1) 0.077169 0.0	M00007 (Elk-1) 0.207416 4.1017E-5	SPIC (SPIC) 0.507099 0.0	SOX2 (SOX2) 0.548189 0.0	UW.Motif.0438 0.0719987 2.0283E-6	SPIC_1 (SPIC) 0.848449 0.0	CN0165.1 (LM165) 0.296682 4.9087E-6	RNCMPT00229 0.667301
nrMotif367	RGGCAAG	272	217	28	RFX2_do (RFX2) 0.0 1.6792E-5		M00761 (p53_decamer) 0.282033 1.0113E-6		SRF (SRF) 0.368341 0.0	UW.Motif.0145 0.0 6.6062E-5	TP53_3 (TP53) 0.0 1.0113E-6	SD0002.1 (at_AC_acceptor) 0.0615401 1.3686E-8	RNCMPT00239 0.615158
nrMotif368	NNAGGTCCCCM	272	210	25	ATF6A_si (ATF6) 0.631339 0.0	MA0112.2 (ESR1) 0.0529727 5.3372E-5	M00954 (PR) 0.396318 0.0	PRDM4 (PRDM4) 0.395422 2.9123E-5	ESR1 (ESR1) 0.0350927 6.7927E-5	UW.Motif.0523 0.214592 0.0	ESRRA_known4 (ESRRA) 0.155361 0.0	MA0112.2 (ESR1) 0.0683855 5.3372E-5
nrMotif369	NAAGCCCCN	277	207	26	RELB_si (RELB) 0.0 3.4477E-7	MA0450.1 (hkb) 0.261911 3.0229E-5	M00114 (Tax/CREB) 0.710539 0.0	PRDM4 (PRDM4) 0.672146 0.0	SP1 (SP1) 0.187316 0.0	UW.Motif.0252 0.0539137 1.2659E-5	REL_1 (REL) 0.0 3.186E-6	MA0450.1 (hkb) 0.372089 3.0229E-5	RNCMPT00009 0.566372
nrMotif370	AAATGYCCN	271	202	22	NFKB2_f1 (NFKB2) 0.0 1.3913E-6	MA0113.2 (NR3C1) 0.656984 0.0	M00034 (p53) 0.0 3.5985E-5	ESRRG (ESRRG) 0.90307 0.0	NFKB1 (NFKB1) 0.231784 0.0	UW.Motif.0110 0.00233441 3.253E-10	NFKB_disc3 (NFKB) 0.584329 7.6883E-6	PF0145.1 (YKACATTT) 0.0 2.7471E-7	RNCMPT00212 0.62889
nrMotif371	NTTTCCCCC	271	262	29	SUH_si (RBPJ) 0.0 1.1779E-6	MA0413.1 (USV1) 0.0455992 0.0	M00737 (E2F-1:DP-2) 0.229809 4.4128E-7	FOXO3_v3 (FOXO3) 0.416114 7.0046E-8	E2F4 (E2F4) 0.0922349 0.0	UW.Motif.0071 0.0668563 1.0813E-9	E2F_known11 (E2F) 0.994255 4.4128E-7	CN0163.1 (LM163) 0.204832 1.7528E-7	RNCMPT00238 0.0921443
nrMotif372'	CTGTAAN	269	200	28	MEIS1_f1 (MEIS1) 0.420357 0.0	MA0157.1 (FOXO3) 0.0 3.0139E-6	M00477 (FOXO3) 0.0 4.2154E-5	Meis3_1 (MEIS3) 0.698935 0.0	UA2 (UA2) 0.455746 0.0		FOXB1_4 (FOXB1) 0.0 2.0077E-6	CN0142.1 (LM142) 0.215407 4.0549E-8	RNCMPT00101 0.994467
nrMotif373'	NGTCTYGGGN	268	201	25		MA0362.1 (RDS2) 0.228576 0.0	M00796 (USF) 0.895886 0.0		UA3 (UA3) 0.771786 0.0	UW.Motif.0150 0.0 1.1628E-5		MA0362.1 (RDS2) 0.358941 0.0
nrMotif374	SCSKCCGCCGCG	267	229	30	EGR1_do (EGR1) 0.740146 2.8373E-7	MA0320.1 (IME1) 0.0630377 1.2422E-6	M00695 (ETF) 0.0594346 3.832E-7	NHLH1 (NHLH1) 0.136477 0.0	YY1 (YY1) 0.492675 0.0		EP300_disc8 (EP300) 0.0112649 1.6788E-10	MA0320.1 (IME1) 0.0816184 1.2422E-6	RNCMPT00162 0.857441
nrMotif375	ATTAAAAANNN	266	212	25	ZFHX3_do (ZFHX3) 0.112746 2.0211E-7	MA0151.1 (ARID3A) 0.344482 6.1161E-8	M00403 (aMEF-2) 0.0768992 3.7741E-6	MSX1 (MSX1) 0.0 3.7541E-8	MEF2 (MEF2) 0.261251 0.0	UW.Motif.0034 0.0833667 1.8423E-8	DBX1_1 (DBX1) 0.635905 0.0	PF0033.1 (YTATTTTNR) 0.310785 0.0
nrMotif376	NNGGGTGGWGN	266	262	24	ENOA_do (ENO1) 0.335967 1.9166E-8	MA0162.2 (EGR1) 0.0630642 0.0	M00449 (Zic2) 0.231803 9.6096E-7	ZNF740_v2 (ZNF740) 0.923011 0.0	ZNF263 (ZNF263) 0.0882054 3.5558E-5	UW.Motif.0554 0.08112 3.0534E-6	ZNF263_disc1 (ZNF263) 0.0296671 6.7131E-7	PF0091.1 (GTGGGTGK) 0.1267 3.2213E-6	RNCMPT00146 0.349336
nrMotif377	CTGYCTCA	266	214	26	FOSB_si (FOSB) 0.0 1.6789E-6	MA0393.1 (STE12) 0.794296 0.0	M00804 (E2A) 0.0166285 3.9168E-9		v-Maf (v-Maf) 0.41513 0.0	UW.Motif.0024 0.859458 2.2633E-6	TCF3_4 (TCF3) 0.0848319 3.9168E-9	CN0072.1 (LM72) 0.0 1.3794E-6
nrMotif378'	NGARAGTGT	265	199	25	PRDM1_do (PRDM1) 0.0 3.974E-6	MA0508.1 (PRDM1) 0.628445 0.0	M00972 (IRF) 0.0 1.072E-5	PRDM1 (PRDM1) 0.0 6.4219E-6	PRDM1 (PRDM1) 0.0934902 0.0	UW.Motif.0187 0.884636 0.0	PRDM1_known2 (PRDM1) 0.0 6.4219E-6	MA0050.1 (IRF1) 0.0 6.793E-5	RNCMPT00269 0.17632
nrMotif379	NNNCTTCCATTN	265	222	28	SNF5_si (SMARCB1) 0.747725 0.0	MA0555.1 (SVP) 0.181714 1.8181E-5		SOX18_v3 (SOX18) 0.0 1.6605E-6	STAT2 (STAT2) 0.196288 0.0	UW.Motif.0099 0.327717 2.2529E-5	SOX18_4 (SOX18) 0.0 1.6605E-6	MA0319.1 (HSF1) 0.710604 1.4828E-6	RNCMPT00140 0.169364
nrMotif380	ACMCCAC	263	258	27	SRBP2_f2 (SREBF2) 0.127951 3.5051E-7	MA0268.1 (ADR1) 0.0201115 2.3121E-6	M00221 (SREBP-1) 0.00712795 8.4179E-9	ZNF740_v2 (ZNF740) 0.0 1.08E-5	SREBF1 (SREBF1) 0.0499564 1.102E-6		SREBP_known2 (SREBP) 0.0325454 8.4179E-9	MA0268.1 (ADR1) 0.0360087 2.3121E-6	RNCMPT00122 0.0172469
nrMotif381	NTGGCACANN	264	196	25	NFIA+NFIB+NFIC+NFIX_f2 (NFIA) 0.0 6.1474E-6	MA0571.1 (ANT) 0.967873 0.0	M00056 (myogenin/NF-1) 0.0 9.9046E-5	NFIB (NFIB) 0.525834 4.0316E-7		UW.Motif.0102 0.00775973 2.3485E-7	NFIB_1 (NFIB) 0.0 4.0316E-7	MA0288.1 (CUP9) 0.0 8.0836E-6	RNCMPT00071 0.392273
nrMotif382	AGMACTGA	262	190	22	GCR_f1 (NR3C1) 0.0 6.9967E-5		M00921 (GR) 0.264604 0.0		UA12 (UA12) 0.449449 0.0	UW.Motif.0601 0.233305 6.749E-7	PAX5_known4 (PAX5) 0.0 5.1173E-6	MA0014.1 (Pax5) 0.0 5.1173E-6
nrMotif383	TTGCTAT	266	209	27	RFX3_do (RFX3) 0.0 4.3351E-5	MA0365.1 (RFX1) 0.0 1.2963E-5	M00281 (RFX1) 0.0 2.2599E-5	RFX5_v2 (RFX5) 0.0 2.0956E-6	RFX5 (RFX5) 0.348318 0.0		RFX7_1 (RFX7) 0.340566 2.9956E-8	PB0055.1 (Rfx4_1) 0.353883 3.6079E-8
nrMotif384	AGAKGTG	266	212	29	TBX5_si (TBX5) 0.0 4.0801E-5		M00532 (RP58) 0.777353 0.0	ZNF238 (ZNF238) 0.0 2.8829E-6		UW.Motif.0444 0.584389 9.6796E-6	ZBTB18_2 (ZBTB18) 0.0 2.8829E-6	CN0231.1 (LM231) 0.103372 7.8773E-8
nrMotif385	CTAGGAA	264	189	27	BCL6_do (BCL6) 0.366214 1.5769E-7	MA0463.1 (Bcl6) 0.234097 7.8223E-8	M00460 (STAT5A_(homotetramer)) 0.658002 5.047E-6	BCL6B (BCL6B) 0.0594742 8.5598E-9	STAT1 (STAT1) 0.310415 0.0	UW.Motif.0411 0.0 6.3781E-5	BCL6B_2 (BCL6B) 0.0568519 8.5598E-9	PF0040.1 (TTCYNRGAA) 0.448679 4.7336E-8
nrMotif386	NGCCAGSAT	261	206	24	HLTF_si (HLTF) 0.0 3.9946E-5	MA0402.1 (SWI5) 0.618888 9.0881E-6	M00634 (GCM) 0.0 2.6035E-5	Mafb (MAFB) 0.0 1.4928E-5	v-Maf (v-Maf) 0.792927 0.0	UW.Motif.0325 0.329745 3.0463E-6	MAF_disc2 (MAF) 0.560467 7.4021E-6	MA0267.1 (ACE2) 0.714715 0.0	RNCMPT00082 0.0292927
nrMotif387	NGCAAGCAR	260	198	26		MA0564.1 (ABI3) 0.13494 9.8206E-8		RARG_v5 (RARG) 0.0 2.9806E-5	BARHL2 (BARHL2) 0.141334 0.0	UW.Motif.0024 0.241259 1.0524E-5	HNF4_disc4 (HNF4) 0.383658 1.3083E-6	CN0062.1 (LM62) 0.0 5.593E-5	RNCMPT00038 0.0243624
nrMotif388	CGGGAGMGN	260	253	26	WT1_f1 (WT1) 0.0 6.9434E-5	MA0323.1 (IXR1) 0.0781396 6.9642E-6	M00982 (KROX) 0.305846 0.0	ETV6 (ETV6) 0.64409 0.0	ZNF281 (ZNF281) 0.367171 0.0	UW.Motif.0009 0.56575 0.0	EGR1_disc1 (EGR1) 0.482342 2.8355E-5	MA0323.1 (IXR1) 0.0984758 6.9642E-6	RNCMPT00239 0.127511
nrMotif389	TCCTTTN	260	212	27	STAT2_si (STAT2) 0.476118 2.7454E-6	MA0370.1 (RME1) 0.874463 5.6866E-8	M00671 (TCF-4) 0.0 9.3983E-5	IRF3 (IRF3) 0.0 3.1741E-5	ETS1 (ETS1) 0.582734 0.0	UW.Motif.0170 0.0862091 4.7015E-6	PRDM1_known1 (PRDM1) 0.0 1.1034E-5	CN0204.1 (LM204) 0.283631 3.8015E-7	RNCMPT00062 0.66763
nrMotif390	TCATCTG	260	191	26	TFE2_do (TCF3) 0.0 6.4238E-7	MA0461.1 (Atoh1) 0.0 2.1279E-6	M01029 (TFE) 0.45342 0.0	ZNF238 (ZNF238) 0.0 5.4832E-6	RFX5 (RFX5) 0.0885924 6.407E-6	UW.Motif.0112 0.223535 2.5529E-7	ZEB1_disc1 (ZEB1) 0.0 2.6818E-6	CN0145.1 (LM145) 0.0440696 1.4598E-8	RNCMPT00006 0.182404
nrMotif391	KTGCATTTC	257	205	29	OBF1_do (POU2AF1) 0.0989776 9.8747E-9	MA0045.1 (HMG-I/Y) 0.0 6.6494E-5	M00225 (STAT3) 0.331015 0.0	TBX15 (TBX15) 0.0 1.6412E-5	STAT2 (STAT2) 0.277434 0.0	UW.Motif.0119 0.20401 2.0649E-7	NANOG_disc4 (NANOG) 0.0 2.9807E-6	CN0076.1 (LM76) 0.00418017 1.8505E-11
nrMotif392	NTCTCTGAA	303	224	26	UBIP1_do (UBP1) 0.0 1.1361E-5	MA0432.1 (YNR063W) 0.236143 2.5861E-5		SOX10_v3 (SOX10) 0.703807 0.0	GATA3 (GATA3) 0.413729 0.0	UW.Motif.0423 0.0 3.5952E-6	SOX10_5 (SOX10) 0.0 2.1766E-5	CN0193.1 (LM193) 0.562344 5.6204E-10
nrMotif393	NNTGCTTTTT	255	213	27	FOXA3_si (FOXA3) 0.68704 0.0	MA0277.1 (AZF1) 0.0404244 1.5271E-8	M00473 (FOXO1) 0.779924 0.0	MSX1 (MSX1) 0.561237 5.3087E-8	SRF (SRF) 0.113566 0.0	UW.Motif.0357 0.0149022 5.1189E-9	MSX1_3 (MSX1) 0.674696 5.3088E-8	MA0277.1 (AZF1) 0.131041 1.5271E-8	RNCMPT00158 0.57369
nrMotif394	YCTGCAGGN	255	225	24	SETB1_si (SETDB1) 0.0 3.2674E-5	MA0385.1 (SOK2) 0.0360623 0.0			UA9 (UA9) 0.270429 4.3011E-5	UW.Motif.0515 0.114205 1.6437E-7	CTCF_disc10 (CTCF) 0.123893 9.6336E-10	MA0385.1 (SOK2) 0.0601405 0.0	RNCMPT00203 0.427726
nrMotif395	TKCTCCA	255	194	28	NFAC3_si (NFATC3) 0.930537 1.7467E-6	MA0152.1 (NFATC2) 0.399277 2.979E-6			UA10 (UA10) 0.183167 7.1522E-5	UW.Motif.0071 0.630508 0.0	NFATC2_1 (NFATC2) 0.0 2.979E-6	MA0152.1 (NFATC2) 0.891057 2.979E-6	RNCMPT00074 0.298143
nrMotif396	TCCSGCAGN	256	180	24	E2F6_do (E2F6) 0.0 5.7857E-5	MA0410.1 (UGA3) 0.277775 9.4576E-6	M00737 (E2F-1:DP-2) 0.0 5.8724E-5	GCM2 (GCM2) 0.0 6.4373E-5		UW.Motif.0063 0.0 6.913E-5	E2F_known11 (E2F) 0.0 5.8724E-5	MA0410.1 (UGA3) 0.366489 9.4576E-6
nrMotif397	NWCAAAGCAY	255	202	25	LEF1_f1 (LEF1) 0.180016 9.6729E-7	MA0020.1 (Dof2) 0.241009 3.9774E-5	M00805 (LEF1) 0.599903 3.5123E-7	ZNF143 (ZNF143) 0.0 4.8607E-6	SOX2 (SOX2) 0.111945 0.0	UW.Motif.0565 0.303456 2.0068E-5	SOX11_1 (SOX11) 0.63363 0.0	PB0061.1 (Sox11_1) 0.409537 0.0	RNCMPT00010 0.0514204
nrMotif398	TCTGAGSAN	254	196	26		MA0520.1 (Stat6) 0.0 4.5066E-5	M00684 (XPF-1) 0.679475 9.2082E-8		UA9 (UA9) 0.459593 0.0			CN0145.1 (LM145) 0.0 3.3181E-6
nrMotif399	GTCTCTTG	253	197	25	USF1_do (USF1) 0.0 9.1438E-6	MA0537.1 (BLMP-1) 0.0 9.5061E-5	M01043 (NKX25) 0.879447 0.0	ARNTL (ARNTL) 0.0 1.962E-5	USF (USF) 0.216925 5.9629E-5	UW.Motif.0372 0.417296 2.1421E-6	IRF_known6 (IRF) 0.0 8.8423E-6	PF0106.1 (CCGNMNNTNACG) 0.0 1.5009E-5
nrMotif400	NTGCATTGN	252	209	27	SOX17_f1 (SOX17) 0.326514 1.3655E-6	MA0088.1 (znf143) 0.0 2.2344E-6	M00262 (Staf) 0.702518 5.4157E-6	ZNF143 (ZNF143) 0.198229 2.834E-7	SOX2 (SOX2) 0.732205 0.0	UW.Motif.0119 0.0 3.0043E-5	ZNF143_known2 (ZNF143) 0.305588 2.8341E-7	CN0034.1 (LM34) 0.0 1.2031E-6
nrMotif401	NGGTTGGGY	256	188	24	HXB1_do (HOXB1) 0.0 2.7917E-6	MA0039.2 (Klf4) 0.64042 0.0	M00072 (CP2) 0.53452 0.0			UW.Motif.0578 0.498335 9.617E-5	ZNF628_1 (ZNF628) 0.0 1.3063E-5	PF0056.1 (GGGTGGRR) 0.368492 1.7218E-5	RNCMPT00026 0.0411664
nrMotif402	NNGAAAGAGGN	252	236	28	SPI1_do (SPI1) 0.115044 4.9348E-7	MA0080.3 (Spi1) 0.0416929 8.7592E-7	M00746 (ELF-1) 0.328749 6.5503E-6	SPIC (SPIC) 0.0 3.0409E-6	PU1 (PU1) 0.0566712 8.2732E-7	UW.Motif.0378 0.234424 7.9719E-8	IRF_known3 (IRF) 0.899466 0.0	CN0135.1 (LM135) 0.0 9.0513E-7	RNCMPT00088 0.515676
nrMotif403	NTGWGCCCCN	252	189	25	PLAL2_si (PLAGL2) 0.0 4.1323E-6	MA0065.2 (PPARG::RXRA) 0.362809 0.0	M00646 (LF-A1) 0.166188 7.7235E-6		CTCF-ext (CTCF) 0.537606 0.0	UW.Motif.0615 0.262585 4.61E-5	ITGB2_1 (ITGB2) 0.500442 7.7235E-6	MA0065.2 (PPARG::RXRA) 0.681216 0.0
nrMotif404	GCWTGTGT	251	189	22	BCL3_f1 (BCL3) 0.985582 2.3145E-6	MA0249.1 (twi) 0.251261 5.749E-7	M01029 (TFE) 0.0 1.0976E-5	Foxk1_1 (FOXK1) 0.0 2.1529E-5	ZEB1 (ZEB1) 0.232851 0.0	UW.Motif.0596 0.0 3.4308E-5	AP1_disc9 (AP1) 0.0 1.7253E-6	MA0249.1 (twi) 0.528676 5.7489E-7	RNCMPT00008 0.491581
nrMotif405	NGGGAAGMA	257	215	27	PAX3_f1 (PAX3) 0.0 1.9794E-5	MA0304.1 (GCR1) 0.0 2.8317E-5			UA10 (UA10) 0.759802 0.0	UW.Motif.0139 0.143293 4.8852E-7	STAT_disc6 (STAT) 0.0 2.3484E-5	MA0080.1 (SPI1) 0.737549 0.0	RNCMPT00078 0.547602
nrMotif406	NTWAAGCCA	259	199	27	OTX2_do (OTX2) 0.0 3.2525E-5	MA0201.1 (Ptx1) 0.0 1.5293E-5			UA8 (UA8) 0.989753 0.0	UW.Motif.0266 0.0605056 1.0269E-6		CN0181.1 (LM181) 0.0467772 1.2201E-8
nrMotif407	GTGGACTC	250	203	27		MA0587.1 (TCP16) 0.23306 5.289E-7		HNF4A_v6 (HNF4A) 0.0 6.9674E-5			HNF4_disc3 (HNF4) 0.0 1.7563E-5	MA0130.1 (ZNF354C) 0.0 6.7839E-5
nrMotif408	NGCTGACTCM	251	193	25	MAFA_si (MAFA) 0.329495 1.0582E-7	MA0591.1 (Bach1::Mafk) 0.0813847 1.8508E-6	M00172 (AP-1) 0.011749 7.3105E-7	MAFF (MAFF) 0.102757 3.1808E-9	v-Maf (v-Maf) 0.0298154 4.0452E-9	UW.Motif.0066 0.00671994 4.0679E-8	AP1_known2 (AP1) 0.0653993 1.6448E-9	CN0106.1 (LM106) 0.0306852 7.7605E-11
nrMotif409	WGGTCACTN	252	182	26	NR1H3_f1 (NR1H3) 0.237034 1.7677E-7	MA0160.1 (NR4A2) 0.338159 8.9588E-9	M00191 (ER) 0.019851 8.9194E-8	Rara_v2_1 (RARA) 0.0 1.4575E-7	RXRA (RXRA) 0.696682 0.0	UW.Motif.0293 0.164433 5.4062E-7	ESRRA_known1 (ESRRA) 0.0659829 8.9194E-8	MA0160.1 (NR4A2) 0.723521 8.9588E-9
nrMotif410	NAAAGAAGANN	251	249	27	IRF4_si (IRF4) 0.741241 0.0	MA0277.1 (AZF1) 0.141638 8.3978E-6	M00960 (PR/GR) 0.0 1.7793E-5	SPDEF_v6 (SPDEF) 0.406164 3.5664E-5	PU1 (PU1) 0.0802538 4.7573E-6	UW.Motif.0586 0.0925378 1.179E-5	SPDEF_7 (SPDEF) 0.555826 0.0	MA0277.1 (AZF1) 0.565722 8.3978E-6	RNCMPT00042 0.531967
nrMotif411	ATKCCCAGN	252	188	24	SIX5_do (SIX5) 0.994589 3.454E-7	MA0106.2 (TP53) 0.0 1.4697E-6	M00088 (Ik-3) 0.0520468 3.3557E-9	HIC2 (HIC2) 0.0877055 0.0	ZNF143-ext (ZNF143) 0.0496621 5.3551E-8	UW.Motif.0619 0.00348941 5.7698E-9	IKZF3_1 (IKZF3) 0.22832 3.3557E-9	CN0169.1 (LM169) 0.108612 9.3106E-7	RNCMPT00150 0.699263
nrMotif412	TYTCCAT	248	195	26	NFAC1_si (NFATC1) 0.0544902 1.4572E-8	MA0548.1 (AGL15) 0.343524 3.9417E-7	M00935 (NF-AT) 0.0 1.1075E-5	NFATC1_v3 (NFATC1) 0.202555 1.9344E-8	SOX2-OCT4 (SOX2-OCT4) 0.188997 0.0	UW.Motif.0441 0.0611725 4.0028E-8	NFATC1_3 (NFATC1) 0.153385 1.9344E-8	CN0001.1 (LM1) 0.0974889 4.268E-8
nrMotif413	AGTYTCAGN	248	197	23	PARP1_si (PARP1) 0.56497 0.0	MA0393.1 (STE12) 0.0 1.3462E-6	M00992 (FOXP3) 0.555437 0.0	IRF8_v2 (IRF8) 0.0 4.4791E-6	STAT2 (STAT2) 0.423461 1.561E-5	UW.Motif.0609 0.756911 5.9765E-7	BATF_disc2 (BATF) 0.519824 4.9311E-8	CN0210.1 (LM210) 0.891571 0.0
nrMotif414'	NKACAGAACN	248	204	26				ZNF435 (ZNF435) 0.0 8.4942E-7		UW.Motif.0408 0.19361 0.0	ZSCAN16_1 (ZSCAN16) 0.0 8.4942E-7	CN0188.1 (LM188) 0.0 7.0687E-6	RNCMPT00156 0.247692
nrMotif415	NAAAGCCCA	248	189	26	HNF4G_f1 (HNF4G) 0.131399 4.7834E-7	MA0114.2 (HNF4A) 0.448315 8.3113E-5	M00053 (c-Rel) 0.622108 4.5208E-6	HNF4A_v3 (HNF4A) 0.256742 8.3627E-6	HNF4 (HNF4) 0.0422506 1.4451E-5	UW.Motif.0568 0.435316 2.0868E-6	HNF4_known18 (HNF4) 0.576303 8.3627E-6	PF0152.1 (WCAANNNYCAG) 0.264157 5.0271E-6
nrMotif416	CAAACCTCY	248	187	23	RUNX2_do (RUNX2) 0.0 1.154E-5		M00641 (HSF) 0.319161 1.2832E-6	RUNX2 (RUNX2) 0.0 4.0011E-5	UA1 (UA1) 0.980437 0.0	UW.Motif.0008 0.0 1.5978E-5	HSF_known2 (HSF) 0.0 1.2832E-6	CN0068.1 (LM68) 0.0 2.9163E-5
nrMotif417	NCCCAKTTC	247	208	23			M00224 (STAT1) 0.763243 0.0			UW.Motif.0367 0.191159 5.7759E-6	NANOG_known1 (NANOG) 0.0 2.9913E-7	CN0164.1 (LM164) 0.32589 1.7392E-5
nrMotif418	ACAGACCYN	247	201	25	HAND1_si (HAND1) 0.0 5.2973E-5	MA0511.1 (RUNX2) 0.193156 0.0	M00646 (LF-A1) 0.122096 3.6819E-6	RORA_v2 (RORA) 0.0 8.2237E-5		UW.Motif.0407 0.0 1.0208E-5	ITGB2_1 (ITGB2) 0.487935 3.6819E-6	CN0011.1 (LM11) 0.0 1.9161E-7
nrMotif419	GAACCCNC	247	190	26		MA0403.1 (TBF1) 0.0 1.8402E-5	M00641 (HSF) 0.0 9.0323E-5	ZNF524_v2 (ZNF524) 0.0 1.7062E-6	B-Box (B-Box) 0.234116 4.0614E-5	UW.Motif.0054 0.545803 6.1074E-6	ZNF524_2 (ZNF524) 0.0 1.7063E-6	MA0403.1 (TBF1) 0.0 1.8402E-5	RNCMPT00137 0.529275
nrMotif420	CTTGAAAAW	246	208	26	NFAC3_si (NFATC3) 0.0 2.9683E-6	MA0253.1 (vnd) 0.286307 1.8281E-8		PRDM4 (PRDM4) 0.0 2.0152E-7	NFKB1 (NFKB1) 0.77481 0.0	UW.Motif.0376 0.480785 1.6502E-5	NKX2-2_2 (NKX2-2) 0.497604 1.4603E-6	PH0111.1 (Nkx2-2) 0.412615 1.4979E-6
nrMotif421	RAGAGCCAN	246	207	27						UW.Motif.0029 0.160621 2.6936E-10		CN0138.1 (LM138) 0.794999 0.0
nrMotif422	ATAAAGGANN	245	208	24	IRF5_do (IRF5) 0.0248245 4.1298E-7	MA0555.1 (SVP) 0.313737 0.0	M01004 (Helios_A) 0.451351 0.0	NR4A2_v3 (NR4A2) 0.0 6.7298E-5	SRF (SRF) 0.123164 0.0	UW.Motif.0533 0.633758 0.0	RORA_4 (RORA) 0.0 1.0011E-5	CN0061.1 (LM61) 0.286603 2.0837E-5
nrMotif423	NTTGTGACA	246	193	26	BRAC_do (betaTub56D) 0.0 3.2166E-6	MA0222.1 (exd) 0.319364 6.9863E-5		TP63 (TP63) 0.0 1.0007E-5	UA2 (UA2) 0.346842 0.0	UW.Motif.0026 0.417675 1.6773E-7	TP63_1 (TP63) 0.0 1.0007E-5	CN0168.1 (LM168) 0.421916 3.4153E-6	RNCMPT00179 0.501702
nrMotif424	CTGTTGSAN	245	186	26		MA0582.1 (RAV1) 0.0 2.0439E-6	M00725 (HP1_site_factor) 0.416977 6.6797E-5	SCRT2 (SCRT2) 0.314552 1.1336E-5	RFX5 (RFX5) 0.442392 6.4344E-5	UW.Motif.0417 0.232345 6.4158E-6	SCRT2_1 (SCRT2) 0.682625 0.0	CN0046.1 (LM46) 0.429744 6.0675E-6
nrMotif425	TCAGAGCCN	251	241	27	GFI1_f1 (GFI1) 0.0 9.3074E-5	MA0316.1 (HAP5) 0.0 2.4018E-5	M00646 (LF-A1) 0.901417 0.0			UW.Motif.0029 0.00506147 1.3402E-9	ITGB2_1 (ITGB2) 0.0 1.338E-5	CN0006.1 (LM6) 0.00474479 4.1772E-9
nrMotif426	GGAGAGN	247	215	26	EP300_si (EP300) 0.0 1.484E-5	MA0354.1 (PDR8) 0.0 1.807E-5	M00649 (MAZ) 0.876776 0.0		UA10 (UA10) 0.0706678 4.2555E-7	UW.Motif.0379 0.332705 5.8621E-5	REST_known2 (REST) 0.0 3.3112E-6	MA0354.1 (PDR8) 0.0 1.807E-5	RNCMPT00072 0.0195644
nrMotif427	YTGAATG	243	184	27	BDP1_f2 (BDP1) 0.205876 4.0507E-7	MA0274.1 (ARR1) 0.0 9.9123E-7		ESRRA_v2 (ESRRA) 0.734286 5.4254E-7	TEAD1 (TEAD1) 0.529489 0.0	UW.Motif.0410 0.626357 4.239E-6	ESRRA_known8 (ESRRA) 0.840402 5.4254E-7	CN0180.1 (LM180) 0.295063 2.153E-7	RNCMPT00076 0.456574
nrMotif428	NNCTCTTGTYN	243	204	21	EVI1_f1 (MECOM) 0.371704 0.0	MA0451.1 (kni) 0.262594 8.5512E-5	M00079 (Evi-1) 0.0359621 3.5391E-5	Foxg1_1 (FOXG1) 0.0 7.4944E-5	PRDM1 (PRDM1) 0.985512 0.0	UW.Motif.0167 0.226185 1.1483E-5	RUNX1_3 (RUNX1) 0.202786 3.5391E-5	PB0073.1 (Sox7_1) 0.28778 0.0	RNCMPT00217 0.575924
nrMotif429	SGGGGCCCKNN	243	199	26	PLAL1_si (PLAGL1) 0.464187 8.8802E-10	MA0163.1 (PLAG1) 0.52179 4.585E-6	M00933 (Sp-1) 0.325886 0.0	PRDM4 (PRDM4) 0.0613234 6.3926E-7	ESR1 (ESR1) 0.306913 0.0	UW.Motif.0327 0.00393693 2.4123E-6	ZBTB7A_known1 (ZBTB7A) 0.0705223 6.8718E-10	MA0163.1 (PLAG1) 0.803735 4.585E-6
nrMotif430	NACYTTCTC	256	201	26	IRF8_si (IRF8) 0.227772 0.0	MA0508.1 (PRDM1) 0.212188 1.177E-5	M00258 (ISRE) 0.592016 0.0	TBX20_v3 (TBX20) 0.660234 0.0	PRDM1 (PRDM1) 0.0196889 7.3857E-6	UW.Motif.0187 0.135071 1.3003E-5	PRDM1_disc1 (PRDM1) 0.153152 4.0825E-7	PF0050.1 (RGAGGAARY) 0.0 7.1976E-6	RNCMPT00269 0.0813922
nrMotif431	GGTTTTGCY	244	198	28	PEBB_do (CBFB) 0.0 4.3981E-7	MA0022.1 (dl_1) 0.974897 0.0	M00062 (IRF-1) 0.556709 0.0	RUNX3_v3 (RUNX3) 0.0 7.6575E-5	UA7 (UA7) 0.17312 0.0	UW.Motif.0060 0.0 2.0062E-5	GATA_disc5 (GATA) 0.457201 3.3515E-6	MA0023.1 (dl_2) 0.0 8.945E-6
nrMotif432	KGCCAGTT	245	186	26	MYB_do (MYB) 0.0429981 0.0	MA0100.2 (Myb) 0.0 6.0006E-5	M00773 (MYB) 0.0163715 1.9829E-6	LHX9_v2 (LHX9) 0.0 8.6581E-5		UW.Motif.0203 0.253606 9.6975E-7	MYB_3 (MYB) 0.0861612 1.9829E-6	PB0195.1 (Zbtb3_2) 0.0 1.1131E-5
nrMotif433'	NACCCNCCA	242	188	23	GLIS3_f1 (GLIS3) 0.0 6.6107E-5	MA0599.1 (KLF5) 0.0 7.5234E-5	M00649 (MAZ) 0.0 5.4474E-5	GLI2 (GLI2) 0.546761 0.0	GATA1-ext (GATA1) 0.0900241 0.0	UW.Motif.0485 0.388944 0.0	AP1_disc5 (AP1) 0.0 1.487E-6	PF0091.1 (GTGGGTGK) 0.318091 2.4268E-5	RNCMPT00283 0.229796
nrMotif434	GGGCTGCCN	241	204	24	HIC1_si (HIC1) 0.139906 0.0	MA0304.1 (GCR1) 0.0 2.5054E-5	M00733 (SMAD-4) 0.0 3.4021E-5		UA2 (UA2) 0.533595 0.0	UW.Motif.0505 0.0473123 4.2778E-7	BDP1_disc1 (BDP1) 0.0 2.8368E-6	CN0090.1 (LM90) 0.956459 1.6442E-6	RNCMPT00085 0.280581
nrMotif435	NAGCCACCYY	241	207	24	SMRC2_do (SMARCC2) 0.945874 0.0	MA0373.1 (RPN4) 0.52466 2.3834E-7	M00733 (SMAD-4) 0.0430733 6.0936E-8		NFY-UA2 (NFY-UA2) 0.760736 0.0	UW.Motif.0021 0.0817343 1.1653E-5	SMAD4_1 (SMAD4) 0.164835 6.0936E-8	MA0373.1 (RPN4) 0.898257 2.3834E-7
nrMotif436	GKTCCTGC	244	179	24	ELF2_f1 (ELF2) 0.0 2.518E-5				UA9 (UA9) 0.610005 0.0	UW.Motif.0025 0.305968 1.8909E-6	STAT_disc6 (STAT) 0.0 4.3136E-6	POL011.1 (XCPE1) 0.716956 4.307E-6	RNCMPT00106 0.227757
nrMotif437	NTTKAAAGCNN	240	189	25	HXD10_do (HOXD10) 0.0 1.548E-5	MA0020.1 (Dof2) 0.00204664 1.7915E-5		NR4A2_v2 (NR4A2) 0.0 1.0799E-5	SRF (SRF) 0.325266 0.0	UW.Motif.0387 0.204924 3.0549E-5	NR4A_known3 (NR4A) 0.0 1.0799E-5	CN0149.1 (LM149) 0.00106066 4.0778E-9
nrMotif438	TTCCTYAAN	240	209	27	ATF5_si (ATF5) 0.0 4.7748E-6	MA0387.1 (SPT2) 0.300494 6.6613E-7	M01004 (Helios_A) 0.809885 4.728E-7		SRF (SRF) 0.194022 0.0	UW.Motif.0046 0.0 9.1073E-6	IKZF2_3 (IKZF2) 0.0 4.728E-7	MA0387.1 (SPT2) 0.908936 6.6612E-7
nrMotif439	GSACAGTCN	243	179	25		MA0335.1 (MET4) 0.0 1.7338E-5		SOX8_v5 (SOX8) 0.480397 6.1239E-5	NFE2 (NFE2) 0.933919 0.0	UW.Motif.0328 0.938417 4.7654E-7	SOX8_6 (SOX8) 0.0 6.1239E-5	CN0203.1 (LM203) 0.358506 2.026E-6
nrMotif440	GTGGGTC	240	173	25	RORG_do (RORC) 0.789203 4.47E-7	MA0066.1 (PPARG) 0.405788 1.908E-6	M00515 (PPARG) 0.685032 8.6405E-6			UW.Motif.0467 0.0 4.4393E-5	RXRA_known5 (RXRA) 0.0 1.908E-6	PF0091.1 (GTGGGTGK) 0.594395 1.4526E-7
nrMotif441	NANTACACA	237	190	25	FOXF1_do (FOXF1) 0.244304 7.7789E-7	MA0479.1 (FOXH1) 0.0 3.6352E-8	M00291 (Freac-3) 0.162845 9.2604E-6	TBX15 (TBX15) 0.371762 1.7791E-6	RUNX1 (RUNX1) 0.952872 0.0	UW.Motif.0519 0.235617 5.8997E-6	FOXC2_2 (FOXC2) 0.531725 1.8797E-6	CN0157.1 (LM157) 0.235173 2.7159E-7	RNCMPT00234 0.187109
nrMotif442	NTCAACA	238	196	26			M00725 (HP1_site_factor) 0.178807 4.2238E-7		REST (REST) 0.481297 0.0	UW.Motif.0036 0.0 2.1365E-5	CBX5_1 (CBX5) 0.0 4.2238E-7	CN0046.1 (LM46) 0.417109 4.8853E-8
nrMotif443	RKGCCAGTCN	236	175	25	SMAD1_f1 (SMAD1) 0.0 2.4851E-6	MA0092.1 (Hand1::Tcfe2a) 0.543769 0.0	M00761 (p53_decamer) 0.623493 0.0			UW.Motif.0475 0.173727 5.618E-6	BATF_disc3 (BATF) 0.0 4.5701E-5	MA0092.1 (Hand1::Tcfe2a) 0.855531 0.0
nrMotif444	NTTGAGGTK	238	179	24	RXRB_f1 (RXRB) 0.0 6.5772E-5	MA0242.1 (run::Bgb) 0.568125 1.269E-6	M00731 (Osf2) 0.406477 3.6811E-5	RUNX3_v2 (RUNX3) 0.356238 2.4844E-6	RUNX1 (RUNX1) 0.389537 4.3425E-5	UW.Motif.0008 0.0 4.5814E-5	RUNX3_2 (RUNX3) 0.639961 2.4844E-6	CN0074.1 (LM74) 0.6422 5.3918E-6	RNCMPT00083 0.998721
nrMotif445	NCTCCCCCA	248	216	26	ZN148_si (ZNF148) 9.01846E-4 1.4905E-10	MA0469.1 (E2F3) 0.230178 2.6555E-5	M00649 (MAZ) 0.133273 2.2361E-6	ZNF740_v2 (ZNF740) 0.0415908 1.1333E-7	ZNF281 (ZNF281) 0.0250872 1.1997E-7	UW.Motif.0040 0.127833 9.0569E-6	HF1H3B_1 (HF1H3B) 0.0146756 1.4953E-9	MA0079.2 (SP1) 0.176485 1.2252E-6	RNCMPT00163 0.0447257
nrMotif446'	NSAAACCCA	240	203	27	BRCA1_do (BRCA1) 0.0 1.0155E-5	MA0260.1 (che-1) 0.0 1.352E-5		IRF8_v2 (IRF8) 0.0 3.5588E-5		UW.Motif.0537 0.426497 0.0	IRF_known20 (IRF) 0.0 3.5588E-5	MA0260.1 (che-1) 0.0 1.352E-5	RNCMPT00136 0.745667
nrMotif447	CTSTTGCTN	235	192	26	MYOG_do (MYOG) 0.0849673 1.9185E-7	MA0582.1 (RAV1) 0.0390277 2.3489E-6	M00975 (RFX) 0.558164 6.4321E-6	SCRT2 (SCRT2) 0.0 8.028E-7	RFX5 (RFX5) 0.0135831 5.2107E-8	UW.Motif.0436 0.304633 7.857E-6	SCRT2_1 (SCRT2) 0.0 8.028E-7	CN0169.1 (LM169) 0.0 9.5274E-7
nrMotif448'	NRGCCCACTN	235	186	22	ZBT7A_si (ZBTB7A) 0.0 4.9706E-7		M00245 (Egr-3) 0.0 8.8966E-5	SP8 (SP8) 0.0 2.7813E-6		UW.Motif.0280 0.494529 0.0	SP8_1 (SP8) 0.0 2.7813E-6	PF0140.1 (RNGTGGGC) 0.0531817 1.1575E-6
nrMotif449	NAGTGGCCCN	238	184	25		MA0016.1 (usp) 0.192762 9.7867E-5	M00647 (LXR) 0.238875 0.0		CTCF-ext (CTCF) 0.647166 0.0	UW.Motif.0475 0.252425 2.3691E-7	NR1H_1 (NR1H) 0.758534 0.0	MA0016.1 (usp) 0.263147 9.7867E-5
nrMotif450	SCATTGTTNN	245	178	26	SOX15_do (SOX15) 0.0389044 1.7251E-10	MA0515.1 (Sox6) 0.00740763 3.3865E-9	M00410 (SOX-9) 0.0168796 5.7049E-9	SOX9 (SOX9) 0.0437846 0.0	SOX2 (SOX2) 0.0252282 2.9645E-10	UW.Motif.0077 4.41933E-4 2.7072E-10	SOX9_2 (SOX9) 0.0801342 6.0813E-11	MA00445.1 (D) 0.0331108 1.0789E-8	RNCMPT00216 0.394576
nrMotif451	CCTTTAAAN	233	219	28	NANOG_f1 (NANOG) 0.691134 7.6505E-8	MA0370.1 (RME1) 0.0 3.63E-6	M00216 (TATA) 0.0591248 1.7184E-5	NR4A2_v2 (NR4A2) 0.492757 6.3772E-11	TBP (TBP) 0.337681 0.0	UW.Motif.0292 0.275012 1.186E-6	NR4A_known3 (NR4A) 0.707188 6.3772E-11	PF0167.1 (CCTNTMAGA) 0.160358 4.714E-9
nrMotif452	NCWGTCTGT	233	204	22	SMAD1_si (SMAD1) 0.0 6.1536E-7	MA0513.1 (SMAD2::SMAD3::SMAD4) 0.351285 8.4293E-6	M00701 (SMAD-3) 0.932028 1.0139E-7			UW.Motif.0543 0.0138492 3.0531E-8	SMAD3_1 (SMAD3) 0.0 1.0139E-7	PF0154.1 (RNCTGNYNRNCTGNY) 0.0 7.2297E-5	RNCMPT00149 0.101661
nrMotif453	NTTCTTGTR	234	194	25	BPTF_si (BPTF) 0.0 8.9398E-5	MA0277.1 (AZF1) 0.0 7.6415E-5	M00011 (Evi-1) 0.294472 4.9155E-6		SOX2-OCT4 (SOX2-OCT4) 0.562759 0.0		RUNX1_1 (RUNX1) 0.0 4.9155E-6	MA0277.1 (AZF1) 0.0 7.6415E-5
nrMotif454	CTWGAAG	232	180	26	NKX28_do (NKX2-8) 0.0 8.7563E-6	MA0253.1 (vnd) 0.0 3.9947E-5		Esrra_v2_1 (ESRRA) 0.0 1.841E-5	HSF1 (HSF1) 0.254229 0.0	UW.Motif.0163 0.817373 1.1277E-6	ESRRA_known11 (ESRRA) 0.0 1.841E-5	MA0253.1 (vnd) 0.0 3.9946E-5
nrMotif455	CSGGGGTGNNNN	233	203	26	ATF6A_do (ATF6) 0.796964 6.9442E-7	MA0162.2 (EGR1) 6.23874E-4 1.1162E-5	M00982 (KROX) 0.099782 3.0975E-5	ZNF740 (ZNF740) 0.218517 0.0	EGR1 (EGR1) 0.00619056 0.0	UW.Motif.0009 0.0304026 0.0	REST_disc5 (REST) 0.183654 1.9458E-7	PF0056.1 (GGGTGGRR) 0.00754588 0.0	RNCMPT00009 0.131312
nrMotif456	NAAAATATA	232	225	24	HMGA1_f2 (HMGA1) 0.953345 1.5148E-7	MA0379.1 (SIG1) 0.520384 1.6299E-6	M00423 (FOXJ2) 0.0 1.3983E-6	MEF2A (MEF2A) 0.0 2.9271E-5	TAL1 (TAL1) 0.931855 0.0	UW.Motif.0486 0.0 6.4422E-8	FOXJ2_2 (FOXJ2) 0.0 1.3983E-6	MA0379.1 (SIG1) 0.784276 1.6299E-6	RNCMPT00232 0.557038
nrMotif457	NGTGCTYTT	231	179	25	FUBP1_f1 (FUBP1) 0.0 1.3476E-5	MA0020.1 (Dof2) 0.496912 7.5523E-5	M00657 (PTF1-beta) 0.420067 0.0		RUNX1 (RUNX1) 0.0559174 9.7767E-5	UW.Motif.0632 0.0714238 3.163E-7		CN0214.1 (LM214) 0.0132624 3.2633E-9	RNCMPT00133 0.183195
nrMotif458	NGARGTGACN	231	201	26	PRGC1_do (PPARGC1A) 0.883108 0.0	MA0513.1 (SMAD2::SMAD3::SMAD4) 0.0 1.5555E-5	M00188 (AP-1) 0.0 8.5484E-5	ESRRA_v3 (ESRRA) 0.0 2.7548E-5	PU1 (PU1) 0.28905 5.7036E-5	UW.Motif.0258 0.00525846 1.0114E-11	ESRRA_disc3 (ESRRA) 0.0 4.1392E-6	CN0211.1 (LM211) 0.13688 1.6984E-6
nrMotif459	NCACTGAAT	230	174	24	NKX32_do (NKX3-2) 0.0 1.0647E-5	MA0211.1 (bap) 0.0 1.1058E-5	M00250 (Gfi-1) 0.857098 0.0	SOX9_v3 (SOX9) 0.145466 7.5592E-7		UW.Motif.0496 0.822734 0.0	SOX9_5 (SOX9) 0.266487 7.5593E-7	PB0005.1 (Bbx_1) 0.898068 0.0
nrMotif460	GCTTCCTTR	229	178	24	XRCC5+XRCC6_do (XRCC5) 0.374673 1.2642E-7	MA0305.1 (GCR2) 0.080408 5.6667E-7	M00743 (c-Ets-1_68) 0.316417 1.3946E-7			UW.Motif.0024 0.57492 5.9486E-7	SPI1_known2 (SPI1) 0.0 6.4951E-7	MA0305.1 (GCR2) 0.179874 5.6667E-7	RNCMPT00220 0.198482
nrMotif461	NTWAGCAAA	231	200	24	PO2F2_f1 (POU2F2) 0.919733 3.9572E-7	MA0446.1 (fkh) 0.293675 6.4327E-7	M01004 (Helios_A) 0.101111 2.4906E-6	POU2F2 (POU2F2) 0.417969 7.8641E-6	POU2F2 (POU2F2) 0.00695964 9.4951E-6	UW.Motif.0454 0.0 1.2028E-5	NANOG_disc1 (NANOG) 0.412171 7.311E-7	MA0326.1 (MAC1) 0.924182 2.5921E-7
nrMotif462	CAAAYCAC	228	194	25	RUNX2_do (RUNX2) 0.15979 1.9891E-8	MA0511.1 (RUNX2) 0.0663522 5.6054E-6	M00257 (RREB-1) 0.0845771 7.9336E-8	RUNX3 (RUNX3) 0.786054 2.4642E-6	RUNX1 (RUNX1) 0.0487446 1.2506E-7	UW.Motif.0008 0.164717 9.0699E-9	RREB1_1 (RREB1) 0.443495 7.9335E-8	MA0038.1 (Gfi) 0.2086 0.0	RNCMPT00136 0.889234
nrMotif463	NTCCAGAAN	229	178	23	HSF1_f1 (HSF1) 0.00267286 3.1673E-11	MA0486.1 (HSF1) 0.284342 2.3281E-6	M01023 (HSF1) 0.105181 2.8606E-6	HSF4 (HSF4) 0.293565 1.0768E-5	HSF1 (HSF1) 0.0108805 1.0043E-6	UW.Motif.0146 0.0 1.4864E-7	HSF_known3 (HSF) 0.547975 2.8606E-6	PF0141.1 (TTCNRGNNNNTTC) 0.0562349 8.2413E-7
nrMotif464	AGTCACTGM	227	172	27	GFI1B_f1 (GFI1B) 0.617129 3.8928E-7	MA0067.1 (Pax2) 0.445448 0.0	M01058 (GFI1B) 0.233283 7.2017E-7	SOX9_v6 (SOX9) 0.282578 1.133E-5	GFI1 (GFI1) 0.214401 0.0	UW.Motif.0659 0.0890284 1.0414E-7	SOX9_8 (SOX9) 0.542749 0.0	PF0106.1 (CCGNMNNTNACG) 0.0 5.0357E-5
nrMotif465	NGTRCAAAA	226	184	26	MTF1_do (MTF1) 0.0205384 3.6613E-8	MA0269.1 (AFT1) 0.0 1.8298E-5	M00770 (C/EBP) 0.671372 0.0	MTF1 (MTF1) 0.598992 1.0307E-6	UA11 (UA11) 0.375547 0.0	UW.Motif.0501 0.0 3.8109E-6	MTF1_2 (MTF1) 0.0875563 7.3861E-6	PB0044.1 (Mtf1_1) 0.0754041 7.729E-6	RNCMPT00071 0.287837
nrMotif466	RGGGCACTG	226	175	23	NR1H3_f1 (NR1H3) 0.0 3.4167E-5	MA0123.1 (abi4) 0.109347 7.0395E-8	M00191 (ER) 0.751379 0.0		CTCF-ext (CTCF) 0.0426424 0.0	UW.Motif.0084 0.07275 3.7123E-8	ZBTB3_1 (ZBTB3) 0.585748 0.0	CN0007.1 (LM7) 0.089569 2.4616E-5
nrMotif467	NTCCCTGKT	225	175	26	COE1_si (EBF1) 0.96839 2.8824E-6	MA0358.1 (PUT3) 0.687645 0.0	M00626 (RFX1_(EF-C)) 0.411013 0.0		REST (REST) 0.809216 0.0	UW.Motif.0343 0.534041 0.0	CTCF_disc7 (CTCF) 0.0 3.0352E-7	CN0165.1 (LM165) 0.563988 0.0
nrMotif468'	CCTTGTRA	225	176	25			M00626 (RFX1_(EF-C)) 0.0 3.0124E-5	EOMES_v2 (EOMES) 0.0 1.5569E-5	RFX5 (RFX5) 0.888112 0.0		EOMES_3 (EOMES) 0.0 1.5569E-5	CN0170.1 (LM170) 0.0 9.142E-6	RNCMPT00216 0.757025
nrMotif469	NGAGAGATT	233	188	23	NFKB2_f1 (NFKB2) 0.0 3.247E-5				TAL1 (TAL1) 0.490745 7.0705E-5	UW.Motif.0423 0.0795557 3.4352E-7	OBOX5_2 (OBOX5) 0.89148 0.0	PH0125.1 (Obox5_2) 0.612374 0.0	RNCMPT00089 0.988263
nrMotif470	NGAGCAGSTN	224	175	27	HTF4_f1 (TCF12) 0.099721 5.8389E-9	MA0522.1 (Tcf3) 0.28537 5.9769E-6	M00712 (myogenin) 0.0361433 1.2346E-7	Ascl2 (ASCL2) 0.20122 2.982E-7	TCF12 (TCF12) 0.00312978 4.686E-5	UW.Motif.0421 0.139899 0.0	MYOG_1 (MYOG) 0.149291 1.2346E-7	PL0011.1 (hlh-2::hlh-4) 0.208302 2.1257E-5
nrMotif471	NNGGTGGGCT	225	185	29	SRBP2_do (SREBF2) 0.048855 7.4993E-7		M00448 (Zic1) 0.0 4.1191E-5	EGR2 (EGR2) 0.0 2.8337E-5		UW.Motif.0451 0.451986 0.0	EGR1_known10 (EGR1) 0.0 2.8337E-5	PF0140.1 (RNGTGGGC) 0.0311531 8.3398E-10
nrMotif472	CACTCWG	223	177	27	MAFK_si (MAFK) 0.0 1.4743E-5	MA0503.1 (Nkx2-5) 0.0 2.2824E-5	M00983 (MAF) 0.0 2.1049E-5		NR3C1 (NR3C1) 0.481503 0.0	UW.Motif.0591 0.65332 6.4519E-6	NFE2_disc1 (NFE2) 0.0 9.5862E-6	PF0032.1 (TGASTMAGC) 0.0 6.3113E-6
nrMotif473	NTTCTCAGA	225	192	25	STAT4_f1 (STAT4) 0.233446 1.0384E-6	MA0519.1 (Stat5a::Stat5b) 0.634918 4.2749E-6	M00619 (Alx-4) 0.32341 7.174E-8		ZNF143-ext (ZNF143) 0.155048 0.0	UW.Motif.0584 0.102276 1.1901E-6	ALX4_1 (ALX4) 0.0 7.174E-8	CN0215.1 (LM215) 0.020817 2.0675E-10
nrMotif474	TTACTGTWN	221	195	28	ELF3_f1 (ELF3) 0.333796 7.1508E-6	MA0011.1 (br_Z2) 0.819851 0.0		Foxj3_v2_1 (FOXJ3) 0.1321 1.4107E-7	ETS1 (ETS1) 0.371562 0.0	UW.Motif.0417 0.0 9.5608E-6	FOXJ3_6 (FOXJ3) 0.159947 1.4107E-7	CN0057.1 (LM57) 0.0 1.5562E-7
nrMotif475	CMTGTGG	221	184	24	TWST1_do (TWIST1) 0.0741751 3.3536E-7	MA0332.1 (MET28) 0.11388 1.3398E-7	M01029 (TFE) 0.299821 3.2491E-6		UA11 (UA11) 0.431416 0.0	UW.Motif.0649 0.36297 3.567E-6	TFE_1 (TFE) 0.0 3.2491E-6	MA0332.1 (MET28) 0.240693 1.3398E-7	RNCMPT00006 0.568823
nrMotif476	TGWGGTGGN	221	184	25	SRBP2_do (SREBF2) 0.629262 0.0	MA0097.1 (bZIP911) 0.0 7.63E-5	M00751 (AML1) 0.163873 3.4615E-8	GLI2_v2 (GLI2) 0.0 6.0427E-6	RUNX1 (RUNX1) 0.552619 6.9262E-6	UW.Motif.0008 0.0 5.6022E-6	RUNX1_7 (RUNX1) 0.819905 3.4615E-8	PB0025.1 (Glis2_1) 0.991813 0.0	RNCMPT00187 0.120708
nrMotif477	NNNNGCCCYCCANN	262	200	25	GLIS3_f1 (GLIS3) 0.441668 5.4484E-7	MA0516.1 (SP2) 0.00676436 0.0	M00933 (Sp-1) 0.00858236 0.0	ZNF740_v2 (ZNF740) 0.373054 4.9406E-8	EGR1 (EGR1) 0.164522 0.0	UW.Motif.0094 0.0454436 8.3645E-7	SP1_disc3 (SP1) 0.00493992 0.0	PB0100.1 (Zfp740_1) 0.110643 1.0144E-5	RNCMPT00029 0.356829
nrMotif478	CTTCTKGCN	221	176	26	NF1_do (NF1) 0.0 4.6123E-6	MA0323.1 (IXR1) 0.0984397 6.6203E-6	M00743 (c-Ets-1_68) 0.0 2.5423E-5		ETS1 (ETS1) 0.414728 0.0	UW.Motif.0321 0.0672264 1.4159E-6	ETS_disc2 (ETS) 0.0 4.8212E-5	MA0323.1 (IXR1) 0.229059 6.6202E-6
nrMotif479	AATTCCT	220	177	26	STA5B_do (STAT5B) 0.744787 3.2516E-7	MA0325.1 (LYS14) 0.0 2.0934E-7	M00493 (STAT5A) 0.410085 0.0	BCL6B (BCL6B) 0.138717 1.3016E-8	TEAD1 (TEAD1) 0.270429 1.2528E-5	UW.Motif.0583 0.115398 5.6671E-8	BCL6B_2 (BCL6B) 0.0362456 1.3016E-8	PB0006.1 (Bcl6b_1) 0.509131 0.0
nrMotif480	NGAGATGTTN	219	171	26	TEAD3_f1 (TEAD3) 0.674969 0.0	MA0091.1 (TAL1::TCF3) 0.0 2.1757E-5	M00532 (RP58) 0.0 2.5947E-7	ZNF238_v2 (ZNF238) 0.0 1.2932E-6	GATA3 (GATA3) 0.0385636 7.5204E-7	UW.Motif.0031 0.358468 2.9048E-5	ZBTB18_1 (ZBTB18) 0.0 2.5947E-7	CN0068.1 (LM68) 0.0 1.1296E-6	RNCMPT00116 0.376211
nrMotif481	TAAAGCTTW	220	184	27	HXD10_f1 (HOXD10) 0.0 6.5176E-5	MA0053.1 (MNB1A) 0.552705 2.9649E-6		NR4A2_v3 (NR4A2) 0.0 5.6776E-5			ZBTB16_1 (ZBTB16) 0.0 3.2162E-7	MA0164.1 (Nr2e3) 0.0 4.3428E-7
nrMotif482	TGTTCCC	219	180	27		MA0319.1 (HSF1) 0.882607 0.0	M00070 (Tal-1beta:ITF-2) 0.196709 0.0	SPDEF_v2 (SPDEF) 0.394707 5.7474E-7	NR3C1 (NR3C1) 0.967662 0.0	UW.Motif.0537 0.0 4.5314E-5	SPDEF_3 (SPDEF) 0.73328 5.7473E-7	MA0113.1 (NR3C1) 0.0 1.6883E-5
nrMotif483	AGYCACCA	220	171	22	ATF6A_si (ATF6) 0.0 3.1894E-5	MA0373.1 (RPN4) 0.0 3.2232E-5	M00517 (AP-1) 0.629017 0.0	RARG_v3 (RARG) 0.0 8.9293E-6	v-Maf (v-Maf) 0.251965 5.8625E-5	UW.Motif.0485 0.100093 7.8682E-8	AP1_disc5 (AP1) 0.662703 2.8248E-7	PB0142.1 (Jundm2_2) 0.549182 0.0
nrMotif484	NWGGGCYCCTY	222	185	24	PLAL1_si (PLAGL1) 0.586656 9.9543E-7	MA0342.1 (MSN4) 0.630233 0.0	M00068 (HEN1) 0.0908118 0.0	PRDM4 (PRDM4) 0.97573 0.0		UW.Motif.0335 0.485158 2.3491E-8	NHLH1_2 (NHLH1) 0.286886 0.0	MA0342.1 (MSN4) 0.943356 0.0	RNCMPT00074 0.726207
nrMotif485	NTTCWGTTA	218	181	26	GCR_f1 (NR3C1) 0.0 3.5264E-6	MA0126.1 (ovo) 0.0 1.2908E-5	M00747 (IRF1) 0.364728 8.8083E-7	ZNF435 (ZNF435) 0.379678 3.8861E-10	NR3C1 (NR3C1) 0.289987 3.0843E-5	UW.Motif.0438 0.0 5.0117E-6	ZSCAN16_1 (ZSCAN16) 0.570891 3.8861E-10	MA0126.1 (ovo) 0.0 1.2908E-5
nrMotif486	NAAGTTCAG	220	181	22	NR1I2_f1 (NR1I2) 0.0329578 2.8256E-7	MA0505.1 (Nr5a2) 0.803577 0.0	M01032 (HNF4) 0.532698 7.4441E-7	SOX8_v2 (SOX8) 0.979221 0.0	HNF4 (HNF4) 0.425727 8.6879E-5	UW.Motif.0127 0.261654 8.3767E-6	HNF4_disc2 (HNF4) 0.347314 3.9352E-10	CN0074.1 (LM74) 0.747852 9.0455E-7
nrMotif487	NTTCACTCCN	221	202	22	PAX3_f2 (PAX3) 0.414795 0.0	MA0009.1 (T) 0.9211 3.4878E-7	M00747 (IRF1) 0.998699 8.0409E-7	TBX20_v4 (TBX20) 0.0703858 3.9744E-7	PU1 (PU1) 0.135854 1.1943E-5	UW.Motif.0156 0.829371 0.0	TBX20_4 (TBX20) 0.153298 0.0	MA0009.1 (T) 0.0 3.4878E-7
nrMotif488	NTCTCCCTT	217	165	25	ATF5_do (ATF5) 0.0696488 4.4933E-9	MA0540.1 (DPY-27) 0.0 8.799E-6	M01043 (NKX25) 0.0 2.4782E-5		ZNF263 (ZNF263) 0.121029 1.7188E-5	UW.Motif.0053 0.139338 2.036E-5	PRDM1_known1 (PRDM1) 0.989612 0.0	PF0082.1 (CTGYNNCTYTAA) 0.191085 2.7543E-6	RNCMPT00215 0.240066
nrMotif489	NCACTGCCC	219	168	28	GFI1_f2 (GFI1) 0.882228 0.0	MA0123.1 (abi4) 0.0 2.8743E-5	M00008 (Sp1) 0.640566 0.0	SOX21_v2 (SOX21) 0.646254 1.0008E-6	NRF1 (NRF1) 0.229968 5.5528E-6	UW.Motif.0084 0.0157143 9.4436E-11	SOX21_3 (SOX21) 0.0 1.0008E-6	PB0199.1 (Zfp161_2) 0.710669 4.2829E-6
nrMotif490	GCTCCCGCNNN	217	177	27	WT1_f1 (WT1) 0.437621 9.8565E-6	MA0024.2 (E2F1) 0.0120977 3.9396E-6	M00982 (KROX) 0.0014382 3.6386E-6		EGR1 (EGR1) 0.0549327 0.0	UW.Motif.0335 0.00828466 1.8166E-5	EGR1_known4 (EGR1) 0.00399151 3.6386E-6	POL011.1 (XCPE1) 0.00147439 5.3789E-9	RNCMPT00113 0.568937
nrMotif491	YCCATCTT	216	179	26	TYY1_do (YY1) 0.996298 7.3658E-9	MA0095.2 (YY1) 0.0 3.7978E-7	M00793 (YY1) 0.323783 2.0551E-8		UA4 (UA4) 0.0251329 3.3503E-7	UW.Motif.0500 0.489548 5.239E-6	YY1_known4 (YY1) 0.0 2.0551E-8	PF0132.1 (TCCATTKW) 0.961682 5.3998E-7	RNCMPT00148 0.315458
nrMotif492	NTTTATTATN	215	165	23	HXC6_do (HOXC6) 0.365315 2.5909E-7	MA0174.1 (CG42234) 0.266609 4.0175E-9	M01011 (HNF1) 0.873193 0.0	HOXD12 (HOXD12) 0.0 6.1097E-9	SOX2-OCT4 (SOX2-OCT4) 0.326428 0.0	UW.Motif.0370 0.0 4.9404E-5	HOXD12_2 (HOXD12) 0.0 6.1097E-9	MA0216.1 (cad) 0.892507 2.8787E-9	RNCMPT00142 0.0532388
nrMotif493	AMAGTTTCN	215	184	25	NFAC4_f1 (NFATC4) 0.74696 2.6903E-6	MA0517.1 (STAT2::STAT1) 0.0 9.3715E-6	M00258 (ISRE) 0.946172 0.0		STAT2 (STAT2) 0.244976 5.8631E-6	UW.Motif.0284 0.499983 3.0956E-6	IRF_disc6 (IRF) 0.142015 3.6497E-9	PF0017.1 (AACTTT) 0.960436 4.4935E-8
nrMotif494	TCTGRGTT	215	175	26		MA0400.1 (SUT2) 0.0 8.2978E-5	M00173 (AP-1) 0.0 3.6096E-5	ELF1_v2 (ELF1) 0.0 5.0855E-5	UA7 (UA7) 0.749573 0.0	UW.Motif.0625 0.184782 2.1449E-7	AP1_known2 (AP1) 0.0 3.6095E-5	CN0017.1 (LM17) 0.0 2.2891E-5	RNCMPT00147 0.601259
nrMotif495	NCTKCTCTC	215	197	29	SNF5_do (SMARCB1) 0.0 9.5771E-6	MA0205.1 (Trl) 0.140542 0.0	M00349 (GATA-2) 0.111111 6.808E-6		UA10 (UA10) 0.287484 5.1153E-6	UW.Motif.0084 0.180709 2.9075E-8	HMGN3_disc2 (HMGN3) 0.0 1.0862E-5	CN0095.1 (LM95) 0.848769 3.9094E-7	RNCMPT00060 0.0736232
nrMotif496	TAGAAAGGWNN	215	176	25	IRF5_do (IRF5) 0.459183 7.1139E-5	MA0370.1 (RME1) 0.717205 0.0		BCL6B (BCL6B) 0.0 2.1348E-7	ETS1 (ETS1) 0.299673 0.0	UW.Motif.0534 0.151428 5.8334E-6	IRF_known11 (IRF) 0.740179 0.0	CN0195.1 (LM195) 0.0280266 1.0166E-7	RNCMPT00268 0.362585
nrMotif497	NATGAAGCCN	216	166	25	MBD1_do (MBD1) 0.0 8.5579E-5	MA0260.1 (che-1) 0.501553 1.0326E-6	M00085 (ZID) 0.0 6.8617E-5		CREB (CREB) 0.15499 0.0	UW.Motif.0050 0.131311 1.8771E-6	BDP1_disc1 (BDP1) 0.0 5.6426E-5	CN0144.1 (LM144) 0.0411428 5.4879E-7
nrMotif498	NNAMACAGGA	214	195	24	ELF3_f1 (ELF3) 0.405512 3.1034E-9	MA0480.1 (Foxo1) 0.0587092 0.0	M00007 (Elk-1) 0.553049 7.3145E-8	SPIC (SPIC) 0.0 1.6186E-5	PU1 (PU1) 0.575412 0.0	UW.Motif.0420 0.106017 0.0	ETS_known1 (ETS) 0.0 7.3145E-8	CN0165.1 (LM165) 0.0 4.3462E-7
nrMotif499	GTGGAAACN	215	200	22	NFAC2_do (NFATC2) 0.960693 0.0	MA0152.1 (NFATC2) 0.916173 9.0843E-7	M00935 (NF-AT) 0.0299498 0.0	NFAT5 (NFAT5) 0.0 1.4506E-5	FOXA (FOXA) 0.904895 0.0	UW.Motif.0059 0.0619676 5.6301E-7	NFAT_2 (NFAT) 0.166131 0.0	PF0055.1 (TGGAAA) 0.173557 2.3374E-8
nrMotif500'	CAAGGANC	214	161	25	TLX1_si (TLX1) 0.555498 0.0	MA0237.2 (pan) 0.0 9.2281E-5	M00707 (TFIIA) 0.0 2.6494E-5			UW.Motif.0125 0.0 1.8549E-5	REST_disc10 (REST) 0.0 1.5106E-5	CN0213.1 (LM213) 0.116969 5.3769E-8	RNCMPT00154 0.182257
nrMotif501	CCATCASC	214	177	26	HXB1_do (HOXB1) 0.0586951 1.8409E-8	MA0117.1 (Mafb) 0.485251 0.0	M00075 (GATA-1) 0.107056 0.0		CREB-ext (CREB) 0.273681 1.4773E-5	UW.Motif.0004 0.532543 6.4056E-6	GATA_known1 (GATA) 0.403219 0.0	PF0078.1 (GCTNWTTGK) 0.994332 6.5695E-6
nrMotif502	TCCCACTTN	216	171	28	NKX25_f1 (NKX2-5) 0.0 8.5019E-7	MA0331.1 (MCM1) 0.730046 9.4019E-6	M01043 (NKX25) 0.00846314 1.0445E-10	NKX2-3 (NKX2-3) 0.0 2.6822E-7		UW.Motif.0599 0.77655 9.194E-6	NKX2-5_3 (NKX2-5) 0.0445159 1.0445E-10	PB0114.1 (Egr1_2) 0.375619 0.0	RNCMPT00140 0.704181
nrMotif503	MCCCCTCCTYNN	213	171	27	ZN263_f1 (ZNF263) 0.00100321 6.6615E-10	MA0528.1 (ZNF263) 0.0155081 1.5455E-9	M00933 (Sp-1) 0.0760857 8.3079E-6	ZNF740 (ZNF740) 0.260842 5.4981E-5	ZNF263 (ZNF263) 7.35722E-4 3.9217E-8	UW.Motif.0197 0.00698712 1.1771E-6	SP1_known7 (SP1) 0.0509592 1.1612E-7	MA0079.2 (SP1) 0.0227201 1.1612E-7	RNCMPT00134 0.016848
nrMotif504'	TTACAAA	214	163	22	DBP_f1 (DBP) 0.0 6.7133E-5	MA0244.1 (slbo) 0.0 8.1414E-6				UW.Motif.0380 0.0 3.7669E-5	NFIL3_2 (NFIL3) 0.0 9.2834E-5	CN0156.1 (LM156) 0.0419852 4.5478E-9
nrMotif505	NGAAGGSTC	213	163	22					HSF1 (HSF1) 0.205832 0.0	UW.Motif.0341 0.421393 7.4666E-5		CN0201.1 (LM201) 0.0 2.4266E-6	RNCMPT00059 0.0726999
nrMotif506'	NCMAAACTCN	214	164	25	NR2E3_do (NR2E3) 0.948657 0.0				HNF4 (HNF4) 0.854777 0.0	UW.Motif.0208 0.570278 0.0	ETS_disc5 (ETS) 0.0 5.5697E-5	CN0174.1 (LM174) 0.0 6.978E-6
nrMotif507	GGTGCCCKN	215	168	24	HIC1_si (HIC1) 0.0 1.9981E-6	MA0123.1 (abi4) 0.28304 1.8472E-6		GCM1_v2 (GCM1) 0.0799253 1.6805E-6	ZNF143 (ZNF143) 0.416496 0.0	UW.Motif.0341 0.997201 0.0	HIC1_2 (HIC1) 0.056965 9.6198E-7	MA0123.1 (abi4) 0.36976 1.8472E-6
nrMotif508	NTKTCTCCCN	216	196	25	IKZF1_f1 (IKZF1) 0.610401 0.0	MA0437.1 (YPR196W) 0.0 5.1417E-6	M00141 (Lyf-1) 0.494003 9.0618E-5			UW.Motif.0113 0.369252 2.5477E-5	TRIM28_disc2 (TRIM28) 0.0 6.8934E-5	MA0437.1 (YPR196W) 0.0 5.1417E-6	RNCMPT00090 0.69526
nrMotif509	TTTGACTTNN	214	178	26	NR2E3_do (NR2E3) 0.280092 1.038E-10	MA0459.1 (tll) 0.089431 7.9084E-9	M00747 (IRF1) 0.765195 9.1908E-6	Nr2e1_1 (NR2E1) 0.14518 2.3525E-9	PRDM1 (PRDM1) 0.272992 8.4251E-6	UW.Motif.0382 0.0 2.1006E-5	NR2E1_3 (NR2E1) 0.192544 2.3525E-9	MA0459.1 (tll) 0.305773 7.9084E-9
nrMotif510	NCAMGGCCCN	216	175	23	PLAL2_do (PLAGL2) 0.252555 0.0	MA0592.1 (ESRRA) 0.438179 0.0	M00933 (Sp-1) 0.368278 0.0	PRDM4 (PRDM4) 0.0132681 1.381E-10	UA3 (UA3) 0.306005 0.0	UW.Motif.0242 0.450375 0.0	PRDM4_1 (PRDM4) 0.0359276 1.3809E-10	MA0079.2 (SP1) 0.972583 0.0
nrMotif511	CAAAAAGGNN	211	174	23	FOXP2_do (FOXP2) 0.214671 6.3934E-6	MA0277.1 (AZF1) 0.116435 2.5448E-5		KLF13 (KLF13) 0.0 3.9396E-6	PU1 (PU1) 0.0812165 0.0	UW.Motif.0583 0.0152238 1.1357E-6	TATA_disc1 (TATA) 0.0 3.548E-6	MA0277.1 (AZF1) 0.333741 2.5448E-5	RNCMPT00281 0.150458
nrMotif512	NNGCCWCCACN	210	181	24	ENOA_do (ENO1) 0.731688 8.7834E-6	MA0130.1 (ZNF354C) 0.892097 8.8888E-6	M00807 (EGR) 0.33656 8.0439E-6	ZBTB7C (ZBTB7C) 0.807941 0.0	ZNF263 (ZNF263) 0.20789 0.0	UW.Motif.0485 0.0948313 5.7111E-6	SMC3_disc4 (SMC3) 0.426705 9.533E-9	MA0140.1 (Tal1::Gata1) 0.444953 0.0	RNCMPT00122 0.560695
nrMotif513	NGAAAAGTC	210	187	25	NR2E3_do (NR2E3) 0.0 6.5364E-7	MA0459.1 (tll) 0.533493 1.3775E-8	M00208 (NF-kappaB) 0.827091 1.5705E-6	NR2E1 (NR2E1) 0.565957 0.0	TEAD1 (TEAD1) 0.812584 0.0	UW.Motif.0320 0.491281 4.6776E-5	STAT_known15 (STAT) 0.332968 0.0	CN0188.1 (LM188) 0.793335 8.5443E-6	RNCMPT00268 0.147836
nrMotif514	TGCYTGG	213	172	24	HLTF_do (HLTF) 0.0 4.4056E-6	MA0417.1 (YAP5) 0.0 3.8889E-5	M00280 (RFX1) 0.0 4.4683E-5	ZBTB49 (ZBTB49) 0.0 4.4905E-5	ZNF143 (ZNF143) 0.471982 0.0	UW.Motif.0088 0.686797 8.6656E-6	RFX5_known1 (RFX5) 0.0 4.4683E-5	PF0053.1 (RYTGCNNRGNAAC) 0.832935 1.7815E-6	RNCMPT00038 0.745921
nrMotif515	ASCAGCTCN	213	181	25	MYOG_f1 (MYOG) 0.761656 1.0838E-6	MA0521.1 (Tcf12) 0.51646 0.0	M00644 (LBP-1) 0.516402 3.9955E-7	Ascl2 (ASCL2) 0.0 1.2622E-6	TCF12 (TCF12) 0.188773 0.0	UW.Motif.0275 0.365692 1.8984E-5	TFAP4_3 (TFAP4) 0.256006 0.0	CN0038.1 (LM38) 0.0 1.8083E-6	RNCMPT00085 0.153113
nrMotif516	KGCCCCCTK	215	171	23	INSM1_si (INSM1) 0.00548172 8.5416E-11	MA0155.1 (INSM1) 0.0375367 5.2089E-9		Zic3_1 (ZIC3) 0.427061 2.0095E-5	CTCF (CTCF) 0.0855637 3.6208E-7	UW.Motif.0675 0.113905 9.7242E-7	INSM1_1 (INSM1) 0.110293 5.2089E-9	MA0155.1 (INSM1) 0.0435256 5.209E-9
nrMotif517	CTTNGCA	210	168	24	NFIA+NFIB+NFIC+NFIX_si (NFIA) 0.153079 0.0	MA0368.1 (RIM101) 0.162921 7.8898E-6	M00806 (NF-1) 0.609063 0.0	NFIA_v2 (NFIA) 0.526131 0.0	POU2F2 (POU2F2) 0.286383 4.8675E-5	UW.Motif.0575 0.311161 1.7918E-6	POU2F2_disc1 (POU2F2) 0.0 1.9151E-6	PF0047.1 (TGCCAAR) 0.290574 8.3795E-8
nrMotif518	AAGTGAA	209	164	25	PRDM1_do (PRDM1) 0.0565503 1.5274E-8	MA0508.1 (PRDM1) 0.0180298 1.3427E-8	M00747 (IRF1) 0.00920177 5.6586E-11	PRDM1 (PRDM1) 0.0187195 1.2846E-8	PRDM1 (PRDM1) 7.17579E-4 1.2837E-8	UW.Motif.0502 0.0914981 5.4465E-8	IRF_known6 (IRF) 0.0753134 5.6587E-11	PF0085.1 (STTTCRNTTT) 0.644568 7.0229E-8
nrMotif519	NNGCAAAANT	209	179	24	TEAD3_si (TEAD3) 0.631156 5.994E-6	MA0287.1 (CUP2) 0.543539 3.1123E-8	M01004 (Helios_A) 0.777058 0.0	IRF7 (IRF7) 0.478482 4.8158E-5	MEF2 (MEF2) 0.159773 1.8133E-5	UW.Motif.0501 0.950257 3.2082E-7	IRF_known17 (IRF) 0.658759 0.0	CN0196.1 (LM196) 0.421808 1.5245E-5	RNCMPT00025 0.363313
nrMotif520#	RGGCWGAAC	208	173	26
nrMotif521	NNGTCTTTAA	208	178	25	OTX2_f2 (OTX2) 0.0 1.3449E-5	MA0186.1 (Dfd) 0.0 3.8531E-6	M00436 (IPF1) 0.738125 4.8489E-6		TAL1 (TAL1) 0.508143 0.0	UW.Motif.0292 0.0 1.6358E-6	PDX1_1 (PDX1) 0.0 4.8489E-6	CN0181.1 (LM181) 0.300218 3.398E-6
nrMotif522	AANGACTCN	207	167	25	JUND_f1 (JUND) 0.0744668 2.8753E-7	MA0462.1 (BATF::JUN) 0.0147863 1.8247E-6	M00926 (AP-1) 0.00494446 6.4965E-6	NFE2 (NFE2) 0.0333806 1.1351E-7	NFE2 (NFE2) 0.00407289 3.8E-6	UW.Motif.0001 0.00182849 1.134E-9	NFE2_known2 (NFE2) 0.0578994 1.1351E-7	CN0099.1 (LM99) 0.0052435 4.9842E-10
nrMotif523	CATTYTTCN	206	202	23	SOX9_f1 (SOX9) 0.0 2.2172E-5	MA0563.1 (SEP3) 0.0 1.3795E-5	M00063 (IRF-2) 0.491006 1.9586E-6	ZNF713 (ZNF713) 0.185059 3.02E-9	STAT2 (STAT2) 0.569627 0.0	UW.Motif.0308 0.0075796 5.0848E-9	ZNF713_1 (ZNF713) 0.218332 3.02E-9	CN0154.1 (LM154) 0.0132948 3.6295E-9	RNCMPT00012 0.440333
nrMotif524'	KGATGGTGNN	208	153	22	HXA1_do (HOXA1) 0.0 2.343E-5	MA0057.1 (MZF1_5-13) 0.957956 0.0	M00066 (Tal-1alpha:E47) 0.712879 0.0	TBX20_v5 (TBX20) 0.0 3.0495E-6	REST (REST) 0.460856 0.0	UW.Motif.0485 0.0 1.9797E-6	TBX20_5 (TBX20) 0.0 3.0495E-6	CN0103.1 (LM103) 0.0 1.5489E-6	RNCMPT00083 0.964894
nrMotif525	CAACCCYC	206	201	25	HIC1_f2 (HIC1) 0.0 5.2722E-6	MA0576.1 (AtMYB84) 0.301034 2.4113E-6	M00720 (CAC-binding_protein) 0.265241 1.86E-6			UW.Motif.0148 0.0 9.6759E-5	ATF3_known4 (ATF3) 0.0650756 0.0	MA0100.1 (Myb) 0.580713 2.3446E-6	RNCMPT00026 0.143018
nrMotif526	CCCATGC	212	180	24	EGR2_si (EGR2) 0.0 6.0781E-5	MA0321.1 (INO2) 0.468548 5.4211E-6	M00652 (Nrf-1) 0.0 2.9994E-5	EGR2 (EGR2) 0.0 2.3559E-5	AP2 (AP2) 0.323255 0.0		AP1_disc9 (AP1) 0.0 1.4916E-5	MA0321.1 (INO2) 0.71444 5.4211E-6
nrMotif527	NTGCAAGCY	206	157	24	DDIT3_f1 (DDIT3) 0.879224 0.0	MA0304.1 (GCR1) 0.195234 4.7435E-8	M00249 (CHOP:C/EBPalpha) 0.730662 0.0		ZNF143 (ZNF143) 0.339927 0.0	UW.Motif.0264 0.0 4.8607E-5		MA0304.1 (GCR1) 0.402616 4.7435E-8	RNCMPT00038 0.0943486
nrMotif528	GAAACAC	207	169	27		MA0393.1 (STE12) 0.869971 0.0	M01001 (DEAF1) 0.419643 4.629E-6			UW.Motif.0537 0.00981212 1.5471E-9	ZEB1_known4 (ZEB1) 0.0 4.096E-5	CN0026.1 (LM26) 0.0 2.0874E-5
nrMotif529	GCTGCAGTN	205	174	28	TFAP4_f1 (TFAP4) 0.260299 5.0159E-6		M00005 (AP-4) 0.192386 4.4107E-5		CTCF-ext (CTCF) 0.276279 3.0844E-9	UW.Motif.0542 0.397296 0.0	TFAP4_1 (TFAP4) 0.831969 0.0	PF0101.1 (CTGCAGY) 0.0178311 1.874E-10
nrMotif530	CWATCCCCN	204	169	25	DDIT3_f1 (DDIT3) 0.594559 8.0972E-9	MA0342.1 (MSN4) 0.3861 0.0	M00249 (CHOP:C/EBPalpha) 0.325344 5.2533E-8	NFKB2 (NFKB2) 0.0 3.2603E-5	NFKB1 (NFKB1) 0.211844 0.0	UW.Motif.0148 0.490316 3.8709E-8	NFKB_disc3 (NFKB) 0.360437 6.1259E-7	MA0342.1 (MSN4) 0.616415 0.0	RNCMPT00205 0.0777192
nrMotif531#	TTCTCAA	205	163	24
nrMotif532	NGAAKGGGG	207	168	27	KLF5_si (KLF5) 0.669106 5.091E-7	MA0163.1 (PLAG1) 0.0 3.833E-5	M00023 (Hox-1.3) 0.0 5.8012E-5		UA11 (UA11) 0.0518097 2.6179E-5	UW.Motif.0322 0.90794 0.0	SP4_1 (SP4) 0.169056 0.0	PB0076.1 (Sp4_1) 0.115373 0.0	RNCMPT00076 0.362126
nrMotif533	CTGANCA	206	170	25	PTF1A_do (PTF1A) 0.0 4.2646E-5	MA0261.1 (lin-14) 0.0 7.6122E-5	M00065 (Tal-1beta:E47) 0.363156 0.0	SOX10_v5 (SOX10) 0.307652 6.2006E-8		UW.Motif.0143 0.0 6.3782E-5	SOX10_7 (SOX10) 0.414259 6.2006E-8	CN0070.1 (LM70) 0.0481799 1.0996E-8	RNCMPT00101 0.765889
nrMotif534	SAAGAAGCNN	205	153	22	NF1_do (NF1) 0.0 5.1312E-5	MA0598.1 (EHF) 0.0 1.2009E-5	M00743 (c-Ets-1_68) 0.997213 4.6642E-6		CREB (CREB) 0.493028 0.0	UW.Motif.0677 0.269592 0.0	SPI1_known1 (SPI1) 0.0 2.6551E-5	PF0134.1 (CATRRAGC) 0.0 1.5299E-5	RNCMPT00078 0.024485
nrMotif535	GGCGAGGGCNN	205	198	26	EGR2_si (EGR2) 0.0152142 1.4471E-5	MA0162.2 (EGR1) 0.00599755 0.0	M00982 (KROX) 0.00307718 2.2329E-7	EGR2 (EGR2) 0.125773 4.0818E-6	EGR1 (EGR1) 0.0428933 0.0	UW.Motif.0009 0.594922 6.3819E-7	EGR1_known4 (EGR1) 0.00781099 2.2329E-7	PB0010.1 (Egr1_1) 0.143428 5.4941E-5	RNCMPT00160 0.124598
nrMotif536	TTCTTCA	209	176	27	PAX3_f1 (PAX3) 0.0 1.6889E-6	MA0377.1 (SFL1) 0.0 6.3391E-5	M00744 (POU1F1) 0.0 3.2142E-5	SOX15_v3 (SOX15) 0.0 9.5695E-5		UW.Motif.0332 0.490303 1.2705E-6	POU1F1_1 (POU1F1) 0.0 3.2142E-5	PF0064.1 (TTANTCA) 0.0 5.0128E-6	RNCMPT00078 0.42813
nrMotif537'	CTCWGAACN	205	181	26	COT1_f1 (NR2F1) 0.0 5.5556E-5	MA0017.1 (NR2F1) 0.0 6.7623E-5	M00158 (COUP-TF/HNF-4) 0.0 6.7622E-5		HNF4 (HNF4) 0.640989 0.0	UW.Motif.0163 0.0 3.7707E-5	NR2C2_disc2 (NR2C2) 0.0 1.5497E-5	PF0169.1 (TTTNNANAGCYR) 0.480704 6.0532E-7
nrMotif538	CAGGCTCWN	205	178	25						UW.Motif.0316 0.121584 4.8055E-6		CN0100.1 (LM100) 0.66022 0.0
nrMotif539	NGGNAGATT	202	167	19	NFKB2_f1 (NFKB2) 0.0465796 3.8734E-8	MA0467.1 (Crx) 0.834467 0.0	M00127 (GATA-1) 0.00753454 7.82E-9	NFAT5 (NFAT5) 0.0 8.9833E-5	AP1 (AP1) 0.787609 0.0	UW.Motif.0179 0.157246 8.9891E-6	GATA_known5 (GATA) 0.0581924 7.8199E-9	MA0354.1 (PDR8) 0.0 2.3909E-5
nrMotif540	NNNCAAAAAACW	201	184	26	FOXJ3_do (FOXJ3) 0.0162873 1.3219E-5	MA0563.1 (SEP3) 0.0 1.6488E-5	M00742 (HFH-4) 0.332838 0.0	FOXJ2 (FOXJ2) 0.0320732 2.4355E-6	MEF2 (MEF2) 0.409159 0.0	UW.Motif.0269 0.729468 3.8378E-8	FOXJ2_3 (FOXJ2) 0.0348051 2.4355E-6	PB0116.1 (Elf3_2) 0.778474 8.7835E-6	RNCMPT00159 0.0253201
nrMotif541	TCTGGTGTNN	201	160	28	TGIF1_f1 (TGIF1) 0.0 1.0834E-5	MA0086.1 (sna) 0.0 5.6064E-5	M01001 (DEAF1) 0.803008 0.0	RARG_v3 (RARG) 0.0 6.7645E-5	UA8 (UA8) 0.270306 0.0	UW.Motif.0330 0.282966 7.6787E-5	SMC3_disc4 (SMC3) 0.0 1.2839E-6	CN0017.1 (LM17) 0.0 4.4533E-5	RNCMPT00116 0.333592
nrMotif542	NAAAAGKCCN	204	159	25	HNF4A_si (HNF4A) 0.381221 5.6611E-8	MA0459.1 (tll) 0.267495 6.3717E-8	M00967 (HNF4/COUP) 0.173151 0.0	NR2E1 (NR2E1) 0.251611 0.0	HNF4 (HNF4) 0.122292 6.4474E-7	UW.Motif.0501 0.0326737 3.1418E-7	NR2E1_3 (NR2E1) 0.465269 0.0	PB0134.1 (Hnf4a_2) 0.374565 1.4306E-6	RNCMPT00158 0.392756
nrMotif543	NGAAAGTTC	201	163	26	HSF1_do (HSF1) 0.0228626 1.3221E-9	MA0017.1 (NR2F1) 0.0 1.6879E-6	M01023 (HSF1) 0.156579 1.327E-6	Rarg_v3_1 (RARG) 0.0 9.6435E-6	HSF1 (HSF1) 0.156421 0.0	UW.Motif.0056 0.911808 5.1655E-7	NR3C1_disc1 (NR3C1) 0.660071 0.0	PF0068.1 (RGAANNTTC) 0.115829 4.1515E-9	RNCMPT00269 0.129898
nrMotif544'	NTCTTCAGCN	207	169	21					REST (REST) 0.990272 0.0	UW.Motif.0282 0.317114 0.0		PF0101.1 (CTGCAGY) 0.0 5.0998E-6
nrMotif545	CTGCWGA	199	178	26	MAFA_si (MAFA) 0.562186 1.0315E-6		M00821 (Nrf2) 0.206035 0.0		UA9 (UA9) 0.145318 2.3576E-5	UW.Motif.0627 0.144745 2.1752E-7	NR3C1_disc5 (NR3C1) 0.298507 1.5941E-8	PF0101.1 (CTGCAGY) 0.672719 2.2659E-7
nrMotif546	NATGTGG	201	166	24	FOXH1_do (FOXH1) 0.0 1.1549E-5	MA0332.1 (MET28) 0.0 8.719E-7	M00751 (AML1) 0.872698 8.719E-7		UA11 (UA11) 0.0338254 4.3392E-7	UW.Motif.0579 0.475533 0.0	RUNX1_7 (RUNX1) 0.0 8.719E-7	CN0231.1 (LM231) 0.329283 2.451E-7	RNCMPT00288 0.448003
nrMotif547'	CGCCTCTCN	200	167	24		MA0516.1 (SP2) 0.780381 0.0			ZNF281 (ZNF281) 0.588459 0.0	UW.Motif.0009 0.408775 0.0	E2F_disc5 (E2F) 0.0 1.7703E-6	PF0081.1 (CGGAARNGGCNG) 0.112674 3.0612E-7	RNCMPT00072 0.232235
nrMotif548	NGGCGGGCTN	198	188	25	ZBT7B_do (ZBTB7B) 0.125758 9.2669E-6	MA0024.2 (E2F1) 0.513904 0.0	M00803 (E2F) 0.0624674 4.1123E-8		CREB-ext (CREB) 0.153335 1.7945E-5	UW.Motif.0015 0.117944 6.5595E-5	E2F_known15 (E2F) 0.178241 4.1123E-8	PF0006.1 (GGGCGGR) 0.0197648 9.4405E-7	RNCMPT00113 0.0467937
nrMotif549	CCGCNTCT	199	198	23	ETV1_do (ETV1) 0.0 2.2702E-5		M00695 (ETF) 0.349743 5.2365E-6	ETV6 (ETV6) 0.0 7.8583E-5	SP1 (SP1) 0.605389 0.0	UW.Motif.0135 0.0 5.7803E-5	SP2_disc3 (SP2) 0.939123 2.2158E-6	PF0081.1 (CGGAARNGGCNG) 0.0462364 5.901E-9
nrMotif550	CTTGTGGG	199	168	24	GLI1_f2 (GLI1) 0.0 2.2612E-5	MA0332.1 (MET28) 0.0 1.7502E-5	M00794 (TTF-1) 0.55817 0.0	FOXO4_v3 (FOXO4) 0.207217 2.6269E-7	GATA1-ext (GATA1) 0.481961 0.0	UW.Motif.0059 0.0541774 9.0448E-9	FOXO4_5 (FOXO4) 0.552289 2.6269E-7	PF0111.1 (RACCACAR) 0.0 1.4287E-5
nrMotif551	NRAGGAAGT	197	175	25	SPI1_do (SPI1) 0.00288098 1.6454E-9	MA0080.3 (Spi1) 0.00115165 6.2362E-10	M00658 (PU.1) 0.0148383 5.6146E-8	SPIC (SPIC) 0.0438488 2.1768E-8	PU1 (PU1) 4.19723E-4 4.0531E-9	UW.Motif.0349 0.0621479 9.3174E-7	SPI1_disc1 (SPI1) 0.00466904 1.001E-10	MA0080.2 (SPI1) 0.00293802 1.7992E-11	RNCMPT00269 0.608926
nrMotif552	NAATACAGA	198	196	25	FOXH1_do (FOXH1) 0.0 1.858E-5	MA0479.1 (FOXH1) 0.0 7.1041E-6		ZNF238 (ZNF238) 0.0 2.5191E-5	UA8 (UA8) 0.186437 0.0	UW.Motif.0352 0.048881 4.5342E-7	SMAD3_2 (SMAD3) 0.423043 0.0	PB0060.1 (Smad3_1) 0.347236 0.0	RNCMPT00170 0.27381
nrMotif553	WATTTGAG	201	168	24	NFAC4_do (NFATC4) 0.927596 1.2487E-6		M00805 (LEF1) 0.0 2.8456E-5	RORA (RORA) 0.0 5.3169E-6	E2F4 (E2F4) 0.309419 0.0	UW.Motif.0127 0.928568 3.759E-6	RORA_6 (RORA) 0.0 5.3169E-6	CN0092.1 (LM92) 0.0 1.3559E-6
nrMotif554#	CYCTTAGG	196	160	21
nrMotif555	NYTTCAGAAT	196	150	23	HSF1_si (HSF1) 0.0 1.0216E-6		M00622 (C/EBPgamma) 0.00906379 7.0797E-9		UA10 (UA10) 0.849531 0.0	UW.Motif.0026 0.0551923 1.1278E-9	CEBPG_1 (CEBPG) 0.0618405 7.0797E-9	CN0160.1 (LM160) 0.0 9.8626E-8
nrMotif556	TGGCAMCTN	197	166	23	ITF2_f2 (TCF4) 0.983109 0.0	MA0513.1 (SMAD2::SMAD3::SMAD4) 0.811443 2.7509E-7	M00693 (E12) 0.0827122 1.3605E-5	HES5 (HES5) 0.282502 0.0	RFX5 (RFX5) 0.112835 0.0	UW.Motif.0654 0.27077 4.2637E-5	TCF3_3 (TCF3) 0.339866 1.3605E-5	PF0012.1 (CAGGTG) 0.271566 0.0
nrMotif557	ATTTCAN	198	177	22	PO3F1_do (POU3F1) 0.0 1.3546E-5	MA0253.1 (vnd) 0.0 4.9699E-5	M00109 (C/EBPbeta) 0.954312 0.0	ESRRG (ESRRG) 0.0 1.1606E-6	NFKB1 (NFKB1) 0.382106 0.0	UW.Motif.0305 0.417099 1.0996E-6	ESRRG_1 (ESRRG) 0.0 1.1606E-6	PF0174.1 (WTGAAAT) 0.0469766 2.9106E-11
nrMotif558	NGAACCCAC	197	160	26	ZBT7A_si (ZBTB7A) 0.0 7.1883E-7		M00808 (Pax) 0.883204 0.0	ZNF524 (ZNF524) 0.0 7.9395E-5	HSF1 (HSF1) 0.640605 0.0	UW.Motif.0054 0.00851757 8.0407E-9	PAX5_known3 (PAX5) 0.0 1.1769E-5	PF0091.1 (GTGGGTGK) 0.0 4.004E-6
nrMotif559	NACATCTGTNN	195	165	26	TFE2_f1 (TCF3) 0.141465 0.0	MA0091.1 (TAL1::TCF3) 0.0 7.2623E-8	M00066 (Tal-1alpha:E47) 0.0 2.6787E-8	NEUROG2_v2 (NEUROG2) 0.957589 2.7005E-7	ZEB1 (ZEB1) 0.476196 0.0	UW.Motif.0613 0.0254013 8.9843E-6	TAL1_known2 (TAL1) 0.0 2.6787E-8	CN0028.1 (LM28) 0.104668 9.123E-11
nrMotif560	TSTTGGAGN	195	167	27		MA0519.1 (Stat5a::Stat5b) 0.0 2.4616E-5			UA4 (UA4) 0.979137 0.0	UW.Motif.0040 0.26446 9.099E-5		PF0158.1 (CCCNNNNNNAAGWT) 0.689355 0.0	RNCMPT00237 0.439909
nrMotif561	KGGCAGAGT	196	167	24	PAX5_si (PAX5) 0.0 3.4075E-5	MA0283.1 (CHA4) 0.814126 0.0	M01031 (HNF4) 0.623934 0.0		RXRA (RXRA) 0.228913 0.0	UW.Motif.0102 0.165636 4.5695E-8	RXRA_known7 (RXRA) 0.0 9.1175E-5	CN0081.1 (LM81) 0.0 1.4817E-5
nrMotif562	NTGAAATGTN	195	159	24	TEAD1_si (TEAD1) 0.0 7.9813E-6	MA0243.1 (sd) 0.0 7.1272E-6	M00131 (HNF-3beta) 0.125918 2.1527E-7	ESRRG (ESRRG) 0.0 1.1025E-5	TEAD1 (TEAD1) 0.0273761 3.9769E-7	UW.Motif.0672 0.0675083 2.1445E-7	FOXA_known1 (FOXA) 0.902161 2.1528E-7	CN0164.1 (LM164) 0.973502 1.0049E-10	RNCMPT00212 0.604513
nrMotif563	GYGAGGCTNNN	197	167	26		MA0472.1 (EGR2) 0.782657 0.0	M00720 (CAC-binding_protein) 0.0113763 0.0	ZNF306 (ZNF306) 0.0 1.7616E-6		UW.Motif.0021 0.332543 1.1873E-6	CACBP_1 (CACBP) 0.0442138 0.0	PB0151.1 (Myf6_2) 0.0 6.2022E-5
nrMotif564	NNNTCCCCGCR	196	192	23	SP1_si (SP1) 0.0 3.4055E-5	MA0338.1 (MIG2) 0.0960943 9.0644E-7	M00649 (MAZ) 0.00839898 0.0	GLIS2 (GLIS2) 0.758699 7.5214E-7	EGR1 (EGR1) 0.358075 0.0	UW.Motif.0009 0.0343043 0.0	MAZ_1 (MAZ) 0.0137789 0.0	MA0338.1 (MIG2) 0.142038 9.0644E-7	RNCMPT00160 0.0105121
nrMotif565	RGCCTCTTTN	196	172	24	SPI1_do (SPI1) 0.0 4.9348E-7	MA0080.3 (Spi1) 0.0 8.7592E-7		SPIC (SPIC) 0.0 3.0409E-6	PU1 (PU1) 0.0 8.2732E-7	UW.Motif.0338 0.193518 0.0	SP1_disc2 (SP1) 0.334714 4.5741E-9	CN0006.1 (LM6) 0.303995 0.0	RNCMPT00088 0.31067
nrMotif566	ACCTCCTT	194	162	24	NR1D1_do (NR1D1) 0.0 4.1346E-6	MA0136.1 (ELF5) 0.812555 0.0	M00444 (VDR) 0.741727 0.0			UW.Motif.0125 0.485293 2.0013E-6	SPI1_known2 (SPI1) 0.0 2.814E-6	CN0111.1 (LM111) 0.649799 7.4737E-7	RNCMPT00154 0.159541
nrMotif567	GGTGGGAY	264	215	28	SUH_f1 (RBPJ) 0.0 6.5603E-6	MA0410.1 (UGA3) 0.0 3.3773E-5	M00720 (CAC-binding_protein) 0.0 7.6852E-5	TBX15_v2 (TBX15) 0.98344 0.0		UW.Motif.0022 0.276659 9.3679E-7	RBPJ_1 (RBPJ) 0.0 2.3087E-6	PF0056.1 (GGGTGGRR) 0.766334 1.7516E-6
nrMotif568	STGCTGCAYN	196	160	22	SETB1_do (SETDB1) 0.0 2.4134E-5	MA0522.1 (Tcf3) 0.0 8.9266E-5		SCRT2 (SCRT2) 0.542046 0.0	CEBPB (CEBPB) 0.668584 0.0	UW.Motif.0515 0.107743 1.1813E-6	MYC_disc5 (MYC) 0.0 3.2391E-6	PF0101.1 (CTGCAGY) 0.0 1.4066E-6
nrMotif569	NGATCCAGAN	194	162	24	HSF1_f1 (HSF1) 0.883084 5.158E-6			ZNF238 (ZNF238) 0.0 1.6862E-6	UA8 (UA8) 0.471723 6.3545E-5	UW.Motif.0396 0.351145 3.6421E-5	ZBTB12_1 (ZBTB12) 0.817069 0.0	PB0090.1 (Zbtb12_1) 0.609982 0.0	RNCMPT00143 0.120242
nrMotif570	NTTTGCT	193	170	25	MAF_do (MAF) 0.0925972 0.0	MA0326.1 (MAC1) 0.148516 5.5955E-9	M00624 (DBP) 0.0 6.4057E-8	MAFK (MAFK) 0.0 2.4203E-5	v-Maf (v-Maf) 0.234347 5.1062E-5	UW.Motif.0482 0.0814845 5.5546E-6	HNF4_disc4 (HNF4) 0.0 2.063E-8	CN0185.1 (LM185) 0.164498 6.4562E-7	RNCMPT00268 0.649599
nrMotif571	NAATGAGCT	194	168	22	PO4F2_do (POU4F2) 0.0838528 4.407E-11	MA0350.1 (TOD6) 0.0 1.2225E-5	M00687 (alpha-CP1) 0.0 2.7339E-5	POU6F2_v2 (POU6F2) 0.259643 1.4553E-9	POU2F2 (POU2F2) 0.43738 0.0	UW.Motif.0125 0.0 7.6448E-5	POU6F2_2 (POU6F2) 0.44901 1.4553E-9	CN0048.1 (LM48) 0.103625 5.4463E-11
nrMotif572	NNCCGCCYGC	193	166	23	SP1_f1 (SP1) 0.103053 0.0	MA0079.3 (SP1) 0.0345232 5.4411E-5	M00800 (AP-2) 0.440731 2.5838E-7	SP1 (SP1) 0.155559 0.0	SP1 (SP1) 0.098554 0.0	UW.Motif.0116 0.114344 6.0799E-6	NRF1_disc3 (NRF1) 9.28556E-4 6.7438E-9	MA0290.1 (DAL81) 0.0514027 2.3458E-8	RNCMPT00134 0.218167
nrMotif573	WGARGCCAT	196	153	23	PRGC1_f2 (PPARGC1A) 0.0 6.2106E-5	MA0260.1 (che-1) 0.912767 5.8261E-6			AP2 (AP2) 0.472889 0.0	UW.Motif.0050 0.10123 3.1926E-9		CN0152.1 (LM152) 0.236657 2.474E-8
nrMotif574	RTGGWCAGG	194	159	23	REST_f1 (REST) 0.0 4.7956E-5	MA0138.2 (REST) 0.0 4.3362E-5	M00963 (T3R) 0.24552 0.0	MEIS2_v2 (MEIS2) 0.684329 0.0	REST (REST) 0.396551 4.2673E-5	UW.Motif.0045 0.0 9.8601E-5	RAR_1 (RAR) 0.85575 0.0	PB0043.1 (Max_1) 0.788493 0.0	RNCMPT00016 0.0661303
nrMotif575	CAGTCCTTT	192	155	25	RXRG_si (RXRG) 0.0 5.6157E-5					UW.Motif.0172 0.211588 2.557E-7	ZNF350_1 (ZNF350) 0.108165 1.2852E-9	PF0109.1 (YGTCCTTGR) 0.0 2.3898E-5
nrMotif576	NGCTGGTCT	193	155	25	TF3C2_do (GTF3C2) 0.00141172 2.7513E-9	MA0402.1 (SWI5) 0.292138 9.679E-6	M00449 (Zic2) 0.448801 0.0			UW.Motif.0524 0.161783 1.0072E-5	HNF4_disc2 (HNF4) 0.0 2.0612E-6	MA0402.1 (SWI5) 0.391592 9.679E-6	RNCMPT00063 0.13046
nrMotif577	CNAGACCCM	192	147	21	VDR_do (VDR) 0.0 5.1849E-5	MA0016.1 (usp) 0.253261 0.0	M00646 (LF-A1) 0.0 4.0663E-5	RXRG_v4 (RXRG) 0.170382 4.6721E-7	UA3 (UA3) 0.546894 0.0	UW.Motif.0252 0.643363 0.0	PRDM4_1 (PRDM4) 0.698186 5.7691E-6	MA0016.1 (usp) 0.443016 0.0
nrMotif578	NNCCCAAATC	193	160	28	RREB1_f1 (RREB1) 0.0 6.6516E-5	MA0331.1 (MCM1) 0.775752 0.0	M00141 (Lyf-1) 0.224974 1.2175E-5		UA11 (UA11) 0.240855 0.0	UW.Motif.0368 0.413359 0.0	RREB1_1 (RREB1) 0.0 7.6823E-6	CN0092.1 (LM92) 0.67494 5.4781E-7	RNCMPT00288 0.209605
nrMotif579'	TGGWCTTCN	191	140	22	PSIP1_do (PSIP1) 0.0 2.7299E-5			HNF4A_v3 (HNF4A) 0.0 3.7263E-5	HNF4 (HNF4) 0.0 5.9819E-5		HNF4_disc2 (HNF4) 0.0 3.1681E-6	PH0107.1 (Msx2) 0.901956 0.0	RNCMPT00157 0.687671
nrMotif580	CACAGNC	190	159	23	MBD1_do (MBD1) 0.0 1.3341E-5	MA0332.1 (MET28) 0.972861 8.0705E-6	M00769 (AML) 0.827029 0.0	ZIC1 (ZIC1) 0.0 3.0357E-5	UA9 (UA9) 0.0 5.6464E-5	UW.Motif.0368 0.298312 1.9152E-6	CACD_2 (CACD) 0.0 1.9905E-5	POL009.1 (DCE_S_II) 0.564996 0.0	RNCMPT00051 0.765119
nrMotif581	GGTGGTTT	190	140	25	RREB1_si (RREB1) 0.128742 2.5376E-8	MA0073.1 (RREB1) 0.086177 3.1902E-8	M00257 (RREB-1) 0.0167272 1.7189E-9	RUNX3_v4 (RUNX3) 0.0 1.0299E-5	RUNX1 (RUNX1) 0.0279117 1.0693E-8	UW.Motif.0008 0.0729385 8.7084E-10	RREB1_1 (RREB1) 0.103179 1.7189E-9	MA0073.1 (RREB1) 0.179448 3.1902E-8	RNCMPT00122 0.585921
nrMotif582	GCCTCAG	192	165	25	AP2A_f2 (TFAP2A) 0.270034 2.4537E-8	MA0003.2 (TFAP2A) 0.157536 1.1827E-7	M01047 (AP-2alphaA) 0.124416 1.9271E-7	TFAP2B_v2 (TFAP2B) 0.10266 9.9733E-9	AP2 (AP2) 0.141768 4.0552E-6	UW.Motif.0098 0.2635 7.0789E-7	TFAP2B_3 (TFAP2B) 0.192311 9.9734E-9	PB0088.1 (Tcfap2e_1) 0.376777 3.2849E-7
nrMotif583	NCGGCGCCG	189	157	25	SMAD1_do (SMAD1) 0.313256 9.966E-7	MA0213.1 (brk) 0.0330293 2.4354E-6		E2F4 (E2F4) 0.0 9.1179E-5	YY1 (YY1) 0.192448 0.0		EP300_disc8 (EP300) 0.0126118 5.6844E-9	MA0213.1 (brk) 0.0316569 2.4354E-6	RNCMPT00124 0.146556
nrMotif584#	SAAGGACCN	198	149	25									RNCMPT00230 0.127638
nrMotif585'	NGAGGACCTNN	188	159	22	PROX1_f1 (PROX1) 0.0 2.7879E-6	MA0587.1 (TCP16) 0.306588 0.0			ESR1 (ESR1) 0.297707 0.0	UW.Motif.0297 0.227137 0.0		PL0013.1 (hlh-2::hlh-15) 0.646265 0.0	RNCMPT00106 0.0425838
nrMotif586	CAGTYCAC	189	148	24	NR1I2_f1 (NR1I2) 0.0 9.0678E-6	MA0145.2 (Tcfcp2l1) 0.0 2.0551E-5	M01032 (HNF4) 0.211865 3.7153E-7		ESR1 (ESR1) 0.770934 0.0	UW.Motif.0496 0.0969366 1.2164E-7	HNF4_known10 (HNF4) 0.0 3.7153E-7	MA0145.1 (Tcfcp2l1) 0.0 2.1596E-5
nrMotif587	NTTGTTCATN	186	156	23	FOXO4_f1 (FOXO4) 0.434544 1.0732E-6	MA0040.1 (Foxq1) 0.442227 8.7526E-7	M00744 (POU1F1) 0.146082 3.7536E-7	FOXJ3 (FOXJ3) 0.0 6.8132E-7	FOXA (FOXA) 0.302484 0.0	UW.Motif.0281 0.409873 0.0	FOXO1_1 (FOXO1) 0.632848 0.0	MA0013.1 (br_Z4) 0.775274 0.0
nrMotif588	TGGSAGT	189	155	22	IKZF1_f1 (IKZF1) 0.0 1.5109E-5	MA0100.2 (Myb) 0.24871 4.8034E-7	M00913 (MYB) 0.213426 0.0		ZNF143-ext (ZNF143) 0.859172 0.0	UW.Motif.0279 0.150823 3.5505E-7	ETS_disc1 (ETS) 0.834955 5.1565E-7	PF0152.1 (WCAANNNYCAG) 0.995709 5.1711E-6
nrMotif589	NCCAACACC	188	153	25	RREB1_f1 (RREB1) 0.0 6.3808E-5	MA0133.1 (BRCA1) 0.80802 7.3948E-6	M01020 (TBX5) 0.0 3.6332E-5				BRCA1_known2 (BRCA1) 0.0 7.3948E-6	MA0133.1 (BRCA1) 0.0 7.3948E-6	RNCMPT00026 0.545618
nrMotif590'	TGTCCAS	187	149	24	REST_f1 (REST) 0.0 8.1116E-5	MA0106.2 (TP53) 0.800057 0.0		Tp73 (TP73) 0.0 2.2063E-5	UA10 (UA10) 0.605149 0.0		BCL_disc3 (BCL) 0.0 3.3722E-6	MA0138.1 (REST) 0.0 3.6562E-5	RNCMPT00101 0.738387
nrMotif591	CCGGCCKCN	184	180	25		MA0361.1 (RDS1) 0.363006 2.0425E-5	M00933 (Sp-1) 0.679165 0.0		ZNF263 (ZNF263) 0.754199 0.0	UW.Motif.0021 0.138318 8.8506E-5	EGR1_disc6 (EGR1) 0.183258 1.0878E-5	MA0361.1 (RDS1) 0.522201 0.0	RNCMPT00106 0.747354
nrMotif592'	TGACTWGAN	186	159	25	THA_f1 (THRA) 0.0 1.0038E-5	MA0253.1 (vnd) 0.0 5.1787E-5	M00240 (Nkx2-5) 0.0 1.8441E-5	SMAD3 (SMAD3) 0.0 4.8303E-6		UW.Motif.0030 0.0 2.1659E-5	SMAD3_3 (SMAD3) 0.0 4.8303E-6	CN0205.1 (LM205) 0.0219626 3.1885E-9
nrMotif593	GGATTMTT	184	150	22	BARX2_do (BARX2) 0.0 4.8021E-6	MA0234.1 (oc) 0.492156 1.2123E-6	M00095 (CDP) 0.0 6.015E-6	RHOXF1 (RHOXF1) 0.0 2.0962E-6		UW.Motif.0255 0.348418 1.716E-6	RHOXF1_3 (RHOXF1) 0.0 2.0962E-6	PF0093.1 (GGATTA) 0.0 1.1339E-6
nrMotif594	NANCATGGC	183	156	23	RFX3_do (RFX3) 0.337101 1.9612E-7	MA0150.2 (Nfe2l2) 0.342749 0.0		RFX5_v2 (RFX5) 0.0 7.2384E-6	ZNF143 (ZNF143) 0.33829 0.0	UW.Motif.0012 0.211276 7.131E-5	MYC_disc4 (MYC) 0.0 5.263E-6	PF0089.1 (GTTNYYNNGGTNA) 0.476968 3.6901E-7	RNCMPT00259 0.473781
nrMotif595	NGATTCA	183	150	25	NRL_do (NRL) 0.874022 5.0326E-6	MA0099.2 (JUN::FOS) 0.705076 6.5505E-6	M00744 (POU1F1) 0.0 8.3997E-5		AP1 (AP1) 0.587968 0.0	UW.Motif.0020 0.340078 1.9257E-6	AP1_known10 (AP1) 0.0 6.5505E-6	MA0099.2 (AP1) 0.0 6.5505E-6
nrMotif596	NTTACWTTG	186	147	22	FOXF2_f1 (FOXF2) 0.0706787 1.6827E-6	MA0047.2 (Foxa2) 0.0286702 1.8214E-8	M00292 (Freac-4) 0.25607 1.9467E-5	FOXC2_v3 (FOXC2) 0.0 2.9681E-5	FOXA (FOXA) 0.00198516 0.0	UW.Motif.0056 0.0 9.5405E-6	EP300_disc3 (EP300) 0.0563307 5.8345E-6	MA0047.2 (Foxa2) 0.089735 1.8214E-8	RNCMPT00010 0.168432
nrMotif597	RACCCTCCY	185	162	26	HNRPK_si (HNRNPK) 0.0 2.3058E-5	MA0403.1 (TBF1) 0.0 3.1165E-5	M00649 (MAZ) 0.0860023 1.6393E-6	ZNF524 (ZNF524) 0.0 9.7266E-5	UA3 (UA3) 0.431081 0.0	UW.Motif.0175 0.0944086 5.0019E-6	MAZ_1 (MAZ) 0.329003 1.6393E-6	PF0024.1 (GGGAGGRR) 0.311649 2.9386E-6	RNCMPT00160 0.00911941
nrMotif598	AAAACATCW	183	148	23	TF3B_f2 (BRF1) 0.0 9.4113E-6	MA0417.1 (YAP5) 0.0 4.5328E-5	M00532 (RP58) 0.319995 1.604E-5	Tcf7 (TCF7) 0.0 1.4852E-5	GATA3 (GATA3) 0.0967688 7.5464E-5	UW.Motif.0239 0.0283728 2.7264E-9	TCF7_2 (TCF7) 0.0 1.4852E-5	CN0068.1 (LM68) 0.992349 3.1638E-7	RNCMPT00083 0.255565
nrMotif599	GTTGSTGAN	183	147	21	MAF_f1 (MAF) 0.0 1.5462E-5	MA0138.2 (REST) 0.852676 0.0	M00256 (NRSF) 0.419593 8.8667E-5	MAFK (MAFK) 0.0 7.7243E-6	REST (REST) 0.105923 8.7409E-5	UW.Motif.0138 0.0 1.0467E-5	MAF_known6 (MAF) 0.0 7.7244E-6	PF0092.1 (TGCTGAY) 0.0 2.8425E-6
nrMotif600	RGCACCAGC	186	158	22	ITF2_f2 (TCF4) 0.0 1.0777E-5	MA0213.1 (brk) 0.568464 2.1647E-6	M00693 (E12) 0.257558 1.9497E-6	GCM1_v2 (GCM1) 0.633643 9.1005E-6	RFX5 (RFX5) 0.284283 4.1106E-5	UW.Motif.0334 0.16786 8.0812E-7	SIN3A_disc5 (SIN3A) 0.254664 3.9735E-8	MA0213.1 (brk) 0.914627 2.1647E-6
nrMotif601	WCTTTGGCN	182	150	21	NF1_f1 (NF1) 0.707486 0.0	MA0161.1 (NFIC) 0.736008 0.0	M00687 (alpha-CP1) 0.585374 2.7616E-6	HNF4A (HNF4A) 0.0 1.4887E-5	HNF4 (HNF4) 0.290691 2.1557E-5	UW.Motif.0060 0.159973 3.2895E-8	NFY_known4 (NFY) 0.0 2.7616E-6	CN0177.1 (LM177) 0.338369 6.1545E-7
nrMotif602	KGTGGTCAN	186	153	23	PEBB_f1 (CBFB) 0.409234 0.0	MA0016.1 (usp) 0.916236 0.0	M00984 (PEBP) 0.0181802 3.4777E-7	GLI2_v2 (GLI2) 0.23955 9.3158E-8	RUNX1 (RUNX1) 0.0841196 1.9296E-6	UW.Motif.0045 0.0388792 1.6762E-7	RUNX_2 (RUNX) 0.0833844 3.4777E-7	PF0111.1 (RACCACAR) 0.0 1.0749E-6	RNCMPT00241 0.769317
nrMotif603	GGRGAAAGN	181	177	23	PPARD_f1 (PPARD) 0.248913 2.1611E-6	MA0065.2 (PPARG::RXRA) 0.446095 0.0	M00658 (PU.1) 0.0 4.946E-5	IRF3 (IRF3) 0.732263 0.0	RXRA (RXRA) 0.380885 0.0	UW.Motif.0628 0.28579 4.2956E-5	FOXO3_6 (FOXO3) 0.0 3.9537E-6	CN0211.1 (LM211) 0.470778 1.9084E-5	RNCMPT00239 0.00923486
nrMotif604	NNCCGGCCCTN	182	162	22	SP3_f1 (SP3) 0.161008 0.0	MA0344.1 (NHP10) 0.150635 0.0	M00931 (Sp-1) 0.0650028 0.0		AP2 (AP2) 0.181292 0.0	UW.Motif.0457 0.1635 0.0	SP2_disc3 (SP2) 0.609854 5.0822E-7	PF0006.1 (GGGCGGR) 0.513412 2.6736E-6	RNCMPT00111 0.436994
nrMotif605	NTGAGCCAA	181	144	23	NFIA+NFIB+NFIC+NFIX_f2 (NFIA) 0.641274 0.0	MA0326.1 (MAC1) 0.270787 1.8766E-7	M00056 (myogenin/NF-1) 0.591826 0.0	NFIB (NFIB) 0.190488 1.1942E-6	NFE2 (NFE2) 0.703268 0.0	UW.Motif.0029 0.194828 3.9056E-6	NFIB_1 (NFIB) 0.457284 1.1941E-6	MA0326.1 (MAC1) 0.53522 1.8766E-7
nrMotif606	GGCCASCCN	181	144	22	ZIC1_do (ZIC1) 0.184578 8.8924E-7	MA0373.1 (RPN4) 0.953294 2.8456E-6	M00449 (Zic2) 0.0182086 5.3801E-5	KLF14 (KLF14) 0.293836 0.0	ESR1 (ESR1) 0.805667 0.0	UW.Motif.0200 0.12082 2.4059E-5	ZIC1_1 (ZIC1) 0.200787 2.4022E-7	PF0140.1 (RNGTGGGC) 0.456105 3.4879E-6	RNCMPT00082 0.0228764
nrMotif607	AGWCTTTCN	181	170	24			M00208 (NF-kappaB) 0.0 1.9096E-5		NFE2 (NFE2) 0.577413 0.0	UW.Motif.0069 0.0592892 1.4087E-7	NFKB_known5 (NFKB) 0.0 1.9096E-5	CN0222.1 (LM222) 0.0 2.0442E-8	RNCMPT00220 0.469976
nrMotif608'	NGGWGAGTG	180	145	27	FOSB_do (FOSB) 0.0 2.613E-5	MA0498.1 (Meis1) 0.0317516 0.0	M00258 (ISRE) 0.998045 0.0		ZNF281 (ZNF281) 0.51833 0.0	UW.Motif.0053 0.0 7.8715E-5	AP1_disc5 (AP1) 0.0 2.8642E-7		RNCMPT00283 0.347617
nrMotif609	TNCCCTG	179	158	25	COE1_si (EBF1) 0.0287541 5.0236E-6	MA0358.1 (PUT3) 0.85736 0.0			UA12 (UA12) 0.258712 5.0275E-5	UW.Motif.0326 0.161964 5.2525E-7	NFKB_disc2 (NFKB) 0.0 1.4531E-5	MA0364.1 (REI1) 0.0 2.8481E-5	RNCMPT00215 0.806882
nrMotif610	AATKTCCCN	179	172	24	NFKB2_f1 (NFKB2) 0.165892 3.6825E-8	MA0105.3 (NFKB1) 0.0731376 1.0678E-6	M00750 (HMG_IY) 0.0703452 1.8693E-8	NFAT5 (NFAT5) 0.64114 0.0	NFKB1 (NFKB1) 0.0473709 3.2668E-5	UW.Motif.0614 0.156319 9.2809E-6	HMGA1_1 (HMGA1) 0.40628 1.8693E-8	CN0200.1 (LM200) 0.49851 0.0	RNCMPT00246 0.492173
nrMotif611	CAACTTCCM	180	157	26	ETS1_do (ETS1) 0.716336 3.6783E-7	MA0098.2 (Ets1) 0.0 5.8785E-6	M00648 (MAF) 0.0290278 2.9091E-9	HINFP1 (HINFP1) 0.0 8.8099E-6	ELF1 (ELF1) 0.429308 3.8086E-5	UW.Motif.0279 0.134419 2.0689E-7	MAF_known1 (MAF) 0.152965 2.9091E-9	PF0129.1 (RRAGTTGT) 0.0 4.8687E-8
nrMotif612	AGAATCAC	179	153	23					GFI1 (GFI1) 0.368661 1.2608E-5	UW.Motif.0069 0.231102 3.7187E-7	SIN3A_disc1 (SIN3A) 0.0 8.448E-5	PL0005.1 (hlh-30) 0.50008 0.0
nrMotif613	AGWCTCA	181	152	25	SMRC1_si (SMARCC1) 0.0 2.2432E-6	MA0099.2 (JUN::FOS) 0.0 2.1042E-6	M00926 (AP-1) 0.0 4.4126E-6	JDP2_v3 (JDP2) 0.0 9.7862E-6	AP1 (AP1) 0.55653 0.0	UW.Motif.0296 0.477877 1.9588E-6	AP1_known10 (AP1) 0.0 2.1042E-6	MA0099.2 (AP1) 0.0 2.1042E-6
nrMotif614	RCCCTGTGA	183	155	26	RXRA_do (RXRA) 0.0 1.0705E-5	MA0526.1 (USF2) 0.387294 0.0	M00187 (USF) 0.607686 0.0	MTF1 (MTF1) 0.0 4.7434E-5	USF (USF) 0.704812 0.0	UW.Motif.0459 0.0992327 1.1706E-7	HNF4_disc5 (HNF4) 0.608762 1.9397E-8	MA0332.1 (MET28) 0.0 3.8903E-5
nrMotif615	RGAAGATGM	178	166	24	TYY1_do (YY1) 0.0 5.3921E-5	MA0517.1 (STAT2::STAT1) 0.410531 3.2694E-6	M00993 (TAL1) 0.0 4.675E-5	Atf4_1 (ATF4) 0.0 1.1341E-5	STAT2 (STAT2) 0.0656411 7.1271E-6	UW.Motif.0346 0.551921 9.8295E-6	ATF4_3 (ATF4) 0.0 1.1341E-5	CN0217.1 (LM217) 0.109642 1.8709E-8	RNCMPT00138 0.203659
nrMotif616	NGGCCCTTT	178	150	23	PLAL2_do (PLAGL2) 0.0 9.606E-6		M00967 (HNF4/COUP) 0.926269 0.0	KLF13 (KLF13) 0.0 6.3045E-6		UW.Motif.0087 0.0 2.5865E-5	SP1_disc2 (SP1) 0.200197 7.4304E-9	PF0082.1 (CTGYNNCTYTAA) 0.632206 0.0
nrMotif617	CAAANTC	179	150	23	FOXP3_f1 (FOXP3) 0.0 1.4219E-5	MA0105.3 (NFKB1) 0.0 7.3313E-5	M00052 (NF-kappaB_(p65)) 0.0 5.0214E-5	IRF7_v2 (IRF7) 0.0 6.4968E-5	HNF4 (HNF4) 0.248836 0.0	UW.Motif.0126 0.231857 5.8731E-7	STAT_disc5 (STAT) 0.0 4.0851E-6	CN0083.1 (LM83) 0.0 3.8102E-6	RNCMPT00288 0.44645
nrMotif618'	NRATGTGCCN	178	157	25		MA0058.2 (MAX) 0.0 1.011E-5		SOX9_v2 (SOX9) 0.0 2.721E-6		UW.Motif.0019 0.0 6.1215E-6	SOX9_4 (SOX9) 0.0 2.721E-6	CN0214.1 (LM214) 0.220188 1.9451E-6	RNCMPT00278 0.91078
nrMotif619	RCTCCAG	177	148	24					UA7 (UA7) 0.495926 0.0	UW.Motif.0222 0.367124 2.3849E-6	HDAC2_disc5 (HDAC2) 0.0 2.5974E-6	PF0101.1 (CTGCAGY) 0.79465 1.679E-6	RNCMPT00237 0.622098
nrMotif620	NGAAACAAG	179	122	25	FOXO4_f1 (FOXO4) 0.0 5.5521E-6	MA0084.1 (SRY) 0.0 2.114E-5	M00472 (FOXO4) 0.263317 0.0	Foxj3_v3_1 (FOXJ3) 0.0 1.3222E-6	UA8 (UA8) 0.121873 0.0	UW.Motif.0464 0.0181585 5.1999E-8	FOXJ3_7 (FOXJ3) 0.0 1.3222E-6	PF0060.1 (TTGTTT) 0.26393 3.6501E-9	RNCMPT00158 0.511093
nrMotif621	GGAWGAGGT	177	159	23	ATF5_do (ATF5) 0.533084 3.221E-7	MA0323.1 (IXR1) 0.9924 0.0	M00771 (ETS) 0.136828 0.0		v-JUN (v-JUN) 0.231334 0.0	UW.Motif.0345 0.0325658 5.0312E-9	ETS_1 (ETS) 0.588675 0.0	PF0081.1 (CGGAARNGGCNG) 0.48021 5.2298E-8	RNCMPT00078 0.946552
nrMotif622	TTTGCCACM	177	153	23	SUH_si (RBPJ) 0.0 2.3573E-6	MA0152.1 (NFATC2) 0.0 8.021E-6	M00770 (C/EBP) 0.175009 0.0	ZNF75A (ZNF75A) 0.221192 2.9633E-6	UA11 (UA11) 0.0069577 8.5451E-7	UW.Motif.0102 0.0 2.3753E-6	ZNF75A_1 (ZNF75A) 0.494059 2.9633E-6	CN0225.1 (LM225) 0.672209 0.0
nrMotif623	CAGATWA	176	160	25	PRRX1_do (PRRX1) 0.617864 3.6983E-7	MA0036.2 (GATA2) 0.348819 3.1149E-7	M00346 (GATA-1) 0.117258 6.2654E-8		GATA1 (GATA1) 0.00530822 5.3509E-6	UW.Motif.0118 0.753826 4.1403E-6	HMGN3_disc2 (HMGN3) 0.348892 5.0139E-9	CN0108.1 (LM108) 0.293786 6.7637E-8
nrMotif624'	AGTTGGTN	177	150	24	TAL1_f1 (TAL1) 0.0 5.5118E-5	MA0313.1 (HAP2) 0.0 1.2835E-5					ZNF628_1 (ZNF628) 0.0 6.9728E-6	PB0150.1 (Mybl1_2) 0.0615025 1.3603E-5	RNCMPT00099 0.814589
nrMotif625	GTGTGYCCN	180	151	25		MA0288.1 (CUP9) 0.0 7.0834E-5		ZSCAN4 (ZSCAN4) 0.551215 0.0		UW.Motif.0537 0.10318 8.379E-6	FOXK1_2 (FOXK1) 0.0 1.4816E-7	PB0133.1 (Hic1_2) 0.0750078 0.0	RNCMPT00178 0.255012
nrMotif626	GKGGTCTC	177	132	20	ZBT7A_do (ZBTB7A) 0.502747 0.0	MA0016.1 (usp) 0.238469 1.507E-6	M00646 (LF-A1) 0.0 6.786E-6	ZBTB7B (ZBTB7B) 0.537311 0.0	UA3 (UA3) 0.036585 2.9685E-7		ITGB2_1 (ITGB2) 0.0 6.786E-6	PB0201.1 (Zfp281_2) 0.160337 2.7227E-5	RNCMPT00122 0.86328
nrMotif627	NTGAAAMCCW	176	152	24	ZN589_si (ZNF589) 0.657433 6.2599E-6	MA0111.1 (Spz1) 0.204093 1.5685E-5	M00657 (PTF1-beta) 0.935647 7.1962E-7			UW.Motif.0143 0.156593 9.4412E-6	ZNF589_1 (ZNF589) 0.527565 0.0	MA0111.1 (Spz1) 0.535477 0.0	RNCMPT00153 0.143937
nrMotif628	NNTCCCTGCAC	206	174	24	TOPRS_do (TOPORS) 0.0 3.3587E-7	MA0540.1 (DPY-27) 0.135324 1.9123E-7	M00706 (TFII-I) 0.577028 0.0	SOX9_v3 (SOX9) 0.0 6.6948E-7	ZNF263 (ZNF263) 0.401454 0.0	UW.Motif.0175 0.414837 0.0	SOX9_5 (SOX9) 0.0 6.6947E-7	PF0099.1 (ATCMNTCCGY) 0.0 1.4282E-5	RNCMPT00203 0.369882
nrMotif629	WGACAGGAA	175	148	21	ETV5_f2 (ETV5) 0.178171 3.1417E-8	MA0081.1 (SPIB) 0.477176 4.0067E-6	M00340 (c-Ets-2) 0.0875674 1.3404E-7	PKNOX2 (PKNOX2) 0.0 4.9147E-5	ETS1 (ETS1) 0.0522285 0.0	UW.Motif.0413 0.0429103 5.0116E-9	ETS_known5 (ETS) 0.268719 1.3404E-7	CN0138.1 (LM138) 0.586735 4.8943E-7
nrMotif630	CTTTTGNAN	175	155	23	NR2E3_do (NR2E3) 0.0 1.6188E-6	MA0556.1 (AP3) 0.836523 0.0	M00725 (HP1_site_factor) 0.378715 2.3208E-5	Rara_v3_1 (RARA) 0.0 1.3505E-6	POU2F2 (POU2F2) 0.29469 0.0	UW.Motif.0561 0.0909078 1.4059E-6	RARA_10 (RARA) 0.0 1.3505E-6	CN0046.1 (LM46) 0.718033 7.8745E-6	RNCMPT00224 0.0520935
nrMotif631#	CAAGAGTTN	176	132	21									RNCMPT00037 0.809885
nrMotif632	AGGGGYGGN	178	177	25	SP1_si (SP1) 0.267044 2.7817E-6	MA0342.1 (MSN4) 0.0440096 1.8863E-6	M00933 (Sp-1) 0.0360319 1.1044E-6	SP1 (SP1) 0.27886 2.8059E-5	SP1 (SP1) 0.0244247 1.955E-6	UW.Motif.0009 0.553217 0.0	SP2_disc3 (SP2) 0.00464087 2.8566E-10	PB0110.1 (Bcl6b_2) 0.0127456 4.8569E-6	RNCMPT00160 0.208427
nrMotif633	WGCCTCTGGW	177	175	24	HSF1_si (HSF1) 0.0 6.3875E-5		M00641 (HSF) 0.0176084 1.0629E-9		HSF1 (HSF1) 0.864333 0.0	UW.Motif.0117 0.105283 4.7764E-7	HSF_known2 (HSF) 0.0712963 1.0629E-9	PF0141.1 (TTCNRGNNNNTTC) 0.0 2.7627E-5	RNCMPT00006 0.0728038
nrMotif634	ACACCACCN	174	141	24	ZIC3_si (ZIC3) 0.121192 1.4058E-6	MA0373.1 (RPN4) 0.458576 1.3276E-6	M00448 (Zic1) 0.694995 7.36E-6	ZBTB7A (ZBTB7A) 0.0 8.0664E-5		UW.Motif.0008 0.0 5.4837E-5	ZIC2_1 (ZIC2) 0.0 6.5898E-6	MA0373.1 (RPN4) 0.766081 1.3276E-6	RNCMPT00122 0.0158188
nrMotif635	GCCAGAN	174	148	22	SMAD3_do (SMAD3) 0.0 6.2125E-8	MA0092.1 (Hand1::Tcfe2a) 0.154301 1.4663E-7	M00222 (Hand1:E47) 0.429215 2.5382E-6			UW.Motif.0241 0.0939589 4.6771E-7	HAND1_2 (HAND1) 0.487638 1.4663E-7	MA0092.1 (Hand1::Tcfe2a) 0.307996 1.4663E-7	RNCMPT00156 0.416897
nrMotif636	CTTCWGAT	173	142	24		MA0127.1 (PEND) 0.727654 5.1266E-6	M00684 (XPF-1) 0.0 2.0639E-5		NFY (NFY) 0.130664 0.0		TATA_disc6 (TATA) 0.0 1.2631E-6	PF0124.1 (CCAWYNNGAAR) 0.820131 5.9854E-7
nrMotif637	GAATGCAGN	176	161	23	SMRC2_f2 (SMARCC2) 0.987865 0.0	MA0564.1 (ABI3) 0.219355 7.2779E-9			UA11 (UA11) 0.918408 0.0	UW.Motif.0027 0.144374 2.7462E-9		CN0121.1 (LM121) 0.0 1.1354E-6	RNCMPT00168 0.526329
nrMotif638	AAAGTTG	182	158	23	HNF4A_si (HNF4A) 0.0 3.2964E-5	MA0017.1 (NR2F1) 0.0 4.5534E-5	M00453 (IRF-7) 0.734406 0.0	TBX21_v6 (TBX21) 0.0 2.6468E-5		UW.Motif.0233 0.478616 1.9822E-6	FOXA_disc5 (FOXA) 0.0 4.0219E-6	PF0017.1 (AACTTT) 0.104437 1.9726E-9
nrMotif639	NAGCCTCTTN	173	138	22		MA0467.1 (Crx) 0.0 1.1131E-6				UW.Motif.0021 0.352694 1.1873E-6	NKX2-1_3 (NKX2-1) 0.0 2.5801E-6	PF0081.1 (CGGAARNGGCNG) 0.0993084 5.8992E-7
nrMotif640	NNATAAAATA	209	166	22	PO2F1_do (POU2F1) 0.0610895 0.0	MA0029.1 (Mecom) 0.0 5.2371E-6	M00082 (Evi-1) 0.418954 2.9089E-7	CPEB1 (CPEB1) 0.0 1.2644E-6	MEF2 (MEF2) 0.8781 0.0	UW.Motif.0178 0.513437 5.4517E-7	RUNX1_4 (RUNX1) 0.0 2.8168E-7	PB0125.1 (Gata3_2) 0.0 4.5947E-6	RNCMPT00174 0.858693
nrMotif641	AGGACCCTN	194	167	23		MA0347.1 (NRG1) 0.0318934 2.0305E-7			REST (REST) 0.876397 0.0	UW.Motif.0138 0.560848 0.0	REST_disc5 (REST) 0.0 2.0271E-5	MA0347.1 (NRG1) 0.04751 2.0305E-7
nrMotif642	AAAACACCY	174	145	23	RREB1_si (RREB1) 0.448048 4.1742E-7	MA0073.1 (RREB1) 0.174212 5.9986E-7	M00257 (RREB-1) 0.749724 0.0	ZNF435 (ZNF435) 0.0 3.5094E-5	RUNX1 (RUNX1) 0.805376 0.0	UW.Motif.0519 0.0 1.0475E-5	RREB1_2 (RREB1) 0.555927 5.9986E-7	MA0073.1 (RREB1) 0.406687 5.9985E-7	RNCMPT00229 0.965169
nrMotif643	NRGGCTTTG	174	145	26	HNF4G_f1 (HNF4G) 0.691024 0.0	MA0053.1 (MNB1A) 0.571864 2.9649E-6	M00805 (LEF1) 0.0 2.0246E-5	PRDM4 (PRDM4) 0.0 4.0513E-5	HNF4 (HNF4) 0.080673 0.0	UW.Motif.0029 0.0 1.0584E-5	BCL_disc6 (BCL) 0.0 1.2764E-5	CN0196.1 (LM196) 0.904081 9.9374E-7
nrMotif644	NRGACTGTG	171	143	22	HNF4G_f1 (HNF4G) 0.0 1.6841E-5	MA0335.1 (MET4) 0.0 4.0898E-6		HNF4A_v2 (HNF4A) 0.0 9.1499E-5	HNF4 (HNF4) 0.486438 0.0	UW.Motif.0530 0.0737075 2.5771E-6	HNF4_known17 (HNF4) 0.0 9.1499E-5	CN0203.1 (LM203) 0.0 4.2101E-7
nrMotif645	GRGATTTCN	173	156	24	NFKB2_si (NFKB2) 0.103274 1.7938E-9	MA0101.1 (REL) 0.205608 1.7414E-9	M00053 (c-Rel) 0.112278 1.736E-9	FLI1_v4 (FLI1) 0.0 4.1188E-6	NFKB1 (NFKB1) 0.0608329 7.6118E-8	UW.Motif.0448 0.428869 2.8804E-7	REL_1 (REL) 0.716113 1.736E-9	MF0003.1 (REL) 0.333832 6.1346E-10
nrMotif646	NGGTTTGCA	170	158	22	DDIT3_f1 (DDIT3) 0.0 5.2453E-6	MA0019.1 (Ddit3::Cebpa) 0.0 2.2319E-5	M00930 (Oct-1) 0.170477 7.3931E-5	Hic1_v2 (HIC1) 0.539232 0.0	POU2F2 (POU2F2) 0.420958 0.0	UW.Motif.0234 0.600524 0.0	RUNX3_1 (RUNX3) 0.0 1.4622E-6	CN0017.1 (LM17) 0.0288699 1.185E-8	RNCMPT00153 0.106954
nrMotif647	NAACCTGCNN	170	144	21	MYBB_f1 (MYBL2) 0.0 2.381E-6	MA0086.1 (sna) 0.0 1.8133E-5	M00712 (myogenin) 0.475362 4.8E-5	SNAI2 (SNAI2) 0.810691 0.0	ZEB1 (ZEB1) 0.536488 0.0	UW.Motif.0120 0.354856 1.2805E-5	CTCF_disc10 (CTCF) 0.0 4.8477E-6	CN0216.1 (LM216) 0.69501 1.6607E-8
nrMotif648	NGGARTGACN	170	138	23	PAX2_si (PAX2) 0.91535 1.9733E-7	MA0067.1 (Pax2) 0.900846 0.0	M00033 (p300) 0.925276 0.0	TBR1 (TBR1) 0.54976 0.0	ZNF263 (ZNF263) 0.313252 0.0	UW.Motif.0258 0.135737 2.7489E-8	FOXB1_1 (FOXB1) 0.0 1.3107E-5	CN0183.1 (LM183) 0.385719 4.3585E-5	RNCMPT00072 0.787082
nrMotif649	NCTTTGCWCN	169	159	27	NR2F6_si (NR2F6) 0.373386 0.0	MA0065.2 (PPARG::RXRA) 0.297031 1.4033E-5	M01031 (HNF4) 0.130159 1.6543E-5	TCF7L1 (TCF7L1) 0.560944 1.9575E-6	HNF4 (HNF4) 0.0276402 8.1509E-5	UW.Motif.0432 0.65573 0.0	HNF4_known9 (HNF4) 0.545671 0.0	MA0065.2 (PPARG::RXRA) 0.700758 0.0
nrMotif650	NCWGCAAAC	169	167	24	FOXA1_si (FOXA1) 0.0 1.4713E-6	MA0546.1 (PHA-4) 0.0 7.1266E-6	M00624 (DBP) 0.21847 1.6462E-7	RUNX3 (RUNX3) 0.0 1.9662E-5		UW.Motif.0479 0.0 1.3193E-5	HNF4_disc4 (HNF4) 0.0 1.2278E-7	CN0121.1 (LM121) 0.457031 6.7188E-6	RNCMPT00038 0.970792
nrMotif651	TATTNCT	170	160	26	TEAD3_si (TEAD3) 0.0 7.7618E-6	MA0377.1 (SFL1) 0.232027 0.0	M00493 (STAT5A) 0.873226 0.0		MEF2 (MEF2) 0.167469 0.0	UW.Motif.0146 0.821288 4.8036E-7		MA0377.1 (SFL1) 0.919587 0.0
nrMotif652	NTTGTATTT	170	136	24	HMGA1_f2 (HMGA1) 0.470604 7.2871E-6	MA0044.1 (HMG-1) 0.0 4.4068E-7	M00987 (FOXP1) 0.401703 3.6787E-5	HOXC12 (HOXC12) 0.0 5.2451E-5	POU2F2 (POU2F2) 0.162247 0.0	UW.Motif.0400 0.188259 3.0812E-6	SIX5_disc4 (SIX5) 0.0 2.5073E-7	PF0108.1 (AACWWCAANK) 0.0 1.7009E-7	RNCMPT00105 0.408774
nrMotif653	NTCAASTAA	169	151	24	NKX25_f1 (NKX2-5) 0.0 2.0546E-5	MA0253.1 (vnd) 0.895383 1.2439E-6	M00240 (Nkx2-5) 0.0 1.2932E-5	RARA_v6 (RARA) 0.505926 1.5636E-9			RARA_7 (RARA) 0.770498 1.5636E-9	MA0253.1 (vnd) 0.0 1.2439E-6
nrMotif654'	KAGGACT	170	153	23			M00490 (Bach2) 0.780293 0.0			UW.Motif.0356 0.0 5.323E-5	NFKB_disc4 (NFKB) 0.0 5.4882E-5		RNCMPT00106 0.55925
nrMotif655	GGASTTCCN	169	139	24	ZEP1_f1 (HIVEP1) 0.100017 0.0	MA0105.3 (NFKB1) 0.438514 0.0	M00208 (NF-kappaB) 0.115595 1.7345E-5	FLI1_v4 (FLI1) 0.0 1.576E-6	NFKB1 (NFKB1) 0.240878 9.1022E-5	UW.Motif.0083 0.0 4.2186E-5	NFKB_known5 (NFKB) 0.435019 0.0	PF0118.1 (GGCNRNWCTTYS) 0.199156 2.899E-9
nrMotif656	ACCCARACN	168	155	25	ESR1_si (ESR1) 0.538602 0.0	MA0258.2 (ESR2) 0.272506 4.3634E-5	M00257 (RREB-1) 0.378768 2.4519E-5	IRF5_v2 (IRF5) 0.340901 2.4858E-5	ESR1 (ESR1) 0.0751936 9.0916E-5	UW.Motif.0407 0.16057 1.3426E-5	IRF_known16 (IRF) 0.745387 0.0	MA0112.2 (ESR1) 0.494016 5.0779E-5	RNCMPT00126 0.143764
nrMotif657	NNGCGCGCCCCNN	168	156	24	NR0B1_f1 (NR0B1) 0.371943 1.262E-6	MA0375.1 (RSC30) 0.240666 9.5365E-5	M00803 (E2F) 0.0980725 1.193E-7	KLF16 (KLF16) 0.0 1.2469E-5	E2F1 (E2F1) 0.012689 0.0	UW.Motif.0327 0.06593 0.0	E2F_known15 (E2F) 0.364271 1.193E-7	PF0030.1 (YGCGYRCGC) 0.0839185 1.9108E-6	RNCMPT00056 0.0103971
nrMotif658	TTTACYCA	168	148	24	FOXA2_si (FOXA2) 0.0 6.7142E-6	MA0446.1 (fkh) 0.323689 3.1264E-7	M00269 (XFD-3) 0.0479553 1.3025E-8	FOXO3_v3 (FOXO3) 0.0 6.8533E-6	FOXA (FOXA) 0.0769902 2.4365E-5	UW.Motif.0071 0.311026 4.4273E-7	TCF12_disc2 (TCF12) 0.3792 1.2092E-8	MA0446.1 (fkh) 0.783777 3.1264E-7
nrMotif659	NRAGAACACN	168	150	22	ANDR_si (AR) 0.106443 2.1805E-6	MA0261.1 (lin-14) 0.213898 6.9087E-5	M00953 (AR) 0.1738 1.7971E-6	ZNF435 (ZNF435) 0.0 7.4278E-7	RUNX1 (RUNX1) 0.325065 0.0	UW.Motif.0408 0.0412636 1.1621E-5	NR3C1_known11 (NR3C1) 0.983216 3.1873E-7	MA0261.1 (lin-14) 0.42845 6.9087E-5	RNCMPT00157 0.366775
nrMotif660	NNCCATTTTTN	167	167	23	MEF2A_f1 (MEF2A) 0.225664 0.0	MA0556.1 (AP3) 0.00407843 5.7408E-9	M00233 (MEF-2) 0.0179892 2.1326E-5	MEF2A (MEF2A) 0.441442 0.0	MEF2 (MEF2) 5.38413E-4 2.4207E-6	UW.Motif.0441 0.199027 2.6481E-9	MEF2_known5 (MEF2) 0.156466 0.0	MA0082.1 (squamosa) 0.0403758 1.4053E-7	RNCMPT00148 0.0274456
nrMotif661	NTNCTATGT	167	165	24	ATF3_f2 (ATF3) 0.0 4.0635E-5	MA0011.1 (br_Z2) 0.373781 1.4848E-7	M00233 (MEF-2) 0.0 8.0172E-5				MEF2_known5 (MEF2) 0.0 8.0172E-5	MA0011.1 (br_Z2) 0.0 1.4848E-7
nrMotif662	AGTGAGCA	170	144	24	NR1H3_f1 (NR1H3) 0.0 1.3872E-5	MA0205.1 (Trl) 0.666725 0.0	M00517 (AP-1) 0.696061 0.0	MAFF (MAFF) 0.0 5.9262E-5	v-Maf (v-Maf) 0.208466 5.1531E-5	UW.Motif.0141 0.0 6.8848E-5	ZNF691_1 (ZNF691) 0.631357 0.0	CN0106.1 (LM106) 0.771968 2.4217E-6
nrMotif663'	NYAAACAGG	167	141	22	FOXA3_do (FOXA3) 0.0 3.4078E-7	MA0297.1 (FKH2) 0.0 1.2268E-5	M00415 (AREB6) 0.339675 0.0	FOXP3 (FOXP3) 0.0 5.1376E-6	UA4 (UA4) 0.340175 0.0	UW.Motif.0064 0.0 1.2558E-5	HNF4_disc4 (HNF4) 0.0 9.7398E-8	PF0083.1 (TGTTTGY) 0.0 1.2748E-6	RNCMPT00258 0.60904
nrMotif664'	TSCCTCA	167	134	27	AP2A_f2 (TFAP2A) 0.0 2.1778E-5	MA0003.2 (TFAP2A) 0.550904 0.0			UA11 (UA11) 0.601827 0.0	UW.Motif.0606 0.0 4.3715E-5	AP1_known10 (AP1) 0.0 5.2883E-5	CN0072.1 (LM72) 0.679232 1.7544E-6	RNCMPT00022 0.617864
nrMotif665	NNGCTGGCAYN	167	144	20	HLTF_si (HLTF) 0.0191646 1.74E-6	MA0405.1 (TEA1) 0.0 3.3053E-5	M00698 (HEB) 0.0 7.9576E-5	Hic1_v2 (HIC1) 0.0141764 7.7669E-8	NFY-UA2 (NFY-UA2) 0.0183419 3.075E-5	UW.Motif.0022 0.101836 1.4575E-6	HIC1_5 (HIC1) 0.0425509 7.7669E-8	CN0130.1 (LM130) 0.174314 0.0	RNCMPT00082 0.328363
nrMotif666	NGGGCMAAT	167	142	21	YBOX1_do (YBX1) 0.48844 1.0862E-5	MA0065.2 (PPARG::RXRA) 0.727939 5.8091E-6	M00445 (Xvent-1) 0.749813 2.647E-6	RORA (RORA) 0.950181 0.0	RXRA (RXRA) 0.442898 0.0	UW.Motif.0049 0.0 7.7471E-6	RXRA_known7 (RXRA) 0.0 5.8091E-6	MA0065.2 (PPARG::RXRA) 0.0 5.8091E-6
nrMotif667	AGGCWTGCN	168	148	23	ZN143_f1 (ZNF143) 0.82274 0.0	MA0525.1 (TP63) 0.215842 8.8366E-6	M00272 (p53) 0.03747 3.5263E-6		ZNF143 (ZNF143) 0.175031 0.0	UW.Motif.0388 0.320986 1.6561E-5	TP53_2 (TP53) 0.147798 3.5263E-6	PF0079.1 (WGGAATGY) 0.0 6.4239E-5	RNCMPT00273 0.154451
nrMotif668'	GAGCCNTGN	166	146	22				PRDM4 (PRDM4) 0.0 1.2389E-5		UW.Motif.0298 0.703969 0.0	PRDM4_1 (PRDM4) 0.0 1.2389E-5	CN0201.1 (LM201) 0.643243 0.0
nrMotif669	GTGTCTSAN	169	155	25	SMRC1_f1 (SMARCC1) 0.213316 0.0	MA0580.1 (DYT1) 0.315571 3.4387E-7	M00037 (NF-E2) 0.407457 0.0		NFE2 (NFE2) 0.523287 0.0	UW.Motif.0189 0.789505 0.0	SMARC_disc1 (SMARC) 0.366192 1.1196E-5	CN0168.1 (LM168) 0.0 2.9844E-5
nrMotif670	NATGMTGTCW	166	142	24	CREM_do (CREM) 0.64644 0.0	MA0488.1 (JUN) 0.00506021 3.6234E-11	M00513 (ATF3) 0.583445 9.6014E-7	Creb5 (CREB5) 0.124078 1.8204E-7	v-JUN (v-JUN) 0.00404485 1.284E-7	UW.Motif.0030 0.0148953 1.0874E-11	CREB5_1 (CREB5) 0.200957 1.8204E-7	PF0042.1 (TGACATY) 0.726478 3.7814E-8
nrMotif671	NGTTTGTSCN	166	147	25	PPARD_f1 (PPARD) 0.0 9.3841E-6	MA0022.1 (dl_1) 0.0 7.0769E-5	M00445 (Xvent-1) 0.461611 8.2317E-6			UW.Motif.0413 0.890618 0.0	FOXJ1_1 (FOXJ1) 0.0 6.9756E-5	PF0083.1 (TGTTTGY) 0.882239 2.2287E-6	RNCMPT00258 0.195205
nrMotif672	RRGGCAGAN	165	161	25	GATA1_do (GATA1) 0.374416 1.045E-5	MA0065.2 (PPARG::RXRA) 0.0 4.264E-6	M00701 (SMAD-3) 0.0 5.2661E-5		GATA1-ext (GATA1) 0.886969 0.0	UW.Motif.0637 0.275963 5.3185E-6	RXRA_known7 (RXRA) 0.0 4.264E-6	CN0081.1 (LM81) 0.374832 1.6354E-5	RNCMPT00156 0.574103
nrMotif673	NGGGCTSCAN	165	140	24	HLTF_f1 (HLTF) 0.0 9.1491E-7		M00085 (ZID) 0.0 9.9138E-5		UA12 (UA12) 0.28563 0.0	UW.Motif.0335 0.0587317 9.4922E-6	ZBTB6_1 (ZBTB6) 0.0 9.9138E-5	PF0101.1 (CTGCAGY) 0.0423379 3.4008E-6	RNCMPT00085 0.173167
nrMotif674	NAGCCTTCC	169	156	21	MAFA_f1 (MAFA) 0.940007 0.0	MA0598.1 (EHF) 0.0 1.2239E-5	M00500 (STAT6) 0.994628 0.0			UW.Motif.0072 0.00456698 2.109E-9	BDP1_disc1 (BDP1) 0.0 1.8735E-6	CN0090.1 (LM90) 0.497458 3.7915E-5	RNCMPT00059 0.341044
nrMotif675	AAAGCTGAA	166	142	22	SPIB_do (SPIB) 0.0 6.4584E-5	MA0053.1 (MNB1A) 0.0 1.5986E-5		SPI1 (SPI1) 0.452825 2.3441E-7	PU1 (PU1) 0.646357 0.0	UW.Motif.0177 0.369804 1.9321E-6	SPI1_known4 (SPI1) 0.69673 2.3441E-7	CN0116.1 (LM116) 0.525638 3.5261E-7
nrMotif676	RGCTTCAGA	166	136	23		MA0304.1 (GCR1) 0.0 2.5442E-5	M00144 (BSAP) 0.909593 1.1963E-6			UW.Motif.0228 0.0 4.8295E-5	PAX5_known2 (PAX5) 0.0 1.1963E-6	CN0177.1 (LM177) 0.0332828 1.5572E-9
nrMotif677	NTTCCAGAT	165	142	21	HSF1_f1 (HSF1) 0.259017 1.0266E-9	MA0092.1 (Hand1::Tcfe2a) 0.420174 3.8053E-7	M00532 (RP58) 0.481963 8.4202E-8	ZNF238 (ZNF238) 0.911028 2.1247E-8	UA11 (UA11) 0.209215 0.0	UW.Motif.0237 0.102867 4.1882E-9	ZBTB18_2 (ZBTB18) 0.0 2.1247E-8	CN0231.1 (LM231) 0.00201136 5.5918E-11
nrMotif678	NGGCAGAAA	167	164	22	UBIP1_do (UBP1) 0.763112 1.0777E-7	MA0287.1 (CUP2) 0.0 2.5546E-6	M00701 (SMAD-3) 0.447131 0.0	SPDEF_v6 (SPDEF) 0.0 4.6906E-6	v-Maf (v-Maf) 0.713311 0.0	UW.Motif.0102 0.425074 5.2312E-7	STAT_disc6 (STAT) 0.173016 1.8972E-7	CN0128.1 (LM128) 0.323089 1.9448E-6
nrMotif679	NAASATGTT	163	162	19	ZN238_do (ZNF238) 0.0 1.2863E-5		M00447 (AR) 0.0 6.646E-6	FOXO3 (FOXO3) 0.00364219 5.9655E-10	GATA3 (GATA3) 0.335053 0.0	UW.Motif.0031 0.282521 8.2274E-5	FOXO3_4 (FOXO3) 0.00598571 5.9655E-10	PF0057.1 (ACCTGTTG) 0.0 6.2974E-6	RNCMPT00212 0.787681
nrMotif680	GGGCCGAG	164	161	21	ZFX_do (ZFX) 0.843232 0.0	MA0320.1 (IME1) 0.682987 2.0035E-6	M00650 (MTF-1) 0.117607 2.567E-7		UA6 (UA6) 0.0821549 7.2408E-7		MTF1_1 (MTF1) 0.342696 2.567E-7	MA0320.1 (IME1) 0.922422 2.0035E-6	RNCMPT00020 0.598401
nrMotif681	AAATCCCCN	163	133	22	RELB_si (RELB) 0.0223833 2.2762E-9	MA0023.1 (dl_2) 0.0455577 1.4563E-10	M00053 (c-Rel) 0.0475115 5.7679E-10	NFKB2 (NFKB2) 0.431703 1.0536E-6	NFKB1 (NFKB1) 0.00157556 2.7075E-9	UW.Motif.0148 0.0718113 2.9384E-10	NFKB_disc3 (NFKB) 0.00120608 8.7841E-13	MF0003.1 (REL) 0.0501549 1.6282E-11
nrMotif682	NWGTGCCTG	162	149	26		MA0340.1 (MOT3) 0.0 3.2869E-5	M00433 (Hmx3) 0.0 7.8374E-6		ZNF143 (ZNF143) 0.408201 0.0	UW.Motif.0578 0.102355 9.489E-6	HMX3_1 (HMX3) 0.0 7.8374E-6	MA0340.1 (MOT3) 0.0 3.2869E-5	RNCMPT00123 0.316201
nrMotif683	CWTGGCCTN	162	144	25	PPARD_si (PPARD) 0.0 3.6099E-5	MA0368.1 (RIM101) 0.0 9.4623E-7	M01032 (HNF4) 0.0 9.466E-5	NR2F1_v4 (NR2F1) 0.0 5.7789E-5	ESRRA (ESRRA) 0.746868 0.0	UW.Motif.0110 0.377704 9.5098E-5	HNF4_known26 (HNF4) 0.0 5.779E-5	CN0144.1 (LM144) 0.287488 1.1975E-9	RNCMPT00110 0.913201
nrMotif684'	NCTGTAGCT	163	152	24		MA0582.1 (RAV1) 0.505736 0.0			RFX5 (RFX5) 0.51265 0.0	UW.Motif.0436 0.0 4.3054E-6	SIX5_disc4 (SIX5) 0.0 9.6165E-5	PF0101.1 (CTGCAGY) 0.0 5.0998E-6
nrMotif685	ACCTGCCANN	162	134	27	ZBTB4_do (ZBTB4) 0.157908 4.1995E-10	MA0100.2 (Myb) 0.0 1.4018E-5	M00973 (E2A) 0.445388 1.6574E-7	ZBTB49 (ZBTB49) 0.0318738 2.665E-7	TEAD1 (TEAD1) 0.344997 7.1236E-5	UW.Motif.0385 0.368084 0.0	ZBTB49_1 (ZBTB49) 0.0846649 2.665E-7	CN0090.1 (LM90) 0.957444 1.0725E-6
nrMotif686	NAGCTSTCCN	163	150	24	REST_do (REST) 0.0 1.1449E-5	MA0545.1 (HLH-1) 0.492679 8.0016E-6	M00002 (E47) 0.658633 0.0	TGIF1 (TGIF1) 0.56887 5.0427E-6	REST (REST) 0.0 2.1439E-5	UW.Motif.0229 0.0209665 1.5031E-7	REST_disc8 (REST) 0.391498 1.4436E-7	CN0064.1 (LM64) 0.689614 4.202E-6
nrMotif687	TGTGTTYA	169	144	23	FOXP2_si (FOXP2) 0.0 8.6721E-5	MA0481.1 (FOXP1) 0.698761 4.1898E-6	M00722 (core-binding_factor) 0.496676 4.2759E-6	FOXI1 (FOXI1) 0.0 3.9523E-6	RUNX1 (RUNX1) 0.0663789 6.6931E-6	UW.Motif.0454 0.0915662 4.0091E-8	FOXI1_3 (FOXI1) 0.0 3.9522E-6	CN0026.1 (LM26) 0.0443803 5.4424E-10	RNCMPT00004 0.530296
nrMotif688	KCCCCAGCNN	162	158	22	WT1_si (WT1) 0.312155 0.0	MA0162.2 (EGR1) 0.285514 9.2249E-5	M00982 (KROX) 0.0597298 0.0		ZNF281 (ZNF281) 0.120289 0.0	UW.Motif.0252 0.120097 3.7858E-7	EGR1_known4 (EGR1) 0.182377 0.0	PF0056.1 (GGGTGGRR) 0.139481 2.2401E-5	RNCMPT00026 0.979108
nrMotif689'	NTCCTGAAN	163	142	23	TF3C2_do (GTF3C2) 0.0 1.4284E-5	MA0413.1 (USV1) 0.0 4.0077E-5			UA9 (UA9) 0.686401 0.0		NR3C1_disc5 (NR3C1) 0.0 1.6161E-5	MA0413.1 (USV1) 0.0 4.0077E-5
nrMotif690'	NNRACCAGGCY	162	131	23	TF3C2_do (GTF3C2) 0.294446 0.0			Klf12 (KLF12) 0.0 7.8801E-6		UW.Motif.0426 0.160616 0.0	KLF12_2 (KLF12) 0.0 7.8801E-6
nrMotif691'	TTCTGAGCN	161	148	24	RARB_f1 (RARB) 0.0 4.9068E-5				NR2C2 (NR2C2) 0.312004 0.0	UW.Motif.0625 0.555302 0.0	NR2C2_disc2 (NR2C2) 0.0 4.3861E-5	PF0169.1 (TTTNNANAGCYR) 0.277468 7.5812E-6
nrMotif692'	TGCARACT	161	128	24	PO5F1_si (POU5F1) 0.0 1.9712E-5	MA0453.1 (nub) 0.0 9.0567E-5			v-Maf (v-Maf) 0.289851 0.0	UW.Motif.0049 0.0 2.6225E-5	MAF_disc2 (MAF) 0.0 1.858E-5	CN0106.1 (LM106) 0.0 1.4025E-5
nrMotif693	NSTCAACAG	163	132	24	BRCA1_si (BRCA1) 0.0 3.1255E-5	MA0591.1 (Bach1::Mafk) 0.251932 0.0	M00725 (HP1_site_factor) 0.351803 1.1799E-6	RARG_v6 (RARG) 0.0 2.988E-5	NFE2 (NFE2) 0.365289 0.0	UW.Motif.0141 0.866029 0.0	AP1_disc5 (AP1) 0.284973 3.2857E-6	CN0175.1 (LM175) 0.322205 3.871E-9	RNCMPT00224 0.629739
nrMotif694	CTCTATTT	160	123	21	MEF2C_si (MEF2C) 0.0 4.4869E-5	MA0011.1 (br_Z2) 0.978121 1.1499E-7	M00233 (MEF-2) 0.0 1.0305E-6	MEF2A (MEF2A) 0.0 2.0004E-7	MEF2 (MEF2) 0.416387 0.0	UW.Motif.0182 0.0 9.7402E-5	MEF2_known12 (MEF2) 0.0 2.0004E-7	MA0011.1 (br_Z2) 0.0 1.1499E-7
nrMotif695	AAACACCC	167	140	24	RREB1_si (RREB1) 0.131814 7.0932E-8	MA0073.1 (RREB1) 0.0885582 1.1419E-7	M01001 (DEAF1) 0.0819307 2.8797E-7				RREB1_2 (RREB1) 0.300704 1.1419E-7	MA0073.1 (RREB1) 0.188384 1.1419E-7	RNCMPT00225 0.692881
nrMotif696	CAGTTGCC	162	134	23	OVOL1_f1 (OVOL1) 0.0 4.2213E-6	MA0407.1 (THI2) 0.624106 0.0	M00279 (MIF-1) 0.0265906 8.4003E-9		RFX5 (RFX5) 0.246718 4.4242E-5	UW.Motif.0235 0.563308 7.8E-6	HERPUD1_1 (HERPUD1) 0.129111 8.4003E-9	MA0055.1 (Myf) 0.0 8.0174E-6
nrMotif697'	NCACTGACA	160	135	24	CREM_f1 (CREM) 0.0 6.6942E-6	MA0508.1 (PRDM1) 0.949422 0.0	M00418 (TGIF) 0.0 4.1259E-6	SOX9_v6 (SOX9) 0.791236 0.0	PRDM1 (PRDM1) 0.0815871 0.0	UW.Motif.0543 0.0 6.3229E-6	ZSCAN4_3 (ZSCAN4) 0.0 2.4334E-6	CN0054.1 (LM54) 0.0630442 8.5476E-8
nrMotif698	TTGTAAACN	159	148	21	FOXO3_f1 (FOXO3) 0.761527 0.0	MA0157.1 (FOXO3) 0.0231106 1.0083E-9	M00477 (FOXO3) 0.17469 3.3082E-6	FOXG1 (FOXG1) 0.0520538 4.1144E-9	FOXA (FOXA) 0.184134 0.0	UW.Motif.0026 0.0 9.3358E-5	FOXG1_1 (FOXG1) 0.0592442 4.1143E-9	CN0156.1 (LM156) 0.00624097 6.3831E-11
nrMotif699	NGGAAACTCN	159	147	25	STAT2_si (STAT2) 0.0 1.3452E-6	MA0407.1 (THI2) 0.181642 1.596E-7	M00935 (NF-AT) 0.151152 0.0		NFKB1 (NFKB1) 0.461606 0.0	UW.Motif.0537 0.150184 9.0918E-6	NFAT_2 (NFAT) 0.638035 0.0	CN0225.1 (LM225) 0.156971 3.543E-6
nrMotif700	TGCAWGGAN	160	142	27	NKX28_do (NKX2-8) 0.0 1.9204E-5	MA0581.1 (LEC2) 0.488481 0.0	M00279 (MIF-1) 0.0 8.0384E-5	TEAD3 (TEAD3) 0.160741 2.0807E-6		UW.Motif.0493 0.324169 8.8861E-6	TEAD3_1 (TEAD3) 0.348754 2.0807E-6	CN0189.1 (LM189) 0.971781 0.0	RNCMPT00067 0.728559
nrMotif701	AAGTAACA	161	139	22	ETV5_si (ETV5) 0.0 3.4477E-6	MA0217.1 (caup) 0.189306 3.2208E-6	M00233 (MEF-2) 0.985576 5.5185E-6	SPDEF_v6 (SPDEF) 0.0 1.2516E-6	BARHL2 (BARHL2) 0.501269 0.0	UW.Motif.0353 0.405473 9.2509E-7	SPDEF_7 (SPDEF) 0.0 1.2516E-6	MA0217.1 (caup) 0.61581 3.2208E-6
nrMotif702	TGCAGAMCN	159	131	23	SOX2_f1 (SOX2) 0.732193 0.0	MA0360.1 (RDR1) 0.191376 0.0			SOX2-OCT4 (SOX2-OCT4) 0.0744664 0.0	UW.Motif.0515 0.303225 7.3344E-6	SOX2_1 (SOX2) 0.0 2.2016E-5	MA0360.1 (RDR1) 0.344453 0.0
nrMotif703	NTGTGCTGGN	158	135	24	TOPRS_do (TOPORS) 0.0 1.3253E-6	MA0267.1 (ACE2) 0.40508 0.0	M00957 (PR) 0.685102 0.0		ZNF143 (ZNF143) 0.486412 0.0	UW.Motif.0407 0.397772 1.4472E-5	REST_disc10 (REST) 0.0 1.1542E-5	PB0208.1 (Zscan4_2) 0.320797 0.0	RNCMPT00203 0.00659343
nrMotif704	TGTCCAWGN	158	134	24	REST_do (REST) 0.00171359 3.6724E-9	MA0138.2 (REST) 8.15781E-4 1.273E-9	M01028 (NRSF) 0.127924 1.0794E-5	NFATC1_v3 (NFATC1) 0.227142 1.1167E-5	REST (REST) 4.8201E-4 9.0187E-9	UW.Motif.0373 0.522288 0.0	REST_known4 (REST) 0.00175083 1.273E-9	MA0138.1 (REST) 0.0012254 6.3941E-10	RNCMPT00015 0.252062
nrMotif705	NNTAAATTTT	157	129	17	NFAC4_f1 (NFATC4) 0.0 1.7021E-6	MA0390.1 (STB3) 0.35599 0.0	M00465 (POU6F1) 0.0 1.1068E-5	POU3F4_v2 (POU3F4) 0.0 6.4061E-5	PRDM1 (PRDM1) 0.106988 0.0	UW.Motif.0419 0.275778 2.3216E-5	POU6F1_1 (POU6F1) 0.0 1.1068E-5	MA0398.1 (SUM1) 0.0 6.1458E-7
nrMotif706	AWGGTCAGN	159	139	22	ERR2_do (ESRRB) 0.00976742 1.4288E-10	MA0592.1 (ESRRA) 0.0871216 1.474E-7	M00727 (SF-1) 0.141655 7.3688E-9	ESRRG_v2 (ESRRG) 0.0195353 9.6739E-10	RXRA (RXRA) 0.0565266 1.2205E-5	UW.Motif.0062 0.113555 2.1628E-9	ESRRG_2 (ESRRG) 0.029632 9.6739E-10	PF0025.1 (TGACCTY) 0.140315 1.3403E-9
nrMotif707	AGGWTTCTN	157	137	23		MA0260.1 (che-1) 0.0 1.0333E-5	M00415 (AREB6) 0.366516 0.0			UW.Motif.0504 0.239848 9.9008E-6	TRIM28_disc2 (TRIM28) 0.0 2.0751E-7	MA0260.1 (che-1) 0.0 1.0333E-5
nrMotif708	AGCRCCT	156	129	22	ITF2_f2 (TCF4) 0.0 2.528E-6	MA0086.1 (sna) 0.0 3.9503E-5	M00184 (MyoD) 0.279393 0.0	TCF3 (TCF3) 0.55531 0.0	TCF12 (TCF12) 0.522712 0.0	UW.Motif.0138 0.436313 3.2119E-6	REST_disc10 (REST) 0.114783 3.5096E-9	CN0145.1 (LM145) 0.450829 2.9925E-7
nrMotif709	NNNNCACCCTGC	157	135	21	KLF1_f1 (KLF1) 0.0287149 0.0	MA0599.1 (KLF5) 0.232318 0.0	M00720 (CAC-binding_protein) 0.24471 0.0	GLIS1 (GLIS1) 0.0680608 0.0	EGR1 (EGR1) 0.0858775 0.0	UW.Motif.0650 0.10449 1.1318E-5	GLIS1_1 (GLIS1) 0.257664 0.0	PF0056.1 (GGGTGGRR) 0.00617057 0.0	RNCMPT00146 0.075071
nrMotif710'	TCAGAAGCM	158	149	24	ZN274_do (ZNF274) 0.0 9.4898E-5	MA0454.1 (odd) 0.0 6.689E-6	M00684 (XPF-1) 0.842681 0.0			UW.Motif.0581 0.996485 0.0	NR3C1_disc5 (NR3C1) 0.0 7.8878E-5	CN0210.1 (LM210) 0.0082789 6.0566E-11	RNCMPT00224 0.646142
nrMotif711'	NGTTCTCAC	156	139	23		MA0085.1 (Su(H)) 0.0 8.2773E-6	M00960 (PR/GR) 0.215575 0.0			UW.Motif.0152 0.0 4.1595E-5	NR3C1_known11 (NR3C1) 0.905438 0.0	CN0132.1 (LM132) 0.453097 5.1034E-7
nrMotif712	GGCWTTC	156	133	24	REL_do (REL) 0.840381 2.475E-6	MA0101.1 (REL) 0.28496 1.0892E-6	M00053 (c-Rel) 0.222626 1.0892E-6	ZNF713 (ZNF713) 0.0 2.0873E-5	UA11 (UA11) 0.111033 1.1381E-5	UW.Motif.0324 0.662746 9.2424E-6	BCL_disc6 (BCL) 0.858961 8.6886E-7	MA0101.1 (REL) 0.669031 1.0892E-6	RNCMPT00153 0.730497
nrMotif713	NCCCCCAGA	156	131	22	HIC1_f1 (HIC1) 0.0 1.3704E-7	MA0155.1 (INSM1) 0.981253 3.3328E-7	M00915 (AP-2) 0.0 9.9586E-6	ZNF740_v2 (ZNF740) 0.0 2.6077E-5	ZNF143-ext (ZNF143) 0.969003 0.0	UW.Motif.0116 0.0 3.7021E-6	INSM1_1 (INSM1) 0.0 3.3328E-7	PF0080.1 (SNACANNNYSYAGA) 0.533731 0.0	RNCMPT00150 0.371693
nrMotif714'	NWCATGGCC	156	134	22	MYC_do (MYC) 0.31671 0.0	MA0381.1 (SKN7) 0.308368 0.0	M00650 (MTF-1) 0.684621 0.0	Rxra_v2_1 (RXRA) 0.0 1.5669E-5	USF (USF) 0.0766939 0.0	UW.Motif.0680 0.390774 0.0	SIN3A_disc2 (SIN3A) 0.800822 0.0	CN0070.1 (LM70) 0.227275 2.0785E-5
nrMotif715	NATGATTTTNN	155	151	23	HXC6_do (HOXC6) 0.510316 2.6348E-7	MA0388.1 (SPT23) 0.0 2.008E-7	M00351 (GATA-3) 0.497979 0.0	ONECUT3 (ONECUT3) 0.0 4.0391E-7	PRDM1 (PRDM1) 0.576021 0.0	UW.Motif.0444 0.117465 0.0	ONECUT3_1 (ONECUT3) 0.0 4.0391E-7	CN0161.1 (LM161) 0.0 1.4282E-7	RNCMPT00083 0.832769
nrMotif716	NTTCCACTCN	169	140	21	NELFE_f1 (NELFE) 0.2327 7.1439E-7	MA0130.1 (ZNF354C) 0.0 9.6789E-5	M00326 (Pax-1) 0.999718 0.0	SOX18_v3 (SOX18) 0.0 5.6478E-5	PRDM1 (PRDM1) 0.240368 0.0	UW.Motif.0051 0.550879 0.0	PAX1_1 (PAX1) 0.0 1.8951E-5	PF0055.1 (TGGAAA) 0.0 5.4874E-5	RNCMPT00140 0.0511243
nrMotif717	NCGCCCCCNNN	163	145	23	SP4_f2 (SP4) 0.66424 3.74E-7	MA0373.1 (RPN4) 0.181619 1.1938E-6	M00491 (MAZR) 0.293582 1.3738E-6	CTCF (CTCF) 0.177533 4.4121E-8	CTCF (CTCF) 0.00443605 5.7147E-8	UW.Motif.0335 0.0785707 0.0	CTCFL_disc1 (CTCFL) 9.22809E-4 8.255E-12	PF0156.1 (YRCCAKNNGNCGC) 0.00168203 3.3205E-9	RNCMPT00163 0.621078
nrMotif718	AGCACWT	155	137	21	MAFG_do (MAFG) 0.5082 8.713E-7	MA0058.2 (MAX) 0.134214 4.2788E-8	M00962 (AR) 0.548421 0.0		BARHL2 (BARHL2) 0.474954 0.0	UW.Motif.0425 0.321254 5.7643E-7	MAF_known4 (MAF) 0.0 2.4938E-5	CN0055.1 (LM55) 0.196095 1.1278E-7
nrMotif719'	TCARGACTN	156	136	23	THB_f1 (THRB) 0.0 9.0385E-5				UA12 (UA12) 0.274981 0.0	UW.Motif.0248 0.554382 0.0
nrMotif720	ATCCTGTKN	169	144	23	ETV7_si (ETV7) 0.0 2.9825E-6		M01029 (TFE) 0.501587 0.0		NR3C1 (NR3C1) 0.17041 2.2773E-5	UW.Motif.0205 0.0 2.0009E-5	RUNX1_1 (RUNX1) 0.0 4.1561E-5	CN0165.1 (LM165) 0.0 1.6867E-6
nrMotif721	GGGGGAM	157	130	23	MZF1_do (MZF1) 0.703143 0.0	MA0057.1 (MZF1_5-13) 0.290037 9.7077E-6	M00084 (MZF1) 0.0743706 2.8065E-7		ZNF281 (ZNF281) 0.925068 0.0	UW.Motif.0071 0.0 1.3606E-5	MZF1_2 (MZF1) 0.289607 2.8065E-7	PB0204.1 (Zfp740_2) 0.188269 7.2491E-7	RNCMPT00107 0.0693125
nrMotif722	NGAGANACT	155	154	24	IRF9_si (IRF9) 0.167681 4.9501E-7		M00258 (ISRE) 0.02531 1.8222E-7		PU1 (PU1) 0.0989346 0.0	UW.Motif.0423 0.0499748 2.2205E-7	IRF_known3 (IRF) 0.192446 1.8222E-7	PF0068.1 (RGAANNTTC) 0.0 5.7879E-5	RNCMPT00090 0.0842879
nrMotif723	AGGAGATA	159	138	23		MA0312.1 (HAP1) 0.255937 1.8617E-5	M00493 (STAT5A) 0.751434 0.0		TAL1 (TAL1) 0.377928 0.0	UW.Motif.0006 0.0 4.4228E-5		MA0312.1 (HAP1) 0.700437 0.0	RNCMPT00252 0.141206
nrMotif724	NGAACAGCT	155	136	23	PRGR_f2 (PGR) 0.0869185 2.0336E-7	MA0545.1 (HLH-1) 0.132407 2.1151E-7	M00921 (GR) 0.810525 0.0	Tcf21 (TCF21) 0.767372 3.1004E-7	TCF12 (TCF12) 0.1829 0.0	UW.Motif.0281 0.548677 0.0	MYF6_1 (MYF6) 0.281714 0.0	CN0028.1 (LM28) 0.116115 4.9361E-7	RNCMPT00263 0.307569
nrMotif725	NGGAAATCC	154	134	21	ZEP1_si (HIVEP1) 0.13573 6.4477E-10	MA0101.1 (REL) 0.085954 5.1019E-10	M00053 (c-Rel) 0.0565729 5.1018E-10	ERG_v4 (ERG) 0.689385 1.8299E-10	NFKB1 (NFKB1) 0.0254846 1.4968E-8	UW.Motif.0006 0.357954 3.0474E-6	REL_1 (REL) 0.331282 5.1019E-10	MF0003.1 (REL) 0.107646 9.8679E-11
nrMotif726'	NTGKCCCTT	154	134	24		MA0540.1 (DPY-27) 0.0 3.0522E-5	M00967 (HNF4/COUP) 0.0752068 0.0		RXRA (RXRA) 0.603117 0.0	UW.Motif.0585 0.856456 0.0	HNF4_known8 (HNF4) 0.276223 0.0	PF0082.1 (CTGYNNCTYTAA) 0.276276 1.747E-7
nrMotif727	CTTGACTSN	160	138	22	CSEN_do (KCNIP3) 0.0 5.6737E-7	MA0099.2 (JUN::FOS) 0.666691 1.5153E-6	M00495 (Bach1) 0.58584 0.0	ESRRG_v2 (ESRRG) 0.238824 2.0258E-7	NFE2 (NFE2) 0.542546 0.0	UW.Motif.0001 0.0 9.9172E-6	ESRRG_2 (ESRRG) 0.502857 2.0258E-7	MA0099.2 (AP1) 0.0 1.5153E-6
nrMotif728	NGKGACTCA	154	138	26	SMRC1_si (SMARCC1) 0.0170982 1.2182E-8	MA0477.1 (FOSL1) 0.0165333 3.1066E-9	M00188 (AP-1) 0.0248852 3.781E-8	JDP2_v3 (JDP2) 0.851241 1.5364E-7	AP1 (AP1) 0.0714857 2.8987E-6	UW.Motif.0041 0.0146704 4.4308E-8	AP1_known1 (AP1) 0.151649 1.229E-8	MA0099.2 (AP1) 0.136351 6.0054E-9
nrMotif729	ACMACTGCN	157	133	22	GFI1B_f1 (GFI1B) 0.0 9.5731E-6	MA0522.1 (Tcf3) 0.897848 0.0	M00913 (MYB) 0.11128 0.0	SOX8_v6 (SOX8) 0.0 3.2101E-5	RXRA (RXRA) 0.528591 0.0	UW.Motif.0475 0.445268 2.7552E-5	ETS_disc5 (ETS) 0.739079 5.2408E-7	PB0150.1 (Mybl1_2) 0.713697 0.0
nrMotif730	AGCTGYTTN	153	136	25	MYOG_do (MYOG) 0.0 1.2152E-6	MA0545.1 (HLH-1) 0.0 3.2372E-7	M00480 (LUN-1*) 0.403238 5.5155E-5	Ascl2 (ASCL2) 0.828868 1.2791E-8	TCF12 (TCF12) 0.112886 0.0	UW.Motif.0061 0.0430883 2.1063E-7	ASCL2_2 (ASCL2) 0.0 1.2791E-8	CN0064.1 (LM64) 0.152396 4.8948E-10
nrMotif731'	TCCAAGRG	153	133	19	ZN423_f1 (ZNF423) 0.0 4.5004E-5	MA0519.1 (Stat5a::Stat5b) 0.0 1.2879E-5	M00467 (Roaz) 0.0 1.8148E-5			UW.Motif.0063 0.0 3.2874E-5	EBF1_known3 (EBF1) 0.0 5.9581E-6	CN0183.1 (LM183) 0.0 5.0026E-6
nrMotif732	CWGGGACC	154	131	26				SPDEF_v5 (SPDEF) 0.511811 0.0	EBF1 (EBF1) 0.058976 0.0	UW.Motif.0369 0.484214 8.2712E-7	SPDEF_6 (SPDEF) 0.0 1.2516E-5	POL011.1 (XCPE1) 0.0 3.1311E-5
nrMotif733	GGATCTGY	154	123	23	GATA1_do (GATA1) 0.0 6.6025E-5	MA0571.1 (ANT) 0.587629 5.6991E-6			CTCF-ext (CTCF) 0.335252 8.3047E-5	UW.Motif.0407 0.921492 0.0	BCL_disc7 (BCL) 0.0 4.3327E-6	MA0404.1 (TBS1) 0.0 1.3084E-5
nrMotif734'	CAAACCCT	153	128	23	KLF1_f1 (KLF1) 0.0 3.4778E-5	MA0403.1 (TBF1) 0.0 2.2979E-5	M00446 (Spz1) 0.755358 0.0	Zfp652 (ZFP652) 0.0 8.3163E-5		UW.Motif.0560 0.0 5.3375E-5	TBX5_3 (TBX5) 0.0 6.2974E-5	MA0403.1 (TBF1) 0.0 2.2979E-5	RNCMPT00137 0.163428
nrMotif735	CACTCMT	152	133	20		MA0503.1 (Nkx2-5) 0.0 4.8271E-5	M00329 (Pax-9) 0.411781 6.5008E-6	JDP2_v3 (JDP2) 0.0 3.0195E-5	TEAD1 (TEAD1) 0.504052 0.0		AP1_disc9 (AP1) 0.0 8.2271E-6	MA0255.1 (z) 0.0 8.4793E-5	RNCMPT00072 0.440752
nrMotif736#	AAGGAMCCN	152	137	24
nrMotif737	NGAGAGCAMN	153	146	23	FOXA3_si (FOXA3) 0.307637 0.0	MA0326.1 (MAC1) 0.399055 3.753E-6	M00962 (AR) 0.543537 0.0		TCF7L2 (TCF7L2) 0.218969 0.0	UW.Motif.0084 0.0 1.24E-6	NR3C1_known12 (NR3C1) 0.0 5.6051E-5	MA0326.1 (MAC1) 0.740612 3.753E-6	RNCMPT00019 0.615228
nrMotif738	NCGAGGGGG	157	155	24	KLF11_si (KLF11) 0.383974 5.07E-6	MA0366.1 (RGM1) 0.467842 3.915E-6	M01001 (DEAF1) 0.159139 3.1331E-5	GLIS3 (GLIS3) 0.0 6.297E-6		UW.Motif.0009 0.0 1.4016E-5	ZIC1_2 (ZIC1) 0.261693 0.0	PB0103.1 (Zic3_1) 0.129305 1.6074E-5	RNCMPT00134 0.314767
nrMotif739	TGSTGAGT	152	131	24	MAFK_si (MAFK) 0.00802699 4.4796E-11	MA0150.2 (Nfe2l2) 0.00697582 9.5314E-10	M00983 (MAF) 0.0155369 2.3241E-6	MAFK_v4 (MAFK) 0.107705 9.588E-9	NFE2 (NFE2) 0.00199572 2.3653E-9	UW.Motif.0625 0.185942 4.7122E-7	AP1_disc5 (AP1) 0.0378804 6.7333E-11	CN0106.1 (LM106) 0.010482 2.6321E-10
nrMotif740	AGCTCTGNN	154	141	22	SIX3_do (SIX3) 0.0 1.5714E-5	MA0335.1 (MET4) 0.0 4.2829E-5	M00005 (AP-4) 0.0 5.8735E-5		UA12 (UA12) 0.640829 0.0	UW.Motif.0368 0.452372 1.8064E-5	TFAP4_1 (TFAP4) 0.0 5.8735E-5	CN0199.1 (LM199) 0.0 1.738E-6
nrMotif741	CAGAATAAN	151	140	25	PRRX1_do (PRRX1) 0.0 6.5765E-6	MA0460.1 (ttk) 0.862659 1.417E-6	M00692 (Antp) 0.0997379 1.3594E-8		SOX2-OCT4 (SOX2-OCT4) 0.265062 0.0	UW.Motif.0241 0.28917 1.1486E-5	ALX4_1 (ALX4) 0.0 2.344E-7	MA0460.1 (ttk) 0.0 1.417E-6
nrMotif742	NCTGGCT	151	137	26	ZBT7A_do (ZBTB7A) 0.0814641 4.5872E-6	MA0092.1 (Hand1::Tcfe2a) 0.0 4.5497E-5	M00733 (SMAD-4) 0.0 7.6205E-5			UW.Motif.0643 0.0550261 2.8237E-7	CEBPB_disc2 (CEBPB) 0.0 4.2664E-5	CN0138.1 (LM138) 0.0670398 2.585E-7
nrMotif743	TGAGRAGCN	151	128	24	TBX2_f1 (TBX2) 0.0 1.4331E-5	MA0140.2 (TAL1::GATA1) 0.0244817 3.2671E-8				UW.Motif.0234 0.755527 0.0	TRIM28_disc2 (TRIM28) 0.0 2.3495E-5	CN0168.1 (LM168) 0.0 1.6497E-5	RNCMPT00074 0.192885
nrMotif744	NTCTGACASN	152	130	21	MEIS1_f1 (MEIS1) 0.0 7.7977E-7	MA0252.1 (vis) 0.116297 1.7502E-5	M00418 (TGIF) 0.066782 5.6776E-9	MEIS1 (MEIS1) 0.954764 0.0			TGIF1_1 (TGIF1) 0.409822 5.6776E-9	CN0188.1 (LM188) 0.711236 1.8178E-9
nrMotif745'	NGAGGGWCCN	151	143	22		MA0552.1 (PIL5) 0.434516 0.0						POL011.1 (XCPE1) 0.0976209 1.8951E-7	RNCMPT00160 0.085539
nrMotif746	CTGCACCCTN	151	130	25	ZN423_f1 (ZNF423) 0.0 4.2982E-6	MA0269.1 (AFT1) 0.0 1.9385E-5	M00650 (MTF-1) 0.388859 1.0851E-5		GATA1-ext (GATA1) 0.183541 1.6771E-5	UW.Motif.0108 0.138691 8.768E-6	MTF1_1 (MTF1) 0.0 1.0851E-5	PF0147.1 (YAATNANRNNNCAG) 0.430864 4.8219E-5
nrMotif747	GARTCCCAN	151	126	23	TOPRS_do (TOPORS) 0.0 3.1272E-5		M00808 (Pax) 0.143133 2.9709E-5	NFKB2 (NFKB2) 0.0 6.754E-5	B-Box (B-Box) 0.587586 1.4315E-6	UW.Motif.0022 0.0290325 8.112E-8	PAX5_known3 (PAX5) 0.716458 0.0	PF0152.1 (WCAANNNYCAG) 0.974196 0.0
nrMotif748'	GAGTTSCCN	150	128	23		MA0407.1 (THI2) 0.0 5.5646E-5	M00975 (RFX) 0.705104 0.0		CTCF-ext (CTCF) 0.633361 0.0	UW.Motif.0577 0.793294 0.0	PAX5_known3 (PAX5) 0.0 2.3742E-6	CN0213.1 (LM213) 0.0 2.7834E-5
nrMotif749'	TTTAGCT	150	139	25	IRF9_do (IRF9) 0.0 4.1595E-6			POU6F2_v2 (POU6F2) 0.0 4.2773E-5	MEF2 (MEF2) 0.555461 0.0		ZBTB16_1 (ZBTB16) 0.0 4.5041E-7	PF0173.1 (YWATTWNNRGCT) 0.0 8.2601E-7
nrMotif750	SCTTCCAAN	150	139	25	IKZF1_do (IKZF1) 0.0 3.7725E-5	MA0305.1 (GCR2) 0.4313 1.2557E-5	M00141 (Lyf-1) 0.554967 0.0		HSF1 (HSF1) 0.183384 0.0	UW.Motif.0390 0.158675 7.3037E-6		CN0159.1 (LM159) 0.0450527 3.6214E-8	RNCMPT00044 0.899787
nrMotif751	TKGCTAAA	152	135	21			M00770 (C/EBP) 0.803679 0.0	LHX9_v2 (LHX9) 0.0 1.4817E-5	MEF2 (MEF2) 0.410635 0.0	UW.Motif.0417 0.174994 2.399E-7	STAT_disc4 (STAT) 0.0 2.5997E-6	PF0034.1 (CYTAGCAAY) 0.0 2.0263E-6
nrMotif752	NGGSATGTG	151	123	18	P53_f1 (TP53) 0.0 2.8675E-5	MA0321.1 (INO2) 0.301107 5.9704E-8	M00973 (E2A) 0.487667 6.2593E-6	HEY1 (HEY1) 0.839094 3.0536E-6	TEAD1 (TEAD1) 0.101722 0.0	UW.Motif.0019 0.0727411 3.9246E-8	HEY2_1 (HEY2) 0.0 2.5818E-6	MA0321.1 (INO2) 0.6485 5.9704E-8
nrMotif753	GWAGGTGCN	150	132	22	ITF2_f2 (TCF4) 0.0 2.7464E-6	MA0576.1 (AtMYB84) 0.0 3.879E-6	M00184 (MyoD) 0.903621 0.0	SOX8_v5 (SOX8) 0.662459 0.0	PRDM1 (PRDM1) 0.51205 0.0	UW.Motif.0606 0.0 1.6588E-5	REST_disc10 (REST) 0.635205 4.6131E-8	CN0145.1 (LM145) 0.0 5.2381E-6	RNCMPT00074 0.473334
nrMotif754	GTGATGN	150	126	21	TF3B_si (BRF1) 0.169729 8.3299E-6		M00220 (SREBP-1) 0.929799 0.0	MLX (MLX) 0.0 9.8357E-5	CREB-ext (CREB) 0.492585 0.0	UW.Motif.0036 0.0 3.9688E-5	MYC_disc5 (MYC) 0.0 7.3655E-5	CN0054.1 (LM54) 0.583496 5.9689E-7
nrMotif755	NRTGAGGAG	150	148	24	HXC13_f1 (HOXC13) 0.409056 7.6619E-6	MA0140.2 (TAL1::GATA1) 0.57617 0.0	M00707 (TFIIA) 0.0 4.8395E-5		ZNF263 (ZNF263) 0.248145 3.9628E-5	UW.Motif.0522 0.0 7.483E-5	ZNF263_disc1 (ZNF263) 0.0 3.5029E-6	CN0163.1 (LM163) 0.509089 0.0	RNCMPT00163 0.355024
nrMotif756'	NTTCYTAAC	149	126	24	NR1I3_do (NR1I3) 0.649914 0.0	MA0331.1 (MCM1) 0.0 8.118E-6	M00964 (PXR/CAR/LXR/FXR) 0.742123 0.0		SOX2-OCT4 (SOX2-OCT4) 0.994437 0.0	UW.Motif.0424 0.817037 0.0		CN0173.1 (LM173) 0.978085 0.0
nrMotif757	NAGACCAGA	150	134	23	TF3C2_do (GTF3C2) 0.856984 7.6692E-6	MA0007.2 (AR) 0.0 1.4644E-5	M00921 (GR) 0.359153 0.0	GLI2_v2 (GLI2) 0.0 6.5956E-5	RUNX1 (RUNX1) 0.422641 0.0	UW.Motif.0396 0.0735939 2.466E-6	RUNX1_7 (RUNX1) 0.0 3.0911E-5	CN0017.1 (LM17) 0.0 5.1818E-5
nrMotif758	NKGGAGACT	149	135	26	TF3A_do (GTF3A) 0.0 6.2065E-6					UW.Motif.0375 0.169258 1.4854E-5		PF0098.1 (GTCNYYATGR) 0.0 4.0077E-6
nrMotif759	WGTCAGWAG	149	138	21	NR2E3_do (NR2E3) 0.0 2.1124E-6		M00418 (TGIF) 0.0 2.2775E-6	RORA_v2 (RORA) 0.0 3.2898E-6	v-Maf (v-Maf) 0.872779 0.0	UW.Motif.0141 0.450405 2.0637E-6	TGIF1_1 (TGIF1) 0.0 2.2775E-6	CN0106.1 (LM106) 0.0 5.0354E-5
nrMotif760	AGCCWGAA	149	128	27	HSF1_si (HSF1) 0.0 3.4974E-5	MA0028.1 (ELK1) 0.72644 0.0				UW.Motif.0321 0.258207 5.6345E-7	TCF12_disc6 (TCF12) 0.0 9.5075E-5	CN0135.1 (LM135) 0.0 8.2774E-6
nrMotif761	NAATGCCAC	151	127	20	XBP1_do (XBP1) 0.203826 2.4682E-8	MA0551.1 (HY5) 0.756331 0.0	M00538 (HTF) 0.137647 2.1216E-6	ZNF713 (ZNF713) 0.0125215 3.6883E-10	STAT2 (STAT2) 0.972137 0.0	UW.Motif.0308 0.446604 9.9633E-6	ZNF713_1 (ZNF713) 0.0128854 3.6883E-10	CN0103.1 (LM103) 0.237348 2.4001E-6
nrMotif762	GTCAGNGT	151	130	24	ESR1_f1 (ESR1) 0.151165 4.7267E-8	MA0112.2 (ESR1) 0.189075 4.0537E-7	M00691 (ATF-1) 0.0 7.7646E-6	Hnf4a_1 (HNF4A) 0.0 4.4071E-5	ESR1 (ESR1) 0.0463616 3.764E-6	UW.Motif.0235 0.180165 4.7199E-7	ESRRA_disc1 (ESRRA) 0.541523 3.0317E-7	MA0112.2 (ESR1) 0.392821 4.0537E-7
nrMotif763	AMATTCACN	148	134	22	STAT4_do (STAT4) 0.571147 0.0	MA0508.1 (PRDM1) 0.818341 0.0	M00052 (NF-kappaB_(p65)) 0.0 8.4656E-6	TBX15 (TBX15) 0.930889 2.0726E-9	PRDM1 (PRDM1) 0.0391027 0.0	UW.Motif.0382 0.540881 0.0	TBX15_1 (TBX15) 0.0 2.0726E-9	CN0172.1 (LM172) 0.0 2.9963E-6
nrMotif764	NCTCTGTKT	158	143	24		MA0543.1 (EOR-1) 0.0962264 2.8916E-6	M01014 (SOX) 0.0 1.0757E-5	FOXB1 (FOXB1) 0.66873 0.0	TAL1 (TAL1) 0.671956 0.0	UW.Motif.0454 0.149009 3.9085E-6	SOX_1 (SOX) 0.0 1.0757E-5	CN0073.1 (LM73) 0.0 1.2753E-5	RNCMPT00166 0.918152
nrMotif765	TGGNCTGA	148	129	24	TFCP2_si (TFCP2) 0.673724 1.1614E-6	MA0524.1 (TFAP2C) 0.593146 0.0			AP2 (AP2) 0.192847 8.7753E-5	UW.Motif.0158 0.339848 3.4984E-6	TFCP2L1_1 (TFCP2L1) 0.0 6.7753E-5	CN0012.1 (LM12) 0.0354781 1.1394E-8
nrMotif766	GCGCCCGGN	150	139	23	SMAD1_f1 (SMAD1) 0.674862 9.94E-7	MA0375.1 (RSC30) 0.482923 0.0	M00716 (ZF5) 0.559983 5.4364E-6	Tcfap2a (TCFAP2A) 0.375621 0.0	E2F1 (E2F1) 0.655044 0.0	UW.Motif.0669 0.177598 5.0514E-5	PAX5_disc5 (PAX5) 0.207369 1.1123E-6	MA0375.1 (RSC30) 0.53055 0.0	RNCMPT00056 0.0962538
nrMotif767	NGANTTTGA	148	144	22	ERR3_do (ESRRG) 0.0 8.2945E-5	MA0114.2 (HNF4A) 0.0 3.9315E-5	M00805 (LEF1) 0.0 2.1388E-5	Hnf4a_1 (HNF4A) 0.0 2.2679E-7	HNF4 (HNF4) 0.186254 5.2479E-5	UW.Motif.0466 0.494187 6.1636E-5	HNF4_known22 (HNF4) 0.0 2.2679E-7	CN0083.1 (LM83) 0.0180519 3.4533E-10	RNCMPT00261 0.482362
nrMotif768	AGCAGTTCN	151	123	24	TF3C2_do (GTF3C2) 0.0 2.5734E-5		M00284 (TCF11:MafG) 0.645571 0.0		CTCF-ext (CTCF) 0.0590537 1.2282E-6	UW.Motif.0504 0.494807 1.9297E-5	RFX5_disc3 (RFX5) 0.0 6.8068E-5	CN0041.1 (LM41) 0.0 1.0268E-5
nrMotif769	AACTTCAG	153	128	21	PARP1_f2 (PARP1) 0.0 3.1486E-5	MA0096.1 (bZIP910) 0.0 7.718E-5	M00526 (GCNF) 0.616531 0.0	Sox10_1 (SOX10) 0.0 2.9942E-5	CTCF-ext (CTCF) 0.274906 0.0	UW.Motif.0127 0.871592 6.4842E-6	SOX10_8 (SOX10) 0.0 2.9942E-5	CN0074.1 (LM74) 0.0 1.5537E-6	RNCMPT00083 0.831571
nrMotif770	NNATATAAAA	149	127	18	TBP_si (TBP) 0.157144 2.447E-7	MA0345.1 (NHP6A) 0.0690474 2.012E-5	M00980 (TBP) 0.264365 1.6209E-7	CPEB1 (CPEB1) 0.0 1.2644E-6	TBP (TBP) 0.480429 2.1193E-6		TATA_known6 (TATA) 0.737386 0.0	PF0051.1 (TATAAA) 0.0879182 3.6501E-9
nrMotif771	GCCCCCTCNNN	150	141	25	SP1_f2 (SP1) 3.92163E-4 0.0	MA0162.2 (EGR1) 0.0762249 3.9983E-7	M00982 (KROX) 0.00214849 5.0581E-6	KLF16 (KLF16) 0.449501 4.9663E-5	ZNF281 (ZNF281) 0.0084422 5.2725E-5	UW.Motif.0009 5.63989E-4 5.5499E-6	EGR1_known4 (EGR1) 0.0064504 0.0	PB0076.1 (Sp4_1) 0.00250601 7.1866E-7	RNCMPT00160 0.0134923
nrMotif772	NTCTGTT	147	131	25	TAL1_f1 (TAL1) 0.115192 1.2344E-7	MA0582.1 (RAV1) 0.122661 9.2831E-7	M00070 (Tal-1beta:ITF-2) 0.0737779 3.6068E-7	ZNF435 (ZNF435) 0.0 6.1217E-7	NR3C1 (NR3C1) 0.0894983 1.0779E-5	UW.Motif.0281 0.00707253 2.5176E-7	TAL1_known3 (TAL1) 0.469187 3.6068E-7	CN0070.1 (LM70) 0.188896 1.5283E-7	RNCMPT00156 0.466387
nrMotif773'	GAAGANTTN	149	135	23	NFAC4_f1 (NFATC4) 0.0 6.2693E-6	MA0467.1 (Crx) 0.0 8.1324E-5			HSF1 (HSF1) 0.48804 0.0	UW.Motif.0120 0.564891 0.0	ETS_disc6 (ETS) 0.0 2.7553E-5
nrMotif774'	TAAAGGCA	149	133	20	SOX10_do (SOX10) 0.0 3.3729E-5	MA0340.1 (MOT3) 0.0 3.2869E-5		NR4A2_v3 (NR4A2) 0.0 4.518E-5		UW.Motif.0179 0.0 5.337E-5	E2F_disc5 (E2F) 0.0 2.8146E-6	PF0166.1 (YNTTTNNNANGCARM) 0.767296 5.4392E-7
nrMotif775	GMAGAWCTN	147	130	21		MA0121.1 (ARR10) 0.218376 0.0				UW.Motif.0120 0.124883 1.9323E-6		MA0121.1 (ARR10) 0.455084 0.0
nrMotif776	NTTCCTGGG	146	129	26	STAT6_do (STAT6) 0.0275016 4.4496E-9	MA0137.3 (STAT1) 0.296245 6.0683E-6	M00459 (STAT5B_(homodimer)) 0.223262 2.7749E-6	GLIS3 (GLIS3) 0.0 9.641E-6	STAT1 (STAT1) 0.123242 2.24E-5	UW.Motif.0529 0.0438366 4.544E-7	STAT_disc1 (STAT) 0.507008 3.8201E-7	CN0110.1 (LM110) 0.00308447 6.0806E-10
nrMotif777	TTAAGAG	146	132	22	NKX32_do (NKX3-2) 0.0 1.2641E-6	MA0211.1 (bap) 0.203072 1.1195E-7	M00240 (Nkx2-5) 0.915175 9.6015E-6	NKX3-1 (NKX3-1) 0.985261 0.0	BARHL2 (BARHL2) 0.680205 0.0	UW.Motif.0292 0.762313 3.03E-7	TAL1_disc2 (TAL1) 0.0 2.9349E-6	MA0211.1 (bap) 0.553883 1.1194E-7
nrMotif778	ATGTGACN	146	120	23	ATF3_f2 (ATF3) 0.0 2.0707E-7	MA0526.1 (USF2) 0.0680045 6.8704E-9	M00236 (Arnt) 0.980322 0.0	ARNTL (ARNTL) 0.0 1.3378E-5	USF (USF) 0.221136 1.0331E-5	UW.Motif.0659 0.706662 9.2696E-6	NFE2_disc2 (NFE2) 0.0 8.2026E-6	CN0164.1 (LM164) 0.260989 1.5334E-8
nrMotif779	ATGGGGG	147	127	23	HIC1_f1 (HIC1) 0.513614 6.182E-7	MA0362.1 (RDS2) 0.34447 0.0	M00915 (AP-2) 0.951933 0.0	ZNF740_v2 (ZNF740) 0.753038 1.2199E-6	YY1 (YY1) 0.645456 0.0	UW.Motif.0136 0.562639 0.0	GLIS2_1 (GLIS2) 0.941776 0.0	PB0025.1 (Glis2_1) 0.500991 0.0	RNCMPT00150 0.510019
nrMotif780	NAGGGAGGCN	145	144	21	EP300_si (EP300) 0.0 1.1054E-5		M00706 (TFII-I) 0.933399 4.2183E-7			UW.Motif.0246 0.0137988 4.3806E-6	GTF2I_1 (GTF2I) 0.0 4.2183E-7	CN0090.1 (LM90) 0.854969 0.0	RNCMPT00160 0.0943858
nrMotif781#	TAGATGA	148	138	21
nrMotif782	ATAAGCAAN	148	131	23	MAF_do (MAF) 0.708194 0.0	MA0317.1 (HCM1) 0.179281 0.0	M00161 (Oct-1) 0.187187 1.2418E-5	POU2F2 (POU2F2) 0.833046 0.0	POU2F2 (POU2F2) 0.0105154 0.0		NANOG_disc1 (NANOG) 0.408833 0.0	CN0112.1 (LM112) 0.622258 4.4241E-6
nrMotif783	ARGACAAC	145	133	21	PPARD_f1 (PPARD) 0.0 2.6729E-5	MA0514.1 (Sox3) 0.0 1.132E-5				UW.Motif.0182 0.723177 6.9842E-6		CN0162.1 (LM162) 0.0 1.035E-5	RNCMPT00110 0.452236
nrMotif784	CTGTGWCCN	145	125	24	RXRB_do (RXRB) 0.404159 1.3369E-7	MA0332.1 (MET28) 0.0 4.0916E-5	M00191 (ER) 0.819378 1.5E-6	FOXK1 (FOXK1) 0.0 2.2252E-7		UW.Motif.0634 0.0 3.6139E-6	FOXK1_2 (FOXK1) 0.0 2.2252E-7	CN0073.1 (LM73) 0.396666 5.307E-5	RNCMPT00278 0.712934
nrMotif785	CTTTGGR	146	135	21	TOPRS_do (TOPORS) 0.0 3.0476E-6	MA0370.1 (RME1) 0.053967 2.0003E-8	M00480 (LUN-1*) 0.200917 1.3077E-6	HNF4A (HNF4A) 0.182103 9.6748E-8	HNF4 (HNF4) 0.0824924 4.9597E-6	UW.Motif.0567 0.304135 1.1965E-6	HNF4_known21 (HNF4) 0.205826 7.2326E-8	CN0178.1 (LM178) 0.106051 1.9961E-7
nrMotif786	KGACACCTGN	146	117	19	TGIF1_f1 (TGIF1) 0.0651397 8.3362E-10	MA0086.1 (sna) 0.00882236 3.8787E-9	M00002 (E47) 0.00393674 7.9307E-7	PKNOX2 (PKNOX2) 0.061396 1.6567E-11	ZEB1 (ZEB1) 0.0407038 1.4697E-6	UW.Motif.0654 0.0 1.6853E-5	PKNOX2_2 (PKNOX2) 0.135074 1.6567E-11	MA0086.1 (sna) 0.0213175 3.8787E-9
nrMotif787	NAACAKTGG	145	129	25	FOXC1_do (FOXC1) 0.77048 0.0	MA0335.1 (MET4) 0.247306 1.5917E-7	M00292 (Freac-4) 0.124784 0.0	SOX9 (SOX9) 0.823405 0.0	SOX2 (SOX2) 0.275506 0.0	UW.Motif.0077 0.397115 0.0	SOX9_2 (SOX9) 0.910566 2.6983E-6	MA0335.1 (MET4) 0.632905 1.5917E-7
nrMotif788	ATCCTCCCN	145	137	21	ZN263_f1 (ZNF263) 0.0 1.5396E-5		M00649 (MAZ) 0.0 2.8621E-6		ZNF263 (ZNF263) 0.255622 1.832E-6	UW.Motif.0040 0.102171 1.8107E-6	ZNF263_disc1 (ZNF263) 0.0 4.9936E-8	PF0024.1 (GGGAGGRR) 0.0 1.8175E-6	RNCMPT00066 0.0994922
nrMotif789	NATTTCCCW	144	126	20	ZEP1_f1 (HIVEP1) 0.509222 3.1591E-7	MA0519.1 (Stat5a::Stat5b) 0.388005 0.0	M00264 (Staf) 0.22299 0.0	FOXO3_v3 (FOXO3) 0.0 3.3133E-5	NFKB1 (NFKB1) 0.179225 0.0	UW.Motif.0121 0.229748 2.9692E-6	STAT_known7 (STAT) 0.0 9.2794E-8	CN0200.1 (LM200) 0.701438 1.8757E-6	RNCMPT00246 0.12763
nrMotif790	CCCTAAR	147	123	23	NFKB2_do (NFKB2) 0.0 4.8493E-5	MA0372.1 (RPH1) 0.290024 3.0839E-7	M01003 (Helios_A) 0.389873 0.0	TBX21_v6 (TBX21) 0.0 9.96E-5		UW.Motif.0638 0.0 4.4962E-5	TBX21_6 (TBX21) 0.0 9.96E-5	MA0372.1 (RPH1) 0.590818 3.0839E-7	RNCMPT00023 0.0929539
nrMotif791	AAGGGCTTN	144	126	26	RELB_f1 (RELB) 0.0 5.0452E-5		M00155 (ARP-1) 0.0 8.1094E-5			UW.Motif.0425 0.00494322 3.2527E-9	BDP1_disc1 (BDP1) 0.746744 0.0	CN0152.1 (LM152) 0.664251 0.0
nrMotif792	GGAWCCACN	147	129	21	Z354C_f1 (ZNF354C) 0.0 1.9391E-6	MA0130.1 (ZNF354C) 0.716466 2.155E-6	M00271 (AML-1a) 0.712469 0.0	GMEB2_v2 (GMEB2) 0.0 2.8679E-5	RUNX1 (RUNX1) 0.217021 5.5509E-5	UW.Motif.0537 0.417851 8.9682E-5	ZNF354C_1 (ZNF354C) 0.0 2.155E-6	MA0130.1 (ZNF354C) 0.0 2.155E-6
nrMotif793	NARGTTGCA	152	128	25	CEBPG_si (CEBPG) 0.0 7.2107E-5	MA0453.1 (nub) 0.0 4.2354E-5	M00135 (Oct-1) 0.47916 6.7163E-5	POU1F1_v2 (POU1F1) 0.0 9.9311E-5		UW.Motif.0049 0.0 6.7121E-5	IRF_disc6 (IRF) 0.763724 9.7343E-8	CN0121.1 (LM121) 0.0 1.7573E-5
nrMotif794	GACCCCGG	144	130	23		MA0344.1 (NHP10) 0.0 2.685E-6	M00512 (PPARG) 0.802687 0.0	NR2F1_v3 (NR2F1) 0.0 1.6647E-5	NR2C2 (NR2C2) 0.56383 0.0		NR2C2_disc3 (NR2C2) 0.434274 3.0985E-6	PB0030.1 (Hnf4a_1) 0.0585286 0.0	RNCMPT00073 0.968849
nrMotif795	AAAGGTY	144	125	23	RXRG_si (RXRG) 0.128933 6.5836E-9	MA0440.1 (ZAP1) 0.341996 5.8211E-7	M00765 (COUP_direct_repeat_1) 0.192034 6.7643E-7	NR4A2_v3 (NR4A2) 0.504846 1.4319E-7	RXRA (RXRA) 0.0546032 5.4724E-6	UW.Motif.0031 0.0 1.7907E-5	NR4A_known4 (NR4A) 0.661636 1.4319E-7	CN0150.1 (LM150) 0.14766 5.1607E-8	RNCMPT00206 0.00507649
nrMotif796'	CTTGAGCT	144	135	23	NR6A1_f1 (NR6A1) 0.0 8.6628E-6	MA0141.2 (Esrrb) 0.127513 0.0	M00511 (ERR_alpha) 0.884378 0.0	RARG_v5 (RARG) 0.0 3.5739E-5		UW.Motif.0373 0.0 3.0979E-5	ESRRB_1 (ESRRB) 0.456909 0.0	MA0141.1 (Esrrb) 0.281262 0.0
nrMotif797	NNATGCCWCT	143	126	25		MA0417.1 (YAP5) 0.0 8.4547E-5	M00773 (MYB) 0.440552 0.0	ZNF713 (ZNF713) 0.322217 1.3822E-5	STAT2 (STAT2) 0.520298 0.0	UW.Motif.0221 0.0534126 4.4286E-5	ZNF713_1 (ZNF713) 0.588057 0.0	CN0072.1 (LM72) 0.0 1.39E-5
nrMotif798	ARCCCTTG	144	125	22	NKX21_f1 (NKX2-1) 0.117174 0.0	MA0403.1 (TBF1) 0.0 1.1951E-5	M00155 (ARP-1) 0.0356768 2.2139E-8	ZNF524_v2 (ZNF524) 0.847612 8.7504E-6	ESRRA (ESRRA) 0.35618 1.5076E-5	UW.Motif.0062 0.643674 1.4602E-6	NR2F2_1 (NR2F2) 0.183265 2.2139E-8	PB0200.1 (Zfp187_2) 0.00187877 4.1521E-7
nrMotif799	NAGGCAWGT	145	120	24	P53_si (TP53) 0.304761 7.4668E-6	MA0525.1 (TP63) 0.339265 0.0	M00272 (p53) 0.165437 3.2517E-9	Tp53_v3 (TP53) 0.209193 7.1267E-6	TEAD1 (TEAD1) 0.0926775 1.9033E-6	UW.Motif.0388 0.139272 5.0671E-9	TP53_7 (TP53) 0.511628 7.1267E-6	SD0002.1 (at_AC_acceptor) 0.066736 1.4661E-9
nrMotif800	ATCCCTGGN	147	130	23	COE1_f1 (EBF1) 0.246143 6.6404E-8	MA0154.2 (EBF1) 0.135329 2.9389E-7	M00261 (Olf-1) 0.0 7.2227E-5		EBF1 (EBF1) 0.451417 2.1632E-5	UW.Motif.0013 0.668465 0.0	EBF1_known3 (EBF1) 0.668244 1.4862E-6	MA0154.1 (EBF1) 0.32756 1.4862E-6
nrMotif801'	CTNACAA	143	119	22	INSM1_si (INSM1) 0.0 2.6718E-5	MA0252.1 (vis) 0.0 7.6321E-5	M00418 (TGIF) 0.0 2.5604E-5		SOX2-OCT4 (SOX2-OCT4) 0.600751 0.0	UW.Motif.0118 0.0 3.9374E-5	TGIF1_1 (TGIF1) 0.0 2.5604E-5	CN0168.1 (LM168) 0.111851 5.5031E-8
nrMotif802	CTCTGTCCN	144	123	22	PRGC1_f1 (PPARGC1A) 0.00337565 4.3316E-10	MA0504.1 (NR2C2) 0.538737 0.0	M00921 (GR) 0.109347 0.0		NR2C2 (NR2C2) 0.0881369 3.4552E-5	UW.Motif.0408 0.115065 1.7458E-6	ESRRA_disc4 (ESRRA) 0.897827 3.7284E-6	MA0207.1 (achi) 0.0 4.5675E-5	RNCMPT00156 0.659641
nrMotif803	NGCAAATTT	142	129	20	NFAC4_f1 (NFATC4) 0.0 7.5652E-6	MA0495.1 (MAFF) 0.348909 0.0	M00135 (Oct-1) 0.089229 5.939E-9	MAFK (MAFK) 0.527606 0.0	NFE2 (NFE2) 0.0351392 0.0	UW.Motif.0402 0.32812 2.901E-7	POU2F2_known1 (POU2F2) 0.60217 5.9389E-9	PB0041.1 (Mafb_1) 0.147868 0.0	RNCMPT00131 0.546751
nrMotif804	NCCAAAAAANNNNNN	142	129	22	HEY1_f2 (HEY1) 0.00377036 0.0	MA0559.1 (PI) 8.08826E-4 2.5041E-9	M00233 (MEF-2) 0.272544 0.0	HOXA13_v3 (HOXA13) 0.566374 5.3596E-7	SRF (SRF) 0.00596491 6.0358E-5	UW.Motif.0274 0.0643794 5.3131E-7	HOXA13_4 (HOXA13) 0.621696 5.3596E-7	SA0002.1 (at_AC_acceptor) 0.0874805 0.0	RNCMPT00159 0.0139293
nrMotif805	GGGCCCTGNN	141	115	26	AP2B_f2 (TFAP2B) 0.769688 0.0	MA0163.1 (PLAG1) 0.121723 6.793E-5	M00650 (MTF-1) 0.0 3.2642E-5	SP3 (SP3) 0.865351 0.0	EBF1 (EBF1) 0.453329 0.0	UW.Motif.0576 0.0195908 5.0447E-6	PLAG1_1 (PLAG1) 0.34754 6.793E-5	MA0163.1 (PLAG1) 0.134721 6.793E-5
nrMotif806	NASTGCTGA	142	130	22	PROX1_si (PROX1) 0.0 4.7988E-7	MA0060.2 (NFYA) 0.444411 0.0	M01028 (NRSF) 0.0 2.5799E-5	TFAP4 (TFAP4) 0.0 7.4683E-6	UA12 (UA12) 0.143553 0.0	UW.Motif.0291 0.015975 9.4546E-8	NR3C1_disc5 (NR3C1) 0.581773 3.0046E-9	PF0092.1 (TGCTGAY) 0.0 1.4526E-7
nrMotif807	CATCCTG	142	122	24	ETS1_f1 (ETS1) 0.0 1.8711E-6	MA0475.1 (FLI1) 0.0 3.3629E-5	M00743 (c-Ets-1_68) 0.301276 1.3088E-6	SPDEF (SPDEF) 0.0 2.3251E-5	NR3C1 (NR3C1) 0.130843 9.2505E-6	UW.Motif.0012 0.475455 1.9382E-6	ETV4_1 (ETV4) 0.0 4.6648E-6	PF0016.1 (RYTTCCTG) 0.0 9.7005E-6	RNCMPT00021 0.374932
nrMotif808	GWCCCGGGS	142	131	25	RPC1_f1 (POLR3A) 0.0 6.7784E-8	MA0358.1 (PUT3) 0.308992 1.1656E-6	M00469 (AP-2alpha) 0.355918 0.0	SPDEF_v2 (SPDEF) 0.0 1.6486E-6			TFAP2_known2 (TFAP2) 0.939937 0.0	MA0358.1 (PUT3) 0.470639 1.1656E-6	RNCMPT00052 0.152956
nrMotif809	NNAAATCTGA	143	126	21	NFAC4_do (NFATC4) 0.0 7.1337E-6		M00351 (GATA-3) 0.437909 0.0		UA8 (UA8) 0.378885 0.0	UW.Motif.0483 0.0315613 7.0643E-8	GATA_disc4 (GATA) 0.0 1.0486E-5	CN0225.1 (LM225) 0.0736884 2.546E-12
nrMotif810	RGAGARACCN	207	172	21	SOX18_do (SOX18) 0.0 4.3188E-6	MA0205.1 (Trl) 0.537467 0.0			UA8 (UA8) 0.144126 4.3765E-5	UW.Motif.0524 0.193788 5.7181E-7	TRIM28_disc2 (TRIM28) 0.0520338 1.44E-10	CN0152.1 (LM152) 0.474794 8.309E-7	RNCMPT00089 0.123997
nrMotif811'	NAGTGCCTCT	141	121	21					PU1 (PU1) 0.105455 0.0	UW.Motif.0425 0.0 4.367E-5	PAX5_disc4 (PAX5) 0.738488 0.0
nrMotif812	GCAGTCCC	141	117	21	DDIT3_do (DDIT3) 0.231843 3.7896E-8	MA0019.1 (Ddit3::Cebpa) 0.12225 1.418E-7	M00249 (CHOP:C/EBPalpha) 0.118005 2.1907E-7		CTCF-ext (CTCF) 0.343049 4.7396E-5	UW.Motif.0025 0.285674 1.3072E-6	DDIT3::CEBPA_2 (DDIT3::CEBPA) 0.368572 1.418E-7	MA0019.1 (Ddit3::Cebpa) 0.182973 1.418E-7
nrMotif813	GGCTGCTCN	147	127	23	HEN1_f1 (NHLH1) 0.0 2.7324E-5	MA0567.1 (ERF1) 0.826088 1.6952E-6			YY1 (YY1) 0.283483 0.0	UW.Motif.0331 0.456814 0.0	ZNF350_1 (ZNF350) 0.913063 0.0	PF0119.1 (GGGNRMNNYCAT) 0.0993347 5.6194E-6	RNCMPT00163 0.749412
nrMotif814	NGKGTCCAGN	142	129	26	PITX1_si (PITX1) 0.45417 6.7129E-6	MA0016.1 (usp) 0.644665 0.0	M00155 (ARP-1) 0.0637932 0.0	SPDEF_v5 (SPDEF) 0.386691 0.0		UW.Motif.0242 0.538557 0.0	NR2F2_1 (NR2F2) 0.24192 0.0	PB0057.1 (Rxra_1) 0.8692 0.0	RNCMPT00110 0.585089
nrMotif815	NGWGTGACT	141	128	23	FOSB_do (FOSB) 0.49562 1.2042E-6	MA0303.1 (GCN4) 0.256929 0.0	M00150 (Brachyury) 0.0 1.7001E-5	TBX1_v3 (TBX1) 0.0 3.5357E-5	UA2 (UA2) 0.317792 0.0	UW.Motif.0591 0.00421858 5.2922E-10	MYC_disc6 (MYC) 0.0 1.6219E-5	MA0303.1 (GCN4) 0.629382 0.0	RNCMPT00184 0.214942
nrMotif816'	ACTKGGACN	144	118	23	NR1H3_f1 (NR1H3) 0.0 7.0929E-5	MA0519.1 (Stat5a::Stat5b) 0.0 8.6691E-5	M00191 (ER) 0.0 3.8078E-5	Hnf4a_1 (HNF4A) 0.0 5.8017E-5	EBF1 (EBF1) 0.555727 0.0	UW.Motif.0022 0.0 5.5458E-5	HNF4_disc3 (HNF4) 0.0 1.7393E-5
nrMotif817	YACAGGTTN	140	119	22	MYBB_f1 (MYBL2) 0.0 5.1755E-6	MA0086.1 (sna) 0.0 1.9907E-5	M00641 (HSF) 0.658928 0.0	ZNF524_v2 (ZNF524) 0.0 2.2587E-5	UA7 (UA7) 0.379986 0.0	UW.Motif.0268 0.150663 6.7431E-6	ZEB1_known1 (ZEB1) 0.0 1.7468E-6	PF0057.1 (ACCTGTTG) 0.0 1.257E-6	RNCMPT00206 0.504497
nrMotif818	NNNNNCGGGGNGANNNNN	143	143	23	KLF11_do (KLF11) 0.0781254 3.1494E-6	MA0344.1 (NHP10) 0.599999 9.9103E-6	M00649 (MAZ) 0.296822 1.8891E-5	KLF16 (KLF16) 0.0382963 0.0	EGR1 (EGR1) 0.00207783 0.0	UW.Motif.0009 0.0577829 4.9714E-5	MAZ_1 (MAZ) 0.472617 1.8891E-5	MA0344.1 (NHP10) 0.715938 9.9103E-6	RNCMPT00113 0.0168249
nrMotif819	TTTTKGACN	139	127	23	NR1I2_do (NR1I2) 0.0 2.1541E-7	MA0222.1 (exd) 0.0669553 4.2221E-5		NR2E1_v2 (NR2E1) 0.0 3.7589E-7	HNF4 (HNF4) 0.371224 3.0693E-5	UW.Motif.0387 0.733035 0.0	NR2E1_2 (NR2E1) 0.0 3.7588E-7	CN0127.1 (LM127) 0.919666 3.0506E-6
nrMotif820	AGGGACTTS	141	125	23	RELB_f1 (RELB) 0.858864 2.0436E-7		M00208 (NF-kappaB) 0.8818 2.1832E-6	PRDM4 (PRDM4) 0.0 9.2062E-5	EBF1 (EBF1) 0.350626 0.0	UW.Motif.0240 0.0451639 1.8936E-8	NFKB_disc4 (NFKB) 0.0 1.1994E-7	PF0118.1 (GGCNRNWCTTYS) 0.212783 5.9335E-8
nrMotif821	NWGGGCTTGN	139	130	27	STF1_do (STF1) 0.0 3.9748E-5	MA0525.1 (TP63) 0.0 4.3427E-5		Klf12 (KLF12) 0.963355 2.8746E-6	UA12 (UA12) 0.195657 0.0	UW.Motif.0680 0.405089 9.7538E-7	KLF12_2 (KLF12) 0.0 2.8746E-6	PF0031.1 (GGGYGTGNY) 0.459045 0.0	RNCMPT00009 0.552357
nrMotif822	TTCCAGTGT	142	135	21	HSF1_si (HSF1) 0.0 2.2428E-5		M00240 (Nkx2-5) 0.743283 0.0	SOX8_v6 (SOX8) 0.597837 6.5939E-7	UA10 (UA10) 0.234425 7.4025E-6	UW.Motif.0235 0.252268 3.7224E-7	SOX8_7 (SOX8) 0.0 6.5939E-7	PF0132.1 (TCCATTKW) 0.0 2.4098E-5
nrMotif823	NGCCACAYTN	141	125	20	KLF1_do (KLF1) 0.0 6.3188E-6	MA0288.1 (CUP9) 0.73996 0.0	M00770 (C/EBP) 0.0336307 0.0	GLI2_v2 (GLI2) 0.0 2.5639E-5	UA11 (UA11) 0.0131641 1.3135E-7	UW.Motif.0522 0.320796 2.443E-5	CEBPB_known6 (CEBPB) 0.168445 0.0	MA0334.1 (MET32) 0.0 1.5447E-7	RNCMPT00146 0.294017
nrMotif824'	NTTGNAGCT	138	117	21	MYF6_do (MYF6) 0.0 2.0142E-5	MA0522.1 (Tcf3) 0.0 1.0743E-5	M00158 (COUP-TF/HNF-4) 0.80921 0.0		POU2F2 (POU2F2) 0.365663 0.0	UW.Motif.0470 0.748831 0.0	ZBTB16_1 (ZBTB16) 0.0 2.9788E-6	CN0121.1 (LM121) 0.00566374 2.7086E-9
nrMotif825	NTCTGCTGT	138	118	23	MYF5_do (MYF5) 0.0 8.296E-6	MA0287.1 (CUP2) 0.22206 6.631E-6	M00698 (HEB) 0.0 2.8188E-5	TFAP4 (TFAP4) 0.0 2.1088E-5	UA9 (UA9) 0.00498708 7.5671E-8	UW.Motif.0318 0.0211165 6.3856E-8	NANOG_disc3 (NANOG) 0.637347 3.6239E-8	PB0205.1 (Zic1_2) 0.166779 5.5017E-7
nrMotif826	WATTCTCCY	142	123	24	NFAC4_f1 (NFATC4) 0.939074 6.4483E-6	MA0460.1 (ttk) 0.911891 0.0	M00619 (Alx-4) 0.0 2.605E-6	NFAT5 (NFAT5) 0.0 2.0612E-5		UW.Motif.0657 0.781529 0.0	ALX4_1 (ALX4) 0.0 2.605E-6	MA0437.1 (YPR196W) 0.0 3.7657E-7	RNCMPT00074 0.738052
nrMotif827	CTWGAGAGN	138	122	22	PLAL2_do (PLAGL2) 0.0 5.5437E-5	MA0253.1 (vnd) 0.0 3.6764E-6	M00977 (EBF) 0.0 2.9455E-5		UA10 (UA10) 0.0240549 1.7043E-5	UW.Motif.0053 0.0 2.3941E-5	CTCF_disc3 (CTCF) 0.0 4.9984E-6	MA0253.1 (vnd) 0.0 3.6764E-6
nrMotif828	NGWGACAGCN	142	119	24	MEIS2_si (MEIS2) 0.364163 1.5191E-6	MA0498.1 (Meis1) 0.00998153 1.5981E-6	M00418 (TGIF) 0.0580387 1.5923E-7	MEIS2_v2 (MEIS2) 0.456925 5.3398E-6	v-Maf (v-Maf) 0.122478 0.0	UW.Motif.0141 0.145277 3.6974E-5	TGIF1_1 (TGIF1) 0.276377 1.5923E-7	MA0207.1 (achi) 0.700679 3.7847E-8	RNCMPT00156 0.350731
nrMotif829	TGTCACC	138	122	23	TGIF1_f1 (TGIF1) 0.561974 6.4495E-7	MA0513.1 (SMAD2::SMAD3::SMAD4) 0.0701781 2.5014E-8	M00113 (CREB) 0.0 4.8626E-5	NFIA_v2 (NFIA) 0.433885 0.0	ESR1 (ESR1) 0.428424 0.0		NR2E1::NFIC_1 (NR2E1::NFIC) 0.0 1.0266E-5	CN0103.1 (LM103) 0.108271 4.3494E-8
nrMotif830'	AACCATGA	138	121	23	BACH1_si (BACH1) 0.0 4.4904E-6			Sox3 (SOX3) 0.0 6.8261E-5	UA4 (UA4) 0.868588 0.0	UW.Motif.0538 0.0 5.4624E-5	PAX5_disc2 (PAX5) 0.0 2.8157E-5	CN0224.1 (LM224) 0.0 1.5731E-5	RNCMPT00259 0.0229558
nrMotif831	NTGTGASCTN	138	123	23	ERR2_do (ESRRB) 0.0867216 1.9415E-6	MA0160.1 (NR4A2) 0.0204798 3.546E-8	M00191 (ER) 0.102136 2.616E-5	ESR1 (ESR1) 0.378444 1.0982E-5	RXRA (RXRA) 0.195314 0.0	UW.Motif.0062 0.338153 1.1731E-5	NR4A_known1 (NR4A) 0.0734866 3.546E-8	MA0160.1 (NR4A2) 0.0436851 3.546E-8
nrMotif832	ATCMAAGG	137	112	19	CTNB1_f2 (CTNNB1) 0.154267 1.9905E-8	MA0523.1 (TCF7L2) 0.0394403 4.1547E-6	M01022 (LEF1) 0.0240945 9.1005E-7	Tcf7 (TCF7) 0.014678 2.1509E-10	TCF7L2 (TCF7L2) 7.81414E-4 6.2397E-7	UW.Motif.0163 0.0 1.1148E-5	TCF7_2 (TCF7) 0.0123722 2.1509E-10	PB0040.1 (Lef1_1) 0.0402507 2.5323E-9	RNCMPT00062 0.850695
nrMotif833	AYTTCAGGN	138	114	24	THA_f2 (THRA) 0.0322534 1.6266E-9	MA0494.1 (Nr1h3::Rxra) 0.0938707 1.0806E-6	M00341 (GABP) 0.0703833 5.1642E-6	ERF (ERF) 0.0874061 2.1132E-7	ELF1 (ELF1) 0.0115007 1.6799E-6	UW.Motif.0083 0.128408 3.9012E-8	ERF_1 (ERF) 0.163099 2.1132E-7	MA0076.1 (ELK4) 0.104913 1.9563E-7
nrMotif834	AAGACACA	136	121	19	FOXH1_do (FOXH1) 0.0 3.9647E-5	MA0334.1 (MET32) 0.816448 0.0		FOXB1 (FOXB1) 0.0 1.8301E-5	RUNX1 (RUNX1) 0.223038 0.0	UW.Motif.0519 0.101109 6.3473E-8	EP300_disc7 (EP300) 0.747919 9.8596E-8	MA0288.1 (CUP9) 0.0 2.1461E-5	RNCMPT00278 0.0791377
nrMotif835	ASACAGGGN	136	124	18	SMAD1_si (SMAD1) 0.367538 2.8293E-8	MA0098.2 (Ets1) 0.837577 0.0	M00412 (AREB6) 0.34073 2.3226E-6	FOXB1 (FOXB1) 0.607801 0.0	FOXA (FOXA) 0.521084 0.0	UW.Motif.0541 0.458261 0.0	HNF4_disc5 (HNF4) 0.659349 3.8718E-9		RNCMPT00149 0.98977
nrMotif836	TCAGTAATN	136	112	22	PO4F2_si (POU4F2) 0.0 3.0815E-6	MA0158.1 (HOXA5) 0.198965 2.0849E-5		POU4F2_v2 (POU4F2) 0.0 2.7398E-5	NFE2 (NFE2) 0.0837042 0.0	UW.Motif.0146 0.0 3.971E-5	HOXA5_2 (HOXA5) 0.743101 0.0	CN0057.1 (LM57) 0.602208 3.8889E-7
nrMotif837	AARGCCT	136	114	26		MA0020.1 (Dof2) 0.999348 0.0	M00203 (GATA-X) 0.884805 0.0		UA11 (UA11) 0.639938 0.0	UW.Motif.0109 0.295721 8.2085E-7		MA0053.1 (MNB1A) 0.0 2.3639E-5
nrMotif838	NACAGGRCA	138	124	21		MA0003.2 (TFAP2A) 0.737535 0.0		MTF1 (MTF1) 0.125093 5.28E-6	UA12 (UA12) 0.226112 9.3094E-7	UW.Motif.0048 0.00587781 7.683E-9	HNF4_disc5 (HNF4) 0.269901 5.383E-7	CN0146.1 (LM146) 0.83337 0.0	RNCMPT00110 0.350043
nrMotif839'	ATAASACA	136	123	20	ARI5B_do (ARID5B) 0.0 4.2014E-5	MA0217.1 (caup) 0.0 6.5266E-5	M00080 (Evi-1) 0.988582 0.0		SOX2-OCT4 (SOX2-OCT4) 0.267263 0.0	UW.Motif.0122 0.776796 0.0	EP300_disc7 (EP300) 0.0 8.8538E-7	CN0157.1 (LM157) 0.0 2.8955E-5
nrMotif840	NTGCCACAMN	136	117	23	KLF1_do (KLF1) 0.0 2.149E-6	MA0343.1 (NDT80) 0.0689419 9.4616E-5	M00751 (AML1) 0.0 1.7502E-5	ZNF713 (ZNF713) 0.345513 4.9698E-5	UA2 (UA2) 0.224697 0.0	UW.Motif.0555 0.675483 0.0	ZNF713_1 (ZNF713) 0.725038 0.0	CN0174.1 (LM174) 0.0784859 9.2044E-6
nrMotif841	CACTTTRTN	136	126	22	SOX15_do (SOX15) 0.835584 0.0	MA0442.1 (SOX10) 0.80237 8.0835E-7	M01014 (SOX) 0.264342 2.2389E-5		SOX2 (SOX2) 0.178612 5.671E-5	UW.Motif.0056 0.0 2.4143E-5	SOX10_2 (SOX10) 0.0 8.0835E-7	PF0013.1 (CTTTGT) 0.36198 3.2898E-8
nrMotif842	NTCTCCCMC	136	119	24	NR0B1_si (NR0B1) 0.306675 1.515E-9	MA0283.1 (CHA4) 0.558612 0.0	M00649 (MAZ) 0.221556 4.4071E-5	ZNF282 (ZNF282) 0.307722 7.0914E-5	ZNF281 (ZNF281) 0.047924 3.6031E-6	UW.Motif.0040 0.170578 9.1793E-9	SP1_known7 (SP1) 0.666591 7.7447E-6	MA0079.2 (SP1) 0.324732 7.7448E-6	RNCMPT00160 0.16882
nrMotif843'	NGGCNTTAT	136	127	20	ZBTB6_f1 (ZBTB6) 0.0 1.9417E-5	MA0053.1 (MNB1A) 0.0 6.8962E-6	M00203 (GATA-X) 0.0852347 0.0		SRF (SRF) 0.103858 0.0	UW.Motif.0302 0.690794 0.0	GATA_known7 (GATA) 0.500233 0.0	CN0181.1 (LM181) 0.560187 3.7979E-7
nrMotif844	CTKTAAGA	136	120	22		MA0407.1 (THI2) 0.0 1.2233E-5				UW.Motif.0292 3.73871E-4 1.6642E-13		PF0167.1 (CCTNTMAGA) 0.00276335 1.5427E-12
nrMotif845	GGTTYTT	139	131	23	RUNX3_do (RUNX3) 0.0 1.6542E-6	MA0022.1 (dl_1) 0.102016 1.9728E-8	M00734 (CIZ) 0.35922 0.0	RUNX3_v3 (RUNX3) 0.0 1.5033E-6	UA7 (UA7) 0.764994 0.0	UW.Motif.0330 0.175896 2.1186E-7	BARHL2_1 (BARHL2) 0.52256 0.0	MA0022.1 (dl_1) 0.315479 1.9728E-8	RNCMPT00153 0.126814
nrMotif846'	NGAGCTCTN	134	129	26					NR2C2 (NR2C2) 0.467641 0.0	UW.Motif.0355 0.277736 0.0	SIN3A_disc4 (SIN3A) 0.0 6.9537E-5
nrMotif847	AACTTTAANNNN	134	126	21	HXD10_f1 (HOXD10) 0.0 7.7894E-5	MA0151.1 (ARID3A) 0.0 6.0996E-5	M00405 (MEF-2) 0.579574 0.0	NR4A2_v2 (NR4A2) 0.0 2.935E-6		UW.Motif.0292 0.499294 1.186E-6	NR4A_known3 (NR4A) 0.0 2.935E-6	PF0017.1 (AACTTT) 0.184492 3.6501E-9
nrMotif848	ATTCCCACN	134	120	22	MZF1_f1 (MZF1) 0.691286 0.0	MA0085.1 (Su(H)) 0.0 1.409E-6	M00378 (Pax-4) 0.0333043 0.0	TBX15 (TBX15) 0.27678 1.4703E-5	ZNF143-ext (ZNF143) 0.169389 9.4265E-6	UW.Motif.0267 0.0212898 1.1798E-7	PAX4_3 (PAX4) 0.146696 0.0	PB0167.1 (Sox13_2) 0.351158 0.0	RNCMPT00150 0.0500283
nrMotif849	GGCACTGMN	134	119	23	NFIA+NFIB+NFIC+NFIX_f2 (NFIA) 0.0 2.9965E-5	MA0062.2 (GABPA) 0.632947 0.0		NFIB (NFIB) 0.0 2.104E-5	CTCF-ext (CTCF) 0.364662 7.0889E-7	UW.Motif.0317 0.468879 0.0	NFIB_1 (NFIB) 0.0 2.1039E-5	PF0048.1 (GCGNNANTTCC) 0.265144 4.8301E-5
nrMotif850	AAAGSAGGN	134	126	23	SPIB_do (SPIB) 0.667273 0.0	MA0080.3 (Spi1) 0.374376 0.0	M00707 (TFIIA) 0.0 6.4345E-5	SPIC (SPIC) 0.58693 0.0	UA9 (UA9) 0.0858571 4.6408E-5	UW.Motif.0345 0.39119 1.0962E-5	CHD2_disc2 (CHD2) 0.0 3.202E-6	CN0111.1 (LM111) 0.0 5.6124E-6	RNCMPT00066 0.244652
nrMotif851	NGGCCAAAA	134	119	22	HNF4G_f1 (HNF4G) 0.0 5.3039E-7	MA0161.1 (NFIC) 0.0 3.3298E-5	M00050 (E2F) 0.0 2.41E-5	Rara_v3_1 (RARA) 0.447217 0.0	MEF2 (MEF2) 0.114693 0.0	UW.Motif.0266 0.316971 1.3774E-5	RARA_10 (RARA) 0.872267 0.0	CN0207.1 (LM207) 0.130206 4.7494E-9
nrMotif852	NGAGGAGCG	137	124	20	ZN263_f2 (ZNF263) 0.874109 0.0	MA0140.2 (TAL1::GATA1) 0.0 8.0619E-5	M00333 (ZF5) 0.498708 0.0		ZNF263 (ZNF263) 0.0620087 3.1404E-5		ZNF263_disc1 (ZNF263) 0.0 2.7427E-5	MA0079.2 (SP1) 0.59651 0.0	RNCMPT00163 0.0158841
nrMotif853	NTTGCTGTCN	136	125	21	MAF_f2 (MAF) 0.0165103 1.8259E-6	MA0496.1 (MAFK) 0.0538454 6.7027E-5	M00284 (TCF11:MafG) 0.0 5.285E-5	NRL (NRL) 0.0411925 6.6322E-6	v-Maf (v-Maf) 0.00646648 3.3253E-7	UW.Motif.0141 0.0 8.2883E-6	MAF_known4 (MAF) 0.09819 8.3116E-8	PB0041.1 (Mafb_1) 0.0682786 8.7906E-8
nrMotif854	NAGGGGAGT	134	116	23	ZN219_si (ZNF219) 0.927098 0.0	MA0366.1 (RGM1) 0.457645 2.6576E-6	M00648 (MAF) 0.378549 0.0	KLF13 (KLF13) 0.0 5.1577E-6	ZNF281 (ZNF281) 0.267153 0.0	UW.Motif.0084 0.0934273 7.6758E-6	NFKB_disc3 (NFKB) 0.331605 2.7669E-7	MA0366.1 (RGM1) 0.83107 2.6576E-6	RNCMPT00205 0.419809
nrMotif855	NGGACCCCN	143	123	22	PLAL1_si (PLAGL1) 0.360446 1.0774E-5	MA0016.1 (usp) 0.296704 1.1805E-6	M00051 (NF-kappaB_(p50)) 0.558407 0.0	SPDEF_v5 (SPDEF) 0.309974 8.7902E-6	UA3 (UA3) 0.306201 0.0	UW.Motif.0335 0.536342 0.0	ZBTB7A_known1 (ZBTB7A) 0.172749 8.4167E-7	MA0016.1 (usp) 0.361259 1.1805E-6
nrMotif856	TTGTCCACN	134	115	23	NFAC3_si (NFATC3) 0.0 1.3374E-5	MA0152.1 (NFATC2) 0.942417 6.6057E-6	M00935 (NF-AT) 0.802947 0.0	NFAT5 (NFAT5) 0.0 8.2238E-5	UA11 (UA11) 0.969553 0.0	UW.Motif.0059 0.236899 2.1018E-5	NFATC2_1 (NFATC2) 0.0 6.6057E-6	CN0225.1 (LM225) 0.718867 6.2496E-6
nrMotif857	TTAAAAT	814	349	30	ARI3A_f2 (ARID3A) 0.0 1.6706E-6	MA0173.1 (CG11617) 0.793962 8.1979E-7	M00941 (MEF-2) 0.973238 0.0	Msx3 (MSX3) 0.0 2.0972E-5	MEF2 (MEF2) 0.350636 0.0	UW.Motif.0362 0.611138 7.0989E-7	NKX2-6_1 (NKX2-6) 0.0 6.8204E-6	MA0173.1 (CG11617) 0.0 8.1979E-7
nrMotif858	GCCTTCYCN	133	130	24	KLF5_si (KLF5) 0.0 3.0271E-5	MA0406.1 (TEC1) 0.776829 0.0	M00500 (STAT6) 0.149782 0.0		UA11 (UA11) 0.438457 7.4448E-5	UW.Motif.0656 0.066161 7.7186E-7	STAT_known14 (STAT) 0.557805 0.0	CN0221.1 (LM221) 0.279709 5.1197E-7	RNCMPT00059 0.0219585
nrMotif859	KTGCTGCCYN	139	125	24	MAF_si (MAF) 0.408087 4.9762E-5	MA0014.2 (PAX5) 0.99111 0.0			UA12 (UA12) 0.610756 0.0	UW.Motif.0037 0.158698 1.3895E-7	STAT_disc6 (STAT) 0.814048 3.5953E-7	CN0194.1 (LM194) 0.112933 4.4824E-7	RNCMPT00082 0.203497
nrMotif860	NCTNCATTA	133	126	20	ATF5_f1 (ATF5) 0.34488 1.1508E-5	MA0186.1 (Dfd) 0.0 2.0474E-6		MEOX2_v3 (MEOX2) 0.647886 0.0	UA10 (UA10) 0.0857695 0.0	UW.Motif.0647 0.0 6.3587E-5	MEOX2_3 (MEOX2) 0.940911 0.0	CN0085.1 (LM85) 0.799694 2.2741E-6
nrMotif861	ACACTCYT	138	120	20	TBX5_si (TBX5) 0.0 4.9666E-5	MA0090.1 (TEAD1) 0.0 2.6451E-5		TBX1_v3 (TBX1) 0.0 7.6702E-5	TEAD1 (TEAD1) 0.09948 8.2796E-6	UW.Motif.0019 0.0 7.5723E-5	TEAD1_2 (TEAD1) 0.0 2.6451E-5	PF0079.1 (WGGAATGY) 0.0 4.5178E-6	RNCMPT00285 0.780337
nrMotif862#	TYCTTGC	133	123	24
nrMotif863	NNCAGGCAA	135	115	25	AHR_si (AHR) 0.0 1.8815E-5	MA0340.1 (MOT3) 0.0 1.2177E-5	M00626 (RFX1_(EF-C)) 0.0 1.6698E-5	Rfx2_v2_1 (RFX2) 0.0 2.9207E-5	SRF (SRF) 0.0741327 4.3158E-5	UW.Motif.0413 0.0 4.013E-5	RFX5_known3 (RFX5) 0.0 1.6698E-5	SD0002.1 (at_AC_acceptor) 0.5045 2.3713E-6
nrMotif864	NATGTGGGAK	134	127	23	SUH_f1 (RBPJ) 0.0 8.94E-6	MA0085.1 (Su(H)) 0.0 3.1837E-6	M01044 (TBX5) 0.591022 0.0	ZNF410 (ZNF410) 0.863069 0.0	UA11 (UA11) 0.022446 2.2312E-8	UW.Motif.0040 0.221154 1.6987E-6	ZNF75A_1 (ZNF75A) 0.0 5.9944E-8	MA0085.1 (Su(H)) 0.0 3.1837E-6	RNCMPT00179 0.385909
nrMotif865	AGTTGAA	135	125	19	BDP1_do (BDP1) 0.457462 2.8456E-7		M00725 (HP1_site_factor) 0.0 4.8985E-5				CBX5_1 (CBX5) 0.0 4.8985E-5	PF0105.1 (ACTWSNACTNY) 0.0 6.4177E-6	RNCMPT00140 0.79248
nrMotif866	RGACCTTGN	134	115	19	ERR2_f1 (ESRRB) 0.196848 8.5638E-11	MA0141.2 (Esrrb) 0.200057 1.5489E-9	M00727 (SF-1) 0.176195 4.969E-11	ESRRG_v3 (ESRRG) 0.476554 6.7345E-10	HNF4 (HNF4) 0.0243344 7.9316E-5	UW.Motif.0062 0.178908 1.322E-11	NR5A1_2 (NR5A1) 0.708049 3.283E-10	MA0141.1 (Esrrb) 0.317003 1.5401E-9
nrMotif867	GCWGTTCCN	134	123	22	GT2D1_do (GTF2IRD1) 0.0 5.2912E-6	MA0499.1 (Myod1) 0.0471773 0.0	M00341 (GABP) 0.0 6.1677E-5	ZNF75A (ZNF75A) 0.0 7.5127E-6	CTCF-ext (CTCF) 0.018131 6.0223E-8	UW.Motif.0298 0.40554 2.865E-5	ZNF75A_1 (ZNF75A) 0.0 7.5126E-6	PL0003.1 (hlh-2::cnd-1) 0.446868 0.0
nrMotif868'	NTTGWCTGCN	132	131	22	SMAD1_si (SMAD1) 0.0 8.5333E-7		M00701 (SMAD-3) 0.0 8.1578E-5	SOX8_v5 (SOX8) 0.0 5.1099E-5	FOXA (FOXA) 0.180416 0.0	UW.Motif.0627 0.516054 0.0	SOX8_6 (SOX8) 0.0 5.1098E-5	PF0046.1 (WTTGKCTG) 0.0 1.5798E-5
nrMotif869	NGCCWCAAA	132	119	22	PEBB_f1 (CBFB) 0.0 1.4946E-5	MA0334.1 (MET32) 0.518427 8.838E-7	M00731 (Osf2) 0.145875 3.5925E-8	RUNX3_v4 (RUNX3) 0.986016 0.0	RUNX1 (RUNX1) 0.510178 0.0	UW.Motif.0535 0.744736 0.0	RUNX2_3 (RUNX2) 0.708276 3.5925E-8	CN0133.1 (LM133) 0.498828 1.1369E-5
nrMotif870'	CTGSTTAA	132	115	18				EN1_v4 (EN1) 0.0 5.6095E-5	UA8 (UA8) 0.37638 0.0	UW.Motif.0470 0.0 3.6425E-5	HMBOX1_1 (HMBOX1) 0.0 3.474E-5	CN0143.1 (LM143) 0.0 5.4734E-6
nrMotif871	NGGAATCMA	132	111	22	FOXH1_do (FOXH1) 0.0 4.0286E-6	MA0388.1 (SPT23) 0.0 2.103E-5	M00051 (NF-kappaB_(p50)) 0.0 4.5177E-7	BCL6B (BCL6B) 0.44589 3.7264E-5	BARHL2 (BARHL2) 0.388864 0.0	UW.Motif.0199 0.182071 2.4979E-5	BCL6B_2 (BCL6B) 0.890613 0.0	CN0147.1 (LM147) 0.52387 0.0
nrMotif872#	AWCCTGAT	132	120	23
nrMotif873	CCAGAYAA	132	127	23	SMAD4_f1 (SMAD4) 0.0 5.4072E-7	MA0106.2 (TP53) 0.0 3.8395E-5	M00011 (Evi-1) 0.542453 9.7492E-6		SRF (SRF) 0.103856 2.6433E-5	UW.Motif.0228 0.0 9.2463E-5	HMGN3_disc2 (HMGN3) 0.0 4.6397E-6	CN0108.1 (LM108) 0.339843 2.1062E-7
nrMotif874	NGTTTGCCT	132	124	24	FOXA1_si (FOXA1) 0.754498 0.0	MA0446.1 (fkh) 0.273032 1.4624E-5	M00701 (SMAD-3) 0.862928 0.0	Pou2f2_v2_1 (POU2F2) 0.0 6.0375E-5	FOXA (FOXA) 0.353552 0.0	UW.Motif.0105 0.500559 0.0	EP300_disc3 (EP300) 0.893191 0.0	MA0446.1 (fkh) 0.594687 0.0
nrMotif875	ACTGNTGAN	131	119	26	PROX1_si (PROX1) 0.0 7.6874E-6	MA0547.1 (SKN-1) 0.0 1.1345E-5		MEOX2_v3 (MEOX2) 0.0 5.7089E-6	RFX5 (RFX5) 0.072617 1.0162E-6	UW.Motif.0291 0.0 7.4955E-6	RFX5_disc3 (RFX5) 0.0445681 6.0553E-12	CN0054.1 (LM54) 0.0 2.3263E-5
nrMotif876	GTGAGGTC	132	110	21	THB_do (THRB) 0.888851 1.3948E-6	MA0018.2 (CREB1) 0.0 2.0506E-5	M00338 (ATF) 0.313489 0.0	RARA_v5 (RARA) 0.0776751 1.1089E-8		UW.Motif.0030 0.984564 3.0441E-6	RARA_6 (RARA) 0.162999 1.1089E-8	PF0149.1 (YGACNNYACAR) 0.264115 3.0648E-7
nrMotif877	NGGGAATGAN	138	117	22	GTF2I_si (GTF2I) 0.233719 0.0	MA0406.1 (TEC1) 0.27066 1.2982E-6	M00704 (TEF-1) 0.76955 1.0122E-6	TEAD3_v2 (TEAD3) 0.0 5.627E-6	STAT2 (STAT2) 0.106029 0.0	UW.Motif.0046 0.378687 3.1777E-5	MEF2_disc2 (MEF2) 0.0 5.8283E-7	MA0406.1 (TEC1) 0.658223 1.2982E-6	RNCMPT00076 0.30284
nrMotif878	NNKGTCAGGCNN	131	112	22	INSM1_do (INSM1) 0.0 1.2322E-6	MA0513.1 (SMAD2::SMAD3::SMAD4) 0.0401144 0.0	M00646 (LF-A1) 0.369026 0.0	ZBTB49 (ZBTB49) 0.0 1.2212E-5	UA2 (UA2) 0.863154 0.0	UW.Motif.0132 0.255792 1.1743E-5	INSM1_1 (INSM1) 0.0 5.8839E-6	MA0016.1 (usp) 0.363709 0.0
nrMotif879	ACACTGGSN	133	116	25	SOX9_do (SOX9) 0.0 8.445E-5				ESRRA (ESRRA) 0.279577 0.0	UW.Motif.0187 0.302704 6.3153E-5	HNF4_disc5 (HNF4) 0.882924 0.0	SD0002.1 (at_AC_acceptor) 0.478533 0.0	RNCMPT00111 0.594092
nrMotif880	ACTTGAAT	135	108	19	NKX28_do (NKX2-8) 0.0 6.5693E-7	MA0274.1 (ARR1) 0.040487 5.6446E-10	M00432 (TTF1) 0.627926 3.6545E-6	NKX2-8_v2 (NKX2-8) 0.766802 0.0	POU2F2 (POU2F2) 0.859655 0.0	UW.Motif.0373 0.0 1.8606E-6	NKX2-5_5 (NKX2-5) 0.76992 7.507E-8	MA0274.1 (ARR1) 0.124227 5.6445E-10
nrMotif881	NWCAGCCCAN	130	119	26	SRBP1_f2 (SREBF1) 0.664603 5.53E-7	MA0596.1 (SREBF2) 0.0 1.1088E-6	M00072 (CP2) 0.282229 0.0		UA12 (UA12) 0.0489513 3.5345E-5	UW.Motif.0032 3.18236E-4 2.7285E-10	EGR1_disc5 (EGR1) 0.0 5.3207E-7	PF0152.1 (WCAANNNYCAG) 0.914286 0.0
nrMotif882	GCAKTCT	130	124	24	ZN274_do (ZNF274) 0.0 6.5162E-6	MA0406.1 (TEC1) 0.0 6.8535E-5		ZNF713 (ZNF713) 0.0 8.1999E-6	ZNF143-ext (ZNF143) 0.465812 0.0	UW.Motif.0393 0.55206 4.6167E-6	ZNF713_1 (ZNF713) 0.0 8.1999E-6	PF0079.1 (WGGAATGY) 0.0 6.6451E-5	RNCMPT00059 0.527424
nrMotif883	TYAAAGC	130	126	23	HXD10_do (HOXD10) 0.264678 5.7578E-8	MA0053.1 (MNB1A) 0.18963 1.3134E-6	M00805 (LEF1) 0.309957 3.1099E-7	NR4A2_v2 (NR4A2) 0.0 8.9121E-5	TCF7L2 (TCF7L2) 0.268965 0.0	UW.Motif.0292 0.0 1.492E-6	TCF7L2_known2 (TCF7L2) 0.0 3.1099E-7	CN0153.1 (LM153) 0.255819 6.1493E-8
nrMotif884	CTGAYTT	130	115	25	FOS_f2 (FOS) 0.0 9.2915E-6	MA0235.1 (onecut) 0.0 7.4381E-6	M00195 (Oct-1) 0.72777 0.0	NR2E1 (NR2E1) 0.0 2.7589E-5		UW.Motif.0642 0.203227 4.259E-7	MAF_known5 (MAF) 0.385698 0.0	CN0173.1 (LM173) 0.232712 8.2483E-8
nrMotif885	CAGGTTTC	131	114	21	MEIS2_f1 (MEIS2) 0.0 2.8399E-6	MA0260.1 (che-1) 0.0 4.1452E-6	M00641 (HSF) 0.0 2.1779E-5	PKNOX2 (PKNOX2) 0.868517 3.8082E-6	ZEB1 (ZEB1) 0.334332 0.0	UW.Motif.0396 0.513335 6.2216E-6	PKNOX2_2 (PKNOX2) 0.0 3.8082E-6	PF0137.1 (GAANYNYGACNY) 0.0917358 3.8321E-9
nrMotif886	NGAGAAAGC	130	124	22	TF2B_f1 (GTF2B) 0.358564 5.8858E-5	MA0064.1 (PBF) 0.0 3.3092E-6	M00658 (PU.1) 0.288146 5.8352E-5	BCL6B (BCL6B) 0.0 1.066E-6	UA11 (UA11) 0.137502 3.817E-5	UW.Motif.0184 0.0746762 4.5408E-7	TRIM28_disc2 (TRIM28) 0.0309231 5.6305E-10	CN0226.1 (LM226) 0.0 5.0692E-7	RNCMPT00019 0.250066
nrMotif887'	NCGGCTGCANN	133	122	20	HLTF_f1 (HLTF) 0.0 5.367E-5	MA0521.1 (Tcf12) 0.616493 0.0	M00058 (HEN1) 0.902121 0.0		TCF12 (TCF12) 0.617106 0.0	UW.Motif.0508 0.14596 0.0	E2F_disc8 (E2F) 0.241846 0.0	PF0101.1 (CTGCAGY) 0.069046 9.0809E-7
nrMotif888'	NGACAGAGTN	135	128	24	GCR_f1 (NR3C1) 0.471159 0.0	MA0007.2 (AR) 0.550829 0.0	M00955 (GR) 0.107151 0.0	FOXG1_v2 (FOXG1) 0.837477 0.0	NR3C1 (NR3C1) 0.0377725 0.0	UW.Motif.0053 0.0 3.2462E-5	NR3C1_disc1 (NR3C1) 0.532747 0.0	MA0207.1 (achi) 0.0 3.4638E-5	RNCMPT00237 0.735618
nrMotif889'	NATTGCCANN	130	110	21	RFX3_do (RFX3) 0.0 2.2303E-5	MA0365.1 (RFX1) 0.0 7.9229E-6	M00806 (NF-1) 0.0 7.4746E-5	NFIX_v3 (NFIX) 0.920097 0.0	ETS1 (ETS1) 0.594071 0.0	UW.Motif.0017 0.0 1.7733E-6	HESX1_2 (HESX1) 0.0 5.3906E-8	CN0061.1 (LM61) 0.550131 0.0
nrMotif890	ATGSAGCTN	131	115	22	MYF6_do (MYF6) 0.68341 0.0	MA0522.1 (Tcf3) 0.19774 7.0614E-6	M00644 (LBP-1) 0.215154 2.607E-5	NHLH1_v2 (NHLH1) 0.0 8.2354E-5	TCF12 (TCF12) 0.282958 0.0	UW.Motif.0159 0.856627 0.0	TFCP2_2 (TFCP2) 0.917752 0.0	PF0015.1 (CAGCTG) 0.988787 0.0
nrMotif891	ACNCCGGGN	129	128	24	MECP2_f1 (MECP2) 0.30955 6.7647E-8	MA0399.1 (SUT1) 0.462907 6.9136E-6	M00469 (AP-2alpha) 0.200179 1.3353E-5	Tcfap2a (TCFAP2A) 0.798453 0.0	UA5 (UA5) 0.442593 0.0	UW.Motif.0669 0.726951 0.0	NR2C2_disc3 (NR2C2) 0.270433 0.0	MA0399.1 (SUT1) 0.604374 6.9136E-6	RNCMPT00052 0.184852
nrMotif892'	NGAGAGGTY	131	113	22	RARA_do (RARA) 0.0 9.827E-7	MA0159.1 (RXR::RAR_DR5) 0.0 2.044E-7	M00641 (HSF) 0.0 9.2602E-5	Rara_1 (RARA) 0.0 2.5634E-6	GATA3 (GATA3) 0.449561 0.0		RXRA_known8 (RXRA) 0.0 2.044E-7	MA0159.1 (RXR::RAR_DR5) 0.0 2.044E-7	RNCMPT00088 0.126617
nrMotif893	NNNGTTGGGGCN	138	125	23	KLF15_do (KLF15) 0.047654 0.0	MA0079.3 (SP1) 0.111311 0.0	M00932 (Sp-1) 0.0591282 0.0	TP63 (TP63) 0.0 9.4424E-5	SP1 (SP1) 0.0227611 0.0	UW.Motif.0554 0.146074 4.8084E-5	CCNT2_disc2 (CCNT2) 0.254083 7.2969E-5	POL003.1 (GC-box) 0.578269 0.0	RNCMPT00026 0.154674
nrMotif894	NTTTCTTCT	141	125	22	SMCA4_do (SMARCA4) 0.0 1.2827E-6	MA0377.1 (SFL1) 0.181807 4.7104E-6	M00302 (NF-AT) 0.476168 0.0	ZNF713 (ZNF713) 0.0 5.5715E-5	ETS1 (ETS1) 0.585631 0.0	UW.Motif.0546 0.00927549 3.0109E-9	HDAC2_disc6 (HDAC2) 0.31063 2.3359E-7	MA0377.1 (SFL1) 0.580876 4.7104E-6	RNCMPT00220 0.497528
nrMotif895	GCNGGCTCN	130	120	21		MA0506.1 (NRF1) 0.0 5.2817E-6			ZNF143 (ZNF143) 0.613897 0.0	UW.Motif.0021 0.167805 8.7443E-5	EP300_disc8 (EP300) 0.732088 0.0	CN0176.1 (LM176) 0.273546 9.0354E-5	RNCMPT00123 0.619917
nrMotif896	NACCACMCAN	131	116	24	GLI2_do (GLI2) 0.00478974 1.4212E-10	MA0073.1 (RREB1) 0.0 1.6084E-5	M01037 (GLI) 0.00653187 2.5859E-9	GLI2 (GLI2) 0.00446392 2.8572E-10	GATA1-ext (GATA1) 0.726387 0.0	UW.Motif.0040 0.553898 0.0	GLI2_1 (GLI2) 0.0108378 2.8572E-10	PF0091.1 (GTGGGTGK) 0.0345363 1.4182E-7	RNCMPT00051 0.0384206
nrMotif897	TTCATYAC	128	117	20	PROX1_si (PROX1) 0.0 1.1108E-5	MA0186.1 (Dfd) 0.0 2.6328E-5	M00256 (NRSF) 0.0 4.0342E-5	HOXD12_v4 (HOXD12) 0.0 6.8807E-6	REST (REST) 0.123204 0.0	UW.Motif.0036 0.253569 2.554E-8	HOXD12_2 (HOXD12) 0.0 1.1198E-5	CN0054.1 (LM54) 0.0451205 1.8516E-9
nrMotif898'	WGAGGTCCN	128	111	23	RXRB_f1 (RXRB) 0.0 1.5768E-6	MA0018.2 (CREB1) 0.0 8.3536E-5	M00808 (Pax) 0.80598 0.0	RORA (RORA) 0.0 2.6775E-5	v-JUN (v-JUN) 0.932055 0.0	UW.Motif.0030 0.0 1.3079E-5	RORA_6 (RORA) 0.0 2.6775E-5	PF0153.1 (CTGRYYYNATT) 0.0 1.7562E-5
nrMotif899	NAATCTGCN	129	116	19	MAFA_si (MAFA) 0.898378 0.0		M00127 (GATA-1) 0.0 2.4526E-5		NFE2 (NFE2) 0.0426027 0.0	UW.Motif.0120 0.00524477 2.7215E-8	GATA_known5 (GATA) 0.0 2.4526E-5	CN0200.1 (LM200) 0.338872 2.3423E-7	RNCMPT00252 0.923426
nrMotif900	GGTGTGSCN	128	112	22	KLF1_do (KLF1) 0.0966209 5.1214E-11	MA0493.1 (Klf1) 0.0424509 1.6171E-10	M00721 (CACCC-binding_factor) 0.0 7.2093E-6	KLF13 (KLF13) 0.613712 0.0		UW.Motif.0555 0.967905 0.0	KLF4_1 (KLF4) 0.584788 1.4408E-8	PF0031.1 (GGGYGTGNY) 0.094136 7.7938E-10
nrMotif901	CTNATCTCN	128	116	20	GATA1_si (GATA1) 0.0533406 6.0262E-7	MA0482.1 (Gata4) 0.00309857 3.681E-9	M00350 (GATA-3) 0.00133213 7.649E-7	GATA3 (GATA3) 0.79597 0.0	GATA1 (GATA1) 0.00121784 5.4342E-7	UW.Motif.0044 0.221293 1.9698E-8	GATA_known16 (GATA) 0.0385226 6.238E-8	PB0021.1 (Gata3_1) 0.0383943 6.0137E-8
nrMotif902	GCMAATCC	130	118	23	YBOX1_f2 (YBX1) 0.723832 1.4698E-6	MA0212.1 (bcd) 0.0 4.1914E-5	M00342 (Oct-1) 0.268002 9.5026E-5	FLI1_v4 (FLI1) 0.0 2.5701E-5	NFKB1 (NFKB1) 0.452898 0.0	UW.Motif.0052 0.950971 0.0	ETS_disc5 (ETS) 0.0 2.9316E-6	PF0005.1 (GATTGGY) 0.278373 6.7144E-8
nrMotif903'	TGSTGAAG	127	114	20	ATF6A_si (ATF6) 0.0 7.287E-6		M00929 (MyoD) 0.475853 0.0		REST (REST) 0.389705 0.0	UW.Motif.0282 0.0 2.4578E-5	REST_disc1 (REST) 0.0 1.1686E-5	PF0092.1 (TGCTGAY) 0.0 8.6947E-6
nrMotif904	NRCATGTGA	127	116	23	MLXPL_do (MLXIPL) 0.0 8.1529E-7	MA0322.1 (INO4) 0.00832832 2.1713E-12	M01029 (TFE) 0.355538 1.5017E-6	TFEC (TFEC) 0.0 4.2427E-6	BHLHE40 (BHLHE40) 0.253828 1.8867E-5	UW.Motif.0649 0.650174 5.607E-7	TFE_1 (TFE) 0.0 1.5017E-6	MA0322.1 (INO4) 0.0176348 2.1713E-12	RNCMPT00200 0.716066
nrMotif905	NGTGTGTTG	126	126	22	BRCA1_si (BRCA1) 0.53454 7.8047E-7	MA0133.1 (BRCA1) 0.0 1.1756E-5	M00456 (FAC1) 0.555149 0.0	TBX20_v5 (TBX20) 0.0 2.5245E-5	RUNX1 (RUNX1) 0.886906 0.0	UW.Motif.0011 0.0 2.2933E-5	BRCA1_known1 (BRCA1) 0.0 3.8553E-6	CN0230.1 (LM230) 0.823785 0.0	RNCMPT00114 0.0390026
nrMotif906'	RGCAGTGAG	127	119	25	GFI1B_f1 (GFI1B) 0.0 1.399E-6		M00033 (p300) 0.259767 0.0	Sox10_v2_1 (SOX10) 0.0 5.4325E-6	PU1 (PU1) 0.481234 0.0	UW.Motif.0079 0.772479 0.0	GFI1B_1 (GFI1B) 0.0 2.0424E-6	CN0232.1 (LM232) 0.798789 1.2458E-6
nrMotif907'	NACTGGGGGN	126	113	20	HIC1_f1 (HIC1) 0.0 2.2711E-7	MA0155.1 (INSM1) 0.0 2.2582E-6	M00665 (Sp3) 0.563821 0.0	ZNF740_v2 (ZNF740) 0.0 1.9946E-5	UA11 (UA11) 0.644358 0.0	UW.Motif.0063 0.873774 0.0	INSM1_1 (INSM1) 0.0 2.2582E-6	MA0155.1 (INSM1) 0.0 2.2582E-6	RNCMPT00163 0.992845
nrMotif908'	NCATGCTKT	126	114	23	CBP_do (CBP) 0.0 5.3711E-5	MA0020.1 (Dof2) 0.985067 0.0	M00447 (AR) 0.574327 0.0		NR3C1 (NR3C1) 0.206833 0.0	UW.Motif.0064 0.0 2.3756E-5	NANOG_disc3 (NANOG) 0.0 7.7851E-5	PB0207.1 (Zic3_2) 0.0 1.7688E-6	RNCMPT00273 0.329432
nrMotif909	GCCGGGMANN	129	124	23	E2F6_do (E2F6) 0.0352953 1.2974E-5	MA0470.1 (E2F4) 0.0551159 1.53E-5	M00223 (STATx) 0.0 1.5167E-6	ZBTB49 (ZBTB49) 0.616054 0.0	UA12 (UA12) 0.711624 0.0	UW.Motif.0639 0.233931 0.0	TCF12_disc6 (TCF12) 0.0 1.101E-6	MA0344.1 (NHP10) 0.175763 5.5721E-8	RNCMPT00044 0.0638964
nrMotif910	NGCGCCTGGN	126	119	20	NRF1_f2 (NRF1) 0.0 9.7122E-6	MA0506.1 (NRF1) 0.293122 1.3752E-6	M00322 (c-Myc:Max) 0.466089 0.0	ZBTB49 (ZBTB49) 0.0 3.8123E-6	ZEB1 (ZEB1) 0.371842 0.0	UW.Motif.0576 0.0488024 2.0722E-5	HIC1_1 (HIC1) 0.984232 0.0	PF0001.1 (RCGCANGCGY) 0.172031 1.856E-7
nrMotif911	TCAAGGNCN	126	113	20	NKX28_do (NKX2-8) 0.0984127 3.8963E-10	MA0505.1 (Nr5a2) 0.182066 2.2795E-5	M00511 (ERR_alpha) 0.707984 0.0	PRDM4 (PRDM4) 0.227262 2.6153E-9	ESRRA (ESRRA) 0.373692 0.0	UW.Motif.0680 0.343278 1.8724E-5	PRDM4_1 (PRDM4) 0.525428 2.6153E-9	PF0109.1 (YGTCCTTGR) 0.0236894 1.1035E-8
nrMotif912	ATGAMAGGN	126	107	23	GTF2I_do (GTF2I) 0.209053 3.0232E-6	MA0207.1 (achi) 0.343341 6.7829E-7	M00419 (MEIS1) 0.507813 0.0	MEIS3 (MEIS3) 0.310105 0.0	TCF7L2 (TCF7L2) 0.130461 0.0	UW.Motif.0220 0.427274 2.8674E-5	MEIS3_2 (MEIS3) 0.70791 0.0	CN0145.1 (LM145) 0.696841 2.2513E-8	RNCMPT00220 0.847435
nrMotif913'	ACAAACYCN	126	113	25	PEBB_do (CBFB) 0.820466 0.0	MA0511.1 (RUNX2) 0.645443 0.0	M00486 (Pax-2) 0.644454 0.0			UW.Motif.0176 0.0 8.1959E-5	FOXJ1_1 (FOXJ1) 0.0 8.1126E-5	PF0083.1 (TGTTTGY) 0.0 4.752E-7
nrMotif914	CATTTCTCN	125	114	24		MA0520.1 (Stat6) 0.485093 0.0	M00704 (TEF-1) 0.0 3.2099E-5	ZNF713 (ZNF713) 0.0 5.4968E-5	TEAD1 (TEAD1) 0.687383 0.0	UW.Motif.0308 0.148205 4.6906E-8	SIX5_disc3 (SIX5) 0.0 5.6231E-6	CN0215.1 (LM215) 0.139242 1.8202E-9	RNCMPT00019 0.143934
nrMotif915	TACTTYTGN	126	119	25	NR2E3_do (NR2E3) 0.0 2.2872E-6	MA0533.1 (SU(HW)) 0.408326 5.766E-8	M00480 (LUN-1*) 0.0 2.9192E-5	SPDEF_v3 (SPDEF) 0.0 4.0995E-6	MEF2 (MEF2) 0.345408 0.0	UW.Motif.0167 0.556548 9.2409E-6	SPDEF_4 (SPDEF) 0.0 4.0995E-6	CN0207.1 (LM207) 0.0 1.5593E-5	RNCMPT00217 0.419953
nrMotif916#	GAGAGATGG	125	115	24
nrMotif917	NGCCAGNTT	125	114	19	MEIS1_do (MEIS1) 0.338079 0.0	MA0095.2 (YY1) 0.0 2.1815E-5	M00420 (MEIS1A:HOXA9) 0.152978 2.1121E-5		ZEB1 (ZEB1) 0.0 6.0831E-5	UW.Motif.0123 0.365468 1.6089E-5	ZBTB33_disc4 (ZBTB33) 0.849321 8.0866E-7	CN0128.1 (LM128) 0.787736 0.0
nrMotif918	ACAGARGCN	125	122	21	PRGC1_f2 (PPARGC1A) 0.0 1.487E-7	MA0454.1 (odd) 0.324638 6.3176E-6			TCF12 (TCF12) 0.294026 0.0	UW.Motif.0596 0.138852 1.158E-7	OSR1_1 (OSR1) 0.848978 0.0	PB0050.1 (Osr1_1) 0.477719 3.0035E-5	RNCMPT00006 0.453322
nrMotif919	ATGAGATMN	125	115	23	FOXP3_f2 (FOXP3) 0.0 5.0529E-5	MA0029.1 (Mecom) 0.622356 0.0	M00080 (Evi-1) 0.0972066 2.8062E-6	POU6F2_v2 (POU6F2) 0.0 3.2229E-5	TAL1 (TAL1) 0.0783499 0.0	UW.Motif.0444 0.0 1.166E-5	RUNX1_4 (RUNX1) 0.719243 2.8062E-6	PF0153.1 (CTGRYYYNATT) 0.386631 1.5052E-6
nrMotif920'	CACACAASN	125	109	20	ZN274_f1 (ZNF274) 0.783533 0.0	MA0503.1 (Nkx2-5) 0.88457 0.0	M00456 (FAC1) 0.246421 0.0	FOXO6_v3 (FOXO6) 0.0 5.4088E-6		UW.Motif.0011 0.0 1.3362E-5	FOXO6_3 (FOXO6) 0.0 5.4088E-6	PB0208.1 (Zscan4_2) 0.466307 4.3777E-7	RNCMPT00081 0.114351
nrMotif921	NGGCCNTTC	128	114	24	SOX10_do (SOX10) 0.0 6.5976E-5		M00651 (NF-muE1) 0.0 6.1475E-5	ESRRA_v2 (ESRRA) 0.863661 0.0	NR3C1 (NR3C1) 0.34834 0.0	UW.Motif.0280 0.336594 4.988E-5	YY1_known3 (YY1) 0.0 6.1475E-5	CN0190.1 (LM190) 0.0 1.0079E-5
nrMotif922	ATRTTCT	125	112	23	HSF2_si (HSF2) 0.096415 5.0738E-8	MA0336.1 (MGA1) 0.0 2.4903E-5	M00146 (HSF1) 0.306989 8.7822E-7	HSF1_v2 (HSF1) 0.0 5.0386E-7	NR3C1 (NR3C1) 0.257347 0.0		HSF_known5 (HSF) 0.0 5.0386E-7	CN0028.1 (LM28) 0.0 3.8471E-7	RNCMPT00263 0.446173
nrMotif923	GAGCWCCANN	127	111	20	REST_f1 (REST) 0.0 9.7724E-5	MA0138.2 (REST) 0.0 8.4548E-5	M00808 (Pax) 0.219376 6.8071E-6	SCRT1 (SCRT1) 0.543277 0.0	CTCF-ext (CTCF) 0.375105 0.0	UW.Motif.0138 0.300122 1.7234E-5	PAX5_known3 (PAX5) 0.906833 6.8071E-6	PF0143.1 (CAGNWMCNNNGAC) 0.0 8.7074E-6
nrMotif924	WGGGGCCAAN	128	117	19	NF1_f2 (NF1) 0.508573 0.0	MA0065.2 (PPARG::RXRA) 0.167687 6.8949E-5	M00155 (ARP-1) 0.0467041 4.2885E-5	E2F4_v2 (E2F4) 0.45701 1.5136E-6		UW.Motif.0080 0.598727 0.0	NR2F2_1 (NR2F2) 0.239495 0.0	CN0144.1 (LM144) 0.0898182 1.3599E-5	RNCMPT00016 0.630797
nrMotif925	NGACTTGCN	125	114	22	P63_do (CKAP4) 0.0 4.9017E-5		M00930 (Oct-1) 0.407868 0.0	SOX8_v7 (SOX8) 0.0 6.6546E-5	POU2F2 (POU2F2) 0.915607 0.0	UW.Motif.0240 0.00623038 4.6587E-8	TP53_3 (TP53) 0.0 3.1142E-5	SD0002.1 (at_AC_acceptor) 0.0 2.5527E-5
nrMotif926	NGTCATTTCN	124	118	21	SMCA4_do (SMARCA4) 0.570836 0.0	MA0243.1 (sd) 0.675719 2.6972E-6	M00225 (STAT3) 0.158093 1.5199E-6	ESRRG (ESRRG) 0.0 5.2689E-9	STAT2 (STAT2) 0.298567 0.0	UW.Motif.0308 0.0201192 4.0302E-7	SIX5_known5 (SIX5) 0.451956 0.0	CN0215.1 (LM215) 0.0432229 5.9464E-10	RNCMPT00161 0.999491
nrMotif927	NCAAGAGGAN	130	116	25	SPIB_do (SPIB) 0.641016 1.1978E-6	MA0081.1 (SPIB) 0.126599 5.0908E-6	M00658 (PU.1) 0.263253 9.0605E-6	SPIC (SPIC) 0.627668 3.051E-6	PU1 (PU1) 0.0387129 7.5166E-7	UW.Motif.0572 0.559411 7.3304E-7	SPI1_disc1 (SPI1) 0.253813 1.8306E-8	CN0136.1 (LM136) 0.115532 6.4733E-6	RNCMPT00199 0.670262
nrMotif928	CAWGCTGCN	127	116	23	MYF6_do (MYF6) 0.0 1.6574E-5	MA0138.2 (REST) 0.637379 0.0	M00993 (TAL1) 0.419161 2.9942E-5	YY2_v3 (YY2) 0.0 5.8874E-5	TCF12 (TCF12) 0.0936698 0.0	UW.Motif.0138 0.403689 6.2712E-5	TFAP4_4 (TFAP4) 0.0 3.8099E-6	MA0138.1 (REST) 0.766689 0.0
nrMotif929	TCTGTCACN	124	109	22	TGIF1_si (TGIF1) 0.227501 4.1888E-7	MA0207.1 (achi) 0.0344722 1.3178E-8	M00701 (SMAD-3) 0.0 1.6936E-5	MEIS2_v2 (MEIS2) 0.0 2.32E-6			MEIS2_2 (MEIS2) 0.0 2.32E-6	MA0207.1 (achi) 0.0887597 1.3178E-8	RNCMPT00156 0.720165
nrMotif930	NGGCGGCCC	124	107	22	PLAL1_si (PLAGL1) 0.169016 5.4175E-7	MA0567.1 (ERF1) 0.0 2.9807E-6	M01037 (GLI) 0.490678 0.0		YY1 (YY1) 0.326828 0.0	UW.Motif.0327 0.0657752 4.1556E-7	PLAGL1_1 (PLAGL1) 0.38402 0.0	PB0052.1 (Plagl1_1) 0.135451 0.0
nrMotif931	NAGAAATTA	136	119	23	PROP1_do (PROP1) 0.3224 2.2271E-8	MA0075.1 (Prrx2) 0.607278 1.6368E-6	M00465 (POU6F1) 0.0 3.1893E-6	HMX1 (HMX1) 0.0 5.8877E-6	BARHL2 (BARHL2) 0.0867686 1.6215E-5	UW.Motif.0305 0.39777 2.8589E-6	PRRX2_2 (PRRX2) 0.0 1.6368E-6	CN0203.1 (LM203) 0.0 4.8305E-7	RNCMPT00131 0.420418
nrMotif932	TYCATCTC	123	106	24	SIRT6_f1 (SIRT6) 0.533275 3.4258E-7		M00993 (TAL1) 0.0 2.1693E-5		TCF7L2 (TCF7L2) 0.535543 0.0	UW.Motif.0296 0.20309 4.2022E-7	TAL1_known4 (TAL1) 0.0 2.1693E-5	CN0054.1 (LM54) 0.0 9.8545E-6
nrMotif933	NATGAYTGCN	123	103	19	BARX2_f1 (BARX2) 0.30957 0.0	MA0573.1 (ATHB9) 0.103483 6.5153E-7	M01058 (GFI1B) 0.148804 0.0	SOX9_v7 (SOX9) 0.0378629 1.3713E-7		UW.Motif.0410 0.441122 0.0	SOX9_9 (SOX9) 0.0484388 1.3713E-7	CN0123.1 (LM123) 0.876592 0.0
nrMotif934	NAAKCACAT	124	117	20	GFI1_f1 (GFI1) 0.8185 4.435E-6	MA0058.2 (MAX) 0.46519 7.056E-9	M00722 (core-binding_factor) 0.518868 0.0	SOX15_v3 (SOX15) 0.0 1.6435E-5	RUNX1 (RUNX1) 0.029275 9.3286E-5	UW.Motif.0444 0.0658835 4.6624E-7	SOX15_4 (SOX15) 0.0 1.6435E-5	CN0214.1 (LM214) 0.0295699 1.1088E-8	RNCMPT00133 0.406325
nrMotif935	NTGGGGTTC	130	109	22	VDR_do (VDR) 0.0 5.0942E-6	MA0118.1 (Macho-1) 0.136658 0.0	M00647 (LXR) 0.386444 4.8084E-5	GLIS2 (GLIS2) 0.82434 0.0	GFI1 (GFI1) 0.918139 0.0	UW.Motif.0022 0.548053 0.0	SREBP_known3 (SREBP) 0.0 2.5956E-6	MA0118.1 (Macho-1) 0.23824 0.0	RNCMPT00150 0.459523
nrMotif936	NGACRCCCC	128	113	19	HIC1_si (HIC1) 0.658365 0.0	MA0270.1 (AFT2) 0.0424277 4.9121E-6	M00749 (SREBP-1) 0.873275 2.261E-6	GLIS3 (GLIS3) 0.748918 9.1892E-7	SREBF1 (SREBF1) 0.842933 0.0		GLIS3_1 (GLIS3) 0.0 9.1892E-7	MA0270.1 (AFT2) 0.0607748 4.9121E-6	RNCMPT00122 0.249443
nrMotif937	ACTTTTTTWNNNN	122	112	25	BPTF_f2 (BPTF) 0.00809909 4.9228E-7	MA0554.1 (SOC1) 0.191629 1.6279E-5	M00791 (HNF-3) 0.77519 0.0	TBX1 (TBX1) 0.0 1.4225E-7	PRDM1 (PRDM1) 0.0086801 0.0	UW.Motif.0230 0.0787065 2.7367E-8	TBX1_1 (TBX1) 0.0 1.4225E-7	PB0182.1 (Srf_2) 0.02059 1.4047E-5	RNCMPT00158 0.0106502
nrMotif938	TAGCWGG	122	112	18	KAISO_do (ZBTB33) 0.860385 1.0834E-6		M00480 (LUN-1*) 0.283093 2.0418E-6		UA9 (UA9) 0.346566 1.8423E-5	UW.Motif.0007 0.99646 1.9564E-6	ZBTB33_known1 (ZBTB33) 0.214201 1.249E-8	PL0002.1 (hlh-2::hlh-3) 0.158566 0.0	RNCMPT00041 0.949453
nrMotif939	NNAAAAAGACN	122	115	22	FUBP1_do (FUBP1) 0.158941 1.1667E-5	MA0277.1 (AZF1) 0.129704 9.5678E-9	M00742 (HFH-4) 0.577499 0.0	Spic_1 (SPIC) 0.0 1.3601E-5	MEF2 (MEF2) 0.145117 0.0	UW.Motif.0472 0.0477542 2.5695E-8	SPIC_2 (SPIC) 0.0 1.3601E-5	MA0277.1 (AZF1) 0.418775 9.5678E-9	RNCMPT00158 0.147175
nrMotif940	GCCTGCW	122	105	18	HTF4_si (TCF12) 0.0 1.3203E-5	MA0385.1 (SOK2) 0.47998 0.0	M00698 (HEB) 0.291624 1.0973E-6		ZNF143 (ZNF143) 0.314402 7.7588E-5	UW.Motif.0664 0.645181 7.6508E-6	CTCF_disc10 (CTCF) 0.0 5.2945E-7	PF0114.1 (YTCCCRNNAGGY) 0.440809 7.4608E-7	RNCMPT00273 0.110618
nrMotif941	NGCTTTTGG	121	117	22	IRF5_f1 (IRF5) 0.0 6.0326E-6	MA0053.1 (MNB1A) 0.0 1.7889E-5				UW.Motif.0060 0.204954 6.4209E-6		CN0207.1 (LM207) 0.0301655 7.709E-9
nrMotif942	NGACCWGCC	122	110	20	TF3C2_do (GTF3C2) 0.182543 7.7354E-8	MA0402.1 (SWI5) 0.0 3.661E-5	M01037 (GLI) 0.181194 8.2444E-6	ID4 (ID4) 0.328538 0.0	ZEB1 (ZEB1) 0.999737 0.0	UW.Motif.0524 0.554333 0.0	GLI_1 (GLI) 0.582496 8.2444E-6	MA0106.1 (TP53) 0.970589 0.0	RNCMPT00082 0.399926
nrMotif943	NAACAAKGCN	121	113	19	SOX15_do (SOX15) 0.565411 1.7869E-7	MA0077.1 (SOX9) 0.74341 5.7988E-6	M00793 (YY1) 0.538146 7.3331E-6	SOX18 (SOX18) 0.548539 1.9536E-6	SOX2 (SOX2) 0.213221 3.6612E-5	UW.Motif.0077 0.04998 3.6559E-7	YY1_disc2 (YY1) 0.226944 1.1556E-8	PF0049.1 (CATTGTYY) 0.329669 2.031E-6
nrMotif944	GTCCWGGTN	131	111	24	PITX1_si (PITX1) 0.0370556 1.3213E-8	MA0402.1 (SWI5) 0.531438 0.0	M00979 (PAX6) 0.0 1.3974E-5		UA7 (UA7) 0.18681 0.0	UW.Motif.0109 0.0 1.4225E-5	PAX6_2 (PAX6) 0.0 1.3974E-5	PF0171.1 (CTCNANGTGNY) 0.0 4.2658E-5
nrMotif945'	ACTTGGCTN	123	110	17	P63_si (CKAP4) 0.0 9.5088E-6	MA0368.1 (RIM101) 0.0 3.0914E-7	M00069 (YY1) 0.0 2.0753E-5	ESRRG_v2 (ESRRG) 0.0 9.5492E-5	MYC (MYC) 0.213574 0.0	UW.Motif.0223 0.475 0.0	GATA_disc5 (GATA) 0.0 4.8794E-7	SD0002.1 (at_AC_acceptor) 0.260245 1.1014E-6
nrMotif946	TGAGCAM	124	107	23	NFAC4_do (NFATC4) 0.0 1.1758E-5	MA0326.1 (MAC1) 0.0262818 1.9397E-9	M00962 (AR) 0.0385095 3.7221E-6			UW.Motif.0138 0.0 2.6692E-5	NR3C1_known12 (NR3C1) 0.207602 3.7221E-6	MA0326.1 (MAC1) 0.0578978 1.9397E-9	RNCMPT00249 0.870895
nrMotif947	CCCCCACCCCCAAC	362	241	26	ZN148_si (ZNF148) 0.0258731 5.8419E-12	MA0079.3 (SP1) 0.0569846 8.5201E-9	M00933 (Sp-1) 0.00750779 2.3802E-7	ZNF740 (ZNF740) 0.221952 2.1434E-5	ZNF281 (ZNF281) 0.0204225 4.7378E-9	UW.Motif.0456 0.0333004 4.9665E-10	CCNT2_disc2 (CCNT2) 0.0035027 4.9549E-13	PF0056.1 (GGGTGGRR) 0.00413411 4.8241E-11	RNCMPT00150 0.172595
nrMotif948	NGGCWATGA	124	106	21	NR1H4_f1 (NR1H4) 0.0 7.6247E-6	MA0534.1 (EcR::usp) 0.589945 5.8279E-6	M00687 (alpha-CP1) 0.105472 1.3864E-6	HESX1_v2 (HESX1) 0.0 5.9235E-5	NFY (NFY) 0.343872 0.0	UW.Motif.0006 0.59884 0.0	MEF2_disc2 (MEF2) 0.3696 1.2054E-6	CN0099.1 (LM99) 0.634984 0.0
nrMotif949	NTTAACTTC	125	113	19	LMX1B_do (LMX1B) 0.0 4.0029E-5	MA0173.1 (CG11617) 0.0 8.193E-6	M00616 (AFP1) 0.0 5.8258E-6	NR2E1 (NR2E1) 0.0 6.0533E-5	PU1 (PU1) 0.0179932 2.5158E-5	UW.Motif.0256 0.0 1.2425E-5	SPI1_disc2 (SPI1) 0.515848 1.7576E-6	CN0040.1 (LM40) 0.0 2.8601E-6
nrMotif950	NAGAGASCCN	120	110	23	ZBTB6_f1 (ZBTB6) 0.0 8.3681E-5	MA0205.1 (Trl) 0.53916 0.0	M00701 (SMAD-3) 0.997929 0.0			UW.Motif.0029 0.356478 1.7707E-5		CN0194.1 (LM194) 0.756631 0.0
nrMotif951	MCACTTGCW	120	98	24	HTF4_si (TCF12) 0.300856 1.8085E-5	MA0569.1 (MYC4) 0.252529 4.9565E-6	M00799 (Myc) 0.369811 1.732E-5	MAX_v2 (MAX) 0.207326 0.0	MYC (MYC) 0.0287471 5.205E-5		MYC_known13 (MYC) 0.450123 2.2895E-7	MA0059.1 (MYC::MAX) 0.649807 1.41E-6
nrMotif952'	NNTGGCAAGA	121	111	21	NFIA+NFIB+NFIC+NFIX_f1 (NFIA) 0.607174 0.0	MA0365.1 (RFX1) 0.0 4.1203E-5	M00193 (NF-1) 0.0509129 0.0		SRF (SRF) 0.940265 0.0	UW.Motif.0097 0.505998 0.0	NFIC_2 (NFIC) 0.274547 0.0	CN0202.1 (LM202) 0.110154 5.1292E-7
nrMotif953	NTCTTCTCA	122	116	20	TBX2_do (TBX2) 0.0 2.5474E-5	MA0542.1 (ELT-3) 0.169947 5.2457E-8	M00619 (Alx-4) 0.107765 4.7897E-6		GATA1 (GATA1) 0.50966 0.0	UW.Motif.0556 0.0311393 2.1248E-7	ALX4_1 (ALX4) 0.584498 4.7897E-6	PF0131.1 (GATAAGR) 0.0 1.5902E-5	RNCMPT00060 0.985763
nrMotif954	NNGTGGGKGG	214	176	23	GLI2_do (GLI2) 0.328491 3.9658E-11	MA0073.1 (RREB1) 0.0305106 1.5439E-5	M00450 (Zic3) 0.293609 8.6547E-6	ZNF740 (ZNF740) 0.0723103 3.9708E-10	GATA1-ext (GATA1) 0.331728 6.6317E-5	UW.Motif.0456 0.0220041 1.4555E-5	ZNF740_2 (ZNF740) 0.237406 3.9708E-10	PF0091.1 (GTGGGTGK) 0.00171905 6.396E-13	RNCMPT00160 0.168242
nrMotif955	TCCAGGGTN	119	112	20	COE1_si (EBF1) 0.0 1.5487E-5	MA0138.2 (REST) 0.19562 1.3774E-5	M00481 (AR) 0.462097 5.9751E-5	ZNF524 (ZNF524) 0.0 2.1983E-6	REST (REST) 0.175481 8.3583E-5	UW.Motif.0012 0.226932 1.1545E-5	REST_known4 (REST) 0.633747 0.0	MA0138.1 (REST) 0.329132 5.8999E-6
nrMotif956'	CCTGAAW	119	100	21	THA_do (THRA) 0.0 8.62E-5	MA0413.1 (USV1) 0.0 6.348E-5		ZSCAN4 (ZSCAN4) 0.0 6.6588E-5		UW.Motif.0127 0.0 1.0257E-5	ZSCAN4_3 (ZSCAN4) 0.0 6.6589E-5	CN0135.1 (LM135) 0.117022 2.9866E-7
nrMotif957	RSATCCAGG	121	114	23	TF3A_do (GTF3A) 0.0 3.3581E-7		M00979 (PAX6) 0.350991 8.5218E-6	SPDEF_v4 (SPDEF) 0.919439 0.0	TCF7L2 (TCF7L2) 0.464202 0.0	UW.Motif.0316 0.417802 9.7663E-5	PAX6_2 (PAX6) 0.0 8.5219E-6	CN0154.1 (LM154) 0.0 2.8612E-5	RNCMPT00170 0.608755
nrMotif958	NCCCTTKGT	123	112	23	SOX4_do (SOX4) 0.0 1.5503E-6	MA0143.3 (Sox2) 0.802571 1.3275E-6	M00977 (EBF) 0.510438 0.0	EBF1 (EBF1) 0.0 3.8423E-5	SOX2 (SOX2) 0.229855 1.0029E-5		HNF4_disc5 (HNF4) 0.319667 3.2549E-9	MA0154.1 (EBF1) 0.629 1.2482E-6
nrMotif959	CCGCCGGGN	119	111	21	RPC1_do (POLR3A) 0.52118 1.2625E-6	MA0320.1 (IME1) 0.0504501 1.4065E-8	M00189 (AP-2) 0.62014 9.5457E-6	ELK1_v3 (ELK1) 0.889476 5.2164E-6		UW.Motif.0434 0.888127 0.0	ZIC3_2 (ZIC3) 0.185008 4.0826E-6	MA0320.1 (IME1) 0.046634 1.4065E-8	RNCMPT00124 0.168541
nrMotif960	NAATGTTGG	121	105	20	FOXD3_do (FOXD3) 0.0 4.3335E-6	MA0262.1 (mab-3) 0.0 1.8519E-7	M01035 (YY1) 0.769181 0.0	TP63 (TP63) 0.0 9.9938E-6	UA11 (UA11) 0.341021 7.8513E-5	UW.Motif.0031 0.45628 2.6444E-6	ZNF628_1 (ZNF628) 0.0 6.834E-7	MA0262.1 (mab-3) 0.0 1.8519E-7	RNCMPT00261 0.919341
nrMotif961	GACCACCCNN	120	106	20	GLI2_do (GLI2) 0.023201 1.4223E-11	MA0493.1 (Klf1) 0.160086 0.0	M00449 (Zic2) 2.71006E-4 1.3289E-8	GLI2 (GLI2) 0.035646 4.2224E-10	UA3 (UA3) 0.215706 0.0	UW.Motif.0200 0.603316 0.0	ZIC2_1 (ZIC2) 0.00140108 1.3289E-8	PF0140.1 (RNGTGGGC) 0.623539 1.1559E-6
nrMotif962	TAAAGCAAN	118	114	19	PO3F1_f1 (POU3F1) 0.894001 0.0	MA0020.1 (Dof2) 0.363226 1.7915E-5	M00724 (HNF-3alpha) 0.349514 9.7433E-5	MSX1 (MSX1) 0.0 5.0036E-5	SRF (SRF) 0.0161557 7.5596E-6	UW.Motif.0234 0.0 9.0873E-6	EP300_disc3 (EP300) 0.0 1.8583E-5	CN0181.1 (LM181) 0.796277 0.0
nrMotif963	AAAACCAAN	119	104	21	IRF5_f1 (IRF5) 0.0689711 8.9004E-8	MA0388.1 (SPT23) 0.473112 5.3836E-8	M00722 (core-binding_factor) 0.161275 2.1046E-5	MSX1 (MSX1) 0.0 4.3832E-8	RUNX1 (RUNX1) 0.00962059 1.2505E-5	UW.Motif.0008 0.0515245 1.2385E-6	IRF6_1 (IRF6) 0.652506 0.0	CN0181.1 (LM181) 0.387525 1.0573E-6	RNCMPT00132 0.0706722
nrMotif964	NTGGCCCCKNN	118	103	22	KLF5_f1 (KLF5) 0.0274462 2.7359E-6	MA0162.2 (EGR1) 0.134701 0.0	M00932 (Sp-1) 0.0702921 0.0	SP4 (SP4) 0.263771 0.0	SP1 (SP1) 0.00193212 0.0	UW.Motif.0576 0.00598318 6.1693E-6	IRF_disc4 (IRF) 0.00205124 0.0	PB0180.1 (Sp4_2) 0.0455137 0.0	RNCMPT00134 0.112523
nrMotif965	CTCTAGN	121	116	20		MA0266.1 (ABF2) 0.00874399 6.8034E-6	M00326 (Pax-1) 0.0332857 5.0593E-7	TBX1_v5 (TBX1) 0.0 3.6099E-5		UW.Motif.0087 0.0 1.9755E-5	PAX1_1 (PAX1) 0.263766 5.0593E-7	MA0266.1 (ABF2) 0.0239197 6.8034E-6
nrMotif966	GAATCCCTN	119	116	25	NFKB1_do (NFKB1) 0.0 6.0618E-6	MA0234.1 (oc) 0.0 4.0906E-5	M00051 (NF-kappaB_(p50)) 0.481407 2.7146E-8	NFKB1 (NFKB1) 0.380351 4.1581E-6	B-Box (B-Box) 0.982863 0.0	UW.Motif.0359 0.481563 8.8376E-6	NFKB_known10 (NFKB) 0.665403 4.1581E-6	MA0105.1 (NFKB1) 0.0 7.6266E-7
nrMotif967'	NSTTTCTAAN	117	102	21	TF2B_si (GTF2B) 0.0 2.8597E-5	MA0463.1 (Bcl6) 0.0 9.9715E-6	M00233 (MEF-2) 0.690675 0.0	BCL6B (BCL6B) 0.0 2.3102E-6	HSF1 (HSF1) 0.594797 0.0	UW.Motif.0561 0.455076 0.0	BCL6B_2 (BCL6B) 0.0 2.3102E-6	CN0212.1 (LM212) 0.0 7.6842E-6
nrMotif968	GCYTGCGC	120	116	23	NRF1_f2 (NRF1) 0.280865 6.7635E-8	MA0506.1 (NRF1) 0.0369923 8.4401E-9	M00652 (Nrf-1) 0.444366 6.1468E-6	NRF1 (NRF1) 0.333403 3.4218E-6	NRF1 (NRF1) 0.165942 4.0892E-6	UW.Motif.0025 0.00257697 1.773E-11	E2F_disc2 (E2F) 0.358074 2.5145E-7	PF0001.1 (RCGCANGCGY) 0.0243742 9.2799E-10	RNCMPT00052 0.426465
nrMotif969	NYGCCCACACN	117	100	22	EGR2_si (EGR2) 0.10754 1.9002E-5	MA0472.1 (EGR2) 0.07504 3.3965E-7	M00807 (EGR) 0.181159 7.681E-6	FOXO3_v3 (FOXO3) 0.551907 5.8843E-8	UA5 (UA5) 0.232156 0.0	UW.Motif.0045 0.00404009 1.4364E-7	EGR1_known4 (EGR1) 0.231144 0.0	MA0162.1 (Egr1) 0.936388 7.6237E-7	RNCMPT00051 0.285114
nrMotif970	NGCAAAAGCN	118	105	24		MA0053.1 (MNB1A) 0.183207 5.0466E-6		ZNF75A (ZNF75A) 0.0 2.2161E-6	RFX5 (RFX5) 0.514889 0.0	UW.Motif.0595 0.150527 1.0132E-5	ZNF75A_1 (ZNF75A) 0.0 2.2161E-6	CN0086.1 (LM86) 0.323021 2.1173E-6	RNCMPT00224 0.208453
nrMotif971	KCAACCACN	125	115	24	RUNX2_si (RUNX2) 0.0 1.3887E-5	MA0002.2 (RUNX1) 0.825193 0.0	M00751 (AML1) 0.159023 1.8465E-5	GLI2_v2 (GLI2) 0.577319 0.0	RUNX1 (RUNX1) 0.0124862 2.2117E-6	UW.Motif.0008 0.113513 1.1857E-6	RUNX1_7 (RUNX1) 0.957105 0.0	PF0111.1 (RACCACAR) 0.459288 4.8735E-6	RNCMPT00282 0.85971
nrMotif972	CACAYGGC	119	107	23	MTF1_f1 (MTF1) 0.113824 2.144E-8	MA0561.1 (PIF4) 0.197395 3.9023E-7	M00650 (MTF-1) 0.049664 3.3996E-8	MTF1 (MTF1) 0.0140306 7.8645E-10	USF (USF) 0.444926 8.1906E-5	UW.Motif.0154 0.5215 0.0	MTF1_3 (MTF1) 0.0204915 7.8645E-10	MA0104.2 (Mycn) 0.276656 5.3044E-7
nrMotif973	AKGAGTTG	117	99	24	BDP1_f1 (BDP1) 0.0 3.151E-6	MA0430.1 (YLR278C) 0.0 1.5652E-5		SOX8_v7 (SOX8) 0.0 9.9756E-5		UW.Motif.0507 0.826521 0.0	ETS_disc5 (ETS) 0.286615 3.0077E-9	CN0208.1 (LM208) 0.119234 1.3189E-8	RNCMPT00072 0.367093
nrMotif974'	NNNCTTCTTKA	116	104	22	ETV5_si (ETV5) 0.191924 0.0	MA0136.1 (ELF5) 0.794975 0.0	M00678 (Tel-2) 0.0966745 0.0	Nr2e1_v2_1 (NR2E1) 0.0 2.3803E-6			ETV7_1 (ETV7) 0.741934 0.0	MA0127.1 (PEND) 0.0 1.7461E-5	RNCMPT00289 0.687807
nrMotif975	NMAATGTTTA	116	110	18	HNF1B_si (HNF1B) 0.0 3.4787E-6	MA0031.1 (FOXD1) 0.404917 4.9878E-6	M00268 (XFD-2) 0.124617 2.1936E-7	FOXC2 (FOXC2) 0.404219 3.2507E-7		UW.Motif.0031 0.00869198 1.3008E-12	FOXO3_4 (FOXO3) 0.75194 1.0848E-7	MA0047.1 (Foxa2) 0.649823 0.0
nrMotif976	AAAATRGCN	121	117	20	MEF2D_do (MEF2D) 0.122085 9.9612E-10	MA0052.2 (MEF2A) 0.0103113 2.0753E-6	M00941 (MEF-2) 0.0135404 1.1826E-9	MEF2B (MEF2B) 0.256226 1.5248E-8	MEF2 (MEF2) 4.35513E-4 1.4375E-6	UW.Motif.0193 0.133446 5.2474E-6	MEF2_known10 (MEF2) 0.105732 1.1826E-9	PF0010.1 (GCCATNTTG) 0.27446 7.2103E-9	RNCMPT00148 0.058158
nrMotif977	NNNNNWCTCCCCGNN	116	110	18	KLF15_do (KLF15) 0.00367178 1.7734E-5	MA0344.1 (NHP10) 0.0505057 1.2783E-6	M00649 (MAZ) 0.630985 2.2361E-6		ZNF281 (ZNF281) 0.0486229 8.6729E-5	UW.Motif.0009 0.155035 5.5532E-6	NR3C1_disc6 (NR3C1) 0.0436032 0.0	MA0344.1 (NHP10) 0.0412398 1.2783E-6	RNCMPT00239 0.537726
nrMotif978	RGTATTTTCN	119	109	21	HMGA1_si (HMGA1) 0.111848 1.3095E-6		M00146 (HSF1) 0.0 4.0563E-5		HSF1 (HSF1) 0.288161 0.0	UW.Motif.0682 0.0351645 2.8579E-8	MAF_disc2 (MAF) 0.0 1.6358E-5	PF0033.1 (YTATTTTNR) 0.0 2.3898E-5	RNCMPT00171 0.270928
nrMotif979	KGGGCAC	119	113	23	HEY2_do (HEY2) 0.0 1.3017E-5	MA0123.1 (abi4) 0.408092 5.1988E-6	M01009 (HES1) 0.672474 0.0	HIC2 (HIC2) 0.373549 3.9293E-5	CTCF-ext (CTCF) 0.440908 0.0	UW.Motif.0523 0.259177 2.2709E-6	HIC2_1 (HIC2) 0.0 3.9293E-5	PB0133.1 (Hic1_2) 0.194057 6.6093E-7
nrMotif980	TCAGGRTCY	116	114	21	ERR3_do (ESRRG) 0.0 1.6552E-6	MA0347.1 (NRG1) 0.0151421 1.4591E-6	M00156 (RORalpha1) 0.0 5.9738E-5	Esrra_v2_1 (ESRRA) 0.0 6.7395E-6		UW.Motif.0062 0.0 5.8417E-5	NR2C2_disc1 (NR2C2) 0.0 8.8861E-7	MA0347.1 (NRG1) 0.0256626 1.4591E-6	RNCMPT00259 0.734814
nrMotif981	NTWGAGGCTN	117	104	19				ZNF306 (ZNF306) 0.0 1.479E-5		UW.Motif.0021 0.314235 1.1873E-6	ZKSCAN3_1 (ZKSCAN3) 0.0 1.479E-5
nrMotif982'	GGACTCCNNN	118	101	19	APEX1_do (APEX1) 0.0 6.1527E-6		M00051 (NF-kappaB_(p50)) 0.0 1.8283E-5		UA7 (UA7) 0.715268 0.0	UW.Motif.0199 0.301843 0.0	NFKB_known1 (NFKB) 0.0 1.8283E-5	PF0074.1 (GGAMTNNNNNTCCY) 0.0 1.9704E-6
nrMotif983	NTCACTTCA	118	107	22	THA_f2 (THRA) 0.0 1.2565E-7	MA0211.1 (bap) 0.635606 4.1045E-6	M00747 (IRF1) 0.301903 3.6415E-6	NKX2-8 (NKX2-8) 0.0 5.9521E-6	PU1 (PU1) 0.0652152 2.5255E-6	UW.Motif.0258 0.484698 1.5413E-9	SPI1_disc2 (SPI1) 0.0 1.3233E-7	PF0106.1 (CCGNMNNTNACG) 0.0 3.8825E-7
nrMotif984	NAAAAGACMN	115	108	20	FUBP1_do (FUBP1) 0.241483 0.0	MA0459.1 (tll) 0.123419 7.4704E-7	M00987 (FOXP1) 0.362379 0.0	NR2E1 (NR2E1) 0.182742 0.0	SRF (SRF) 0.0813261 0.0	UW.Motif.0472 0.0218768 1.3233E-7	NR2E1_1 (NR2E1) 0.318531 0.0	MA0459.1 (tll) 0.383951 7.4704E-7	RNCMPT00157 0.175105
nrMotif985	NCKCCGGGG	115	104	26	MECP2_f1 (MECP2) 0.719868 3.6625E-7	MA0344.1 (NHP10) 0.372796 2.0056E-7	M00189 (AP-2) 0.550504 1.2579E-6	TFAP2A_v3 (TFAP2A) 0.546147 0.0	UA5 (UA5) 0.761281 0.0		NR2C2_disc3 (NR2C2) 0.687994 0.0	MA0344.1 (NHP10) 0.504308 2.0056E-7	RNCMPT00052 0.705996
nrMotif986	NGCCAGMGCN	118	116	23	REST_do (REST) 0.558235 0.0	MA0138.2 (REST) 0.14114 0.0	M00256 (NRSF) 0.0491281 4.1972E-5		REST (REST) 0.0557412 0.0	UW.Motif.0427 0.0774624 4.289E-7	REST_disc3 (REST) 0.0332413 8.8725E-6	CN0009.1 (LM9) 0.145724 0.0	RNCMPT00111 0.00801431
nrMotif987	NAGGGWTGT	117	117	21	HME1_si (EN1) 0.639174 0.0	MA0133.1 (BRCA1) 0.546676 0.0			TEAD1 (TEAD1) 0.194364 5.1358E-5		ETS_disc5 (ETS) 0.0 7.788E-5	PF0079.1 (WGGAATGY) 0.0 2.9562E-5	RNCMPT00026 0.263939
nrMotif988	TCTTTTATNN	115	97	18	HXC13_f1 (HOXC13) 0.916983 4.2818E-6	MA0377.1 (SFL1) 0.636888 0.0	M00160 (SRY) 0.374067 0.0	CPEB1 (CPEB1) 0.452762 1.2644E-6	TCF7L2 (TCF7L2) 0.45957 0.0	UW.Motif.0167 0.206331 1.0822E-8	CPEB1_1 (CPEB1) 0.668273 1.2644E-6	CN0187.1 (LM187) 0.0 1.4717E-6	RNCMPT00169 0.0625429
nrMotif989	NAATTCACCN	117	107	21	HME1_f1 (EN1) 0.0 7.1564E-5		M00194 (NF-kappaB) 0.424863 0.0	TBX15 (TBX15) 0.0 1.9507E-6		UW.Motif.0662 0.0970221 3.4581E-7	AP1_disc5 (AP1) 0.0 1.3229E-6	CN0202.1 (LM202) 0.0 4.6242E-6
nrMotif990	AGCTGWGGN	120	108	24	PAX5_si (PAX5) 0.314969 3.4083E-6	MA0335.1 (MET4) 0.797045 5.7855E-6	M00176 (AP-4) 0.618743 3.2459E-7	TFAP4 (TFAP4) 0.0 3.3704E-5		UW.Motif.0079 0.0 6.086E-6	TFAP4_3 (TFAP4) 0.0 3.2459E-7	MA0335.1 (MET4) 0.0 5.7855E-6
nrMotif991	NCTGTCAGCN	117	101	19	TGIF1_si (TGIF1) 0.530251 8.2194E-7	MA0207.1 (achi) 0.0958264 3.3175E-8	M00418 (TGIF) 0.0818959 1.2385E-7	MEIS2_v2 (MEIS2) 0.701097 4.4811E-6	UA2 (UA2) 0.984677 0.0	UW.Motif.0076 0.335008 7.092E-5	TGIF1_1 (TGIF1) 0.313852 1.2385E-7	MA0207.1 (achi) 0.289086 3.3175E-8
nrMotif992	NGGAAACTG	152	135	24	STAT2_si (STAT2) 0.00733335 2.0946E-9	MA0517.1 (STAT2::STAT1) 0.842923 2.1946E-6	M00699 (ICSBP) 0.577898 4.8393E-7	IRF3 (IRF3) 0.0 2.8248E-5	CTCF-ext (CTCF) 0.102572 4.9783E-5	UW.Motif.0479 0.0249166 1.046E-7	IRF_known5 (IRF) 0.0 4.8393E-7	CN0078.1 (LM78) 0.48348 7.9767E-6
nrMotif993	NCCACCTTT	114	111	22	RXRG_si (RXRG) 0.0 3.1749E-6	MA0086.1 (sna) 0.0 1.826E-5	M00001 (MyoD) 0.439454 4.3262E-5	TBX1 (TBX1) 0.0 1.0453E-6	UA4 (UA4) 0.352673 0.0	UW.Motif.0378 0.0 9.7555E-5	TBX1_1 (TBX1) 0.0 1.0453E-6	MA0103.1 (ZEB1) 0.966169 0.0	RNCMPT00206 0.507902
nrMotif994	NGTGGGSCCNN	115	107	26	SP1_f2 (SP1) 0.234398 0.0	MA0587.1 (TCP16) 0.170865 6.5269E-7	M00807 (EGR) 0.274203 9.8903E-7	HIC2 (HIC2) 0.282487 0.0	SP1 (SP1) 0.00126122 0.0	UW.Motif.0023 0.0858398 1.0506E-5	EGR1_known3 (EGR1) 0.752398 9.8903E-7	MA0039.2 (Klf4) 0.401142 2.7823E-5	RNCMPT00029 0.345956
nrMotif995	NTGGTGGCC	114	110	17	CTCF_do (CTCF) 0.00522577 0.0	MA0139.1 (CTCF) 0.0128387 0.0		RARG_v3 (RARG) 0.784529 0.0	CTCF (CTCF) 0.0140092 1.4402E-6	UW.Motif.0242 0.894475 0.0	SMC3_disc4 (SMC3) 0.00112605 1.0422E-9	CN0135.1 (LM135) 0.0330624 4.9631E-7	RNCMPT00082 0.145554
nrMotif996'	AGTCTCTGN	115	104	23	UBIP1_do (UBP1) 0.0 8.7024E-6				GFI1 (GFI1) 0.731878 0.0	UW.Motif.0530 0.0 1.1332E-7
nrMotif997	GCANGTGC	114	104	20	BHE40_f2 (BHLHE40) 0.0 3.1024E-6	MA0566.1 (MYC2) 0.00968817 6.217E-11	M00799 (Myc) 0.307999 2.7997E-6	HES7 (HES7) 0.0578006 1.2892E-8	BHLHE40 (BHLHE40) 0.0559642 9.9874E-7	UW.Motif.0312 0.580868 0.0	HES7_1 (HES7) 0.134148 1.2892E-8	MA0357.1 (PHO4) 0.0683817 6.8453E-9
nrMotif998	NGGCCGGGTC	114	108	17	SP1_f1 (SP1) 0.872233 0.0	MA0112.2 (ESR1) 0.212184 0.0	M00650 (MTF-1) 0.0966523 2.415E-6	KLF16 (KLF16) 0.762382 0.0	SP1 (SP1) 0.338839 0.0	UW.Motif.0223 0.827302 7.287E-6	TATA_disc4 (TATA) 0.302271 2.2756E-5	PB0153.1 (Nr2f2_2) 0.0950508 3.8535E-5
nrMotif999	CCAMAAAGY	113	106	22	RUNX3_do (RUNX3) 0.0 8.8911E-7	MA0064.1 (PBF) 0.148546 0.0	M00731 (Osf2) 0.51931 7.7107E-7	TBX21_v6 (TBX21) 0.0 3.7037E-5		UW.Motif.0638 0.0871522 1.3205E-6	RUNX2_3 (RUNX2) 0.0 7.7107E-7	MA0064.1 (PBF) 0.402775 0.0	RNCMPT00281 0.0794181
nrMotif1000	TCTAGGWG	113	105	18	BCL6_do (BCL6) 0.0 1.41E-5	MA0009.1 (T) 0.686808 7.9735E-7	M00150 (Brachyury) 0.0 3.2192E-5	TBX1_v5 (TBX1) 0.433226 5.4788E-7	HSF1 (HSF1) 0.699395 0.0		TBX1_4 (TBX1) 0.873077 5.4787E-7	MA0009.1 (T) 0.0 7.9735E-7
nrMotif1001	AAGCAGACN	117	109	24		MA0418.1 (YAP6) 0.0 8.8435E-5	M00974 (SMAD) 0.543302 0.0		FOXA (FOXA) 0.986665 0.0	UW.Motif.0234 0.0876666 3.6887E-6	GATA_disc6 (GATA) 0.0 3.4284E-5	MA0418.1 (YAP6) 0.0 8.8436E-5
nrMotif1002	AAKGCTTC	118	111	19		MA0417.1 (YAP5) 0.802963 4.3552E-6				UW.Motif.0425 0.298943 1.0671E-6	BDP1_disc1 (BDP1) 0.0 2.5726E-5	CN0072.1 (LM72) 0.591549 7.4424E-7
nrMotif1003	NAAGATCAAN	120	103	21	CTNB1_do (CTNNB1) 0.0255857 3.2357E-6	MA0523.1 (TCF7L2) 0.426656 1.1683E-5	M00351 (GATA-3) 0.473398 1.2694E-7	TCF7L1 (TCF7L1) 0.223415 3.3892E-11	TCF7L2 (TCF7L2) 5.88827E-4 1.4622E-6	UW.Motif.0062 0.0 3.9098E-5	TCF7L1_2 (TCF7L1) 0.343003 3.3892E-11	CN0187.1 (LM187) 0.879992 1.1395E-9
nrMotif1004	NGAMCTGCA	112	107	21	MYBB_f1 (MYBL2) 0.0 6.1831E-5		M01032 (HNF4) 0.54717 0.0	SOX8_v7 (SOX8) 0.379842 1.0988E-5	CTCF-ext (CTCF) 0.0215261 5.335E-9	UW.Motif.0336 0.0 5.1697E-5	SOX8_8 (SOX8) 0.738895 0.0	CN0074.1 (LM74) 0.395366 2.1025E-5
nrMotif1005	NNCCTTCCSG	114	111	19	GABP1+GABP2_f1 (GABPB1) 0.284713 1.6151E-5	MA0062.2 (GABPA) 0.0641249 7.7355E-6	M00341 (GABP) 0.187733 6.5529E-6	ELK1_v4 (ELK1) 0.494482 2.575E-6	ELF1 (ELF1) 0.0239081 7.0362E-6	UW.Motif.0009 0.0544313 0.0	ETS_known9 (ETS) 0.194998 0.0	MA0026.1 (Eip74EF) 0.427537 2.8441E-7	RNCMPT00239 0.0332182
nrMotif1006#	GCCCAAARN	113	104	22									RNCMPT00126 0.649586
nrMotif1007	TGCGGGGT	111	107	19	MAFA_do (MAFA) 0.873158 1.9295E-6	MA0441.1 (ZMS1) 0.0247894 7.7797E-6	M00008 (Sp1) 0.626065 1.2219E-6	GLIS3 (GLIS3) 0.556496 5.7085E-6	EGR1 (EGR1) 0.718105 0.0		NR2C2_disc3 (NR2C2) 0.0207555 3.716E-6	MA0441.1 (ZMS1) 0.0392844 7.7797E-6
nrMotif1008	CAMAACCCN	112	107	21	RUNX3_si (RUNX3) 0.355259 3.1256E-7	MA0270.1 (AFT2) 0.53095 0.0	M00072 (CP2) 0.123894 7.5685E-6		CEBPB (CEBPB) 0.305186 0.0	UW.Motif.0054 0.217106 2.1336E-5	TFCP2_1 (TFCP2) 0.572041 7.5685E-6	MA0270.1 (AFT2) 0.874719 0.0	RNCMPT00081 0.36336
nrMotif1009'	SCCTCGGAN	111	102	23	AP2B_si (TFAP2B) 0.0 1.3985E-6	MA0427.1 (YJL103C) 0.690607 0.0	M00325 (neural-restr.-silencer-element) 0.0 7.4982E-5	ZNF524 (ZNF524) 0.0 3.1065E-5		UW.Motif.0290 0.651525 0.0	ZNF524_1 (ZNF524) 0.0 3.1065E-5	MA0427.1 (YJL103C) 0.920358 0.0
nrMotif1010	NTCTAAAAG	113	112	23	EDF1_f1 (EDF1) 0.0 2.4064E-6	MA0486.1 (HSF1) 0.998477 0.0	M00006 (MEF-2) 0.0 3.9923E-7	TBX21_v6 (TBX21) 0.0 1.4625E-6	HSF1 (HSF1) 0.0432962 0.0	UW.Motif.0292 0.114319 6.8503E-9	MEF2_known1 (MEF2) 0.0 3.9923E-7	CN0160.1 (LM160) 0.784939 3.0859E-6	RNCMPT00062 0.705044
nrMotif1011	NACAGCCACN	130	117	23	KLF3_do (KLF3) 0.248087 1.1797E-5	MA0285.1 (CRZ1) 0.0705051 5.988E-5	M00701 (SMAD-3) 0.0 2.1081E-5		RUNX1 (RUNX1) 0.752544 0.0	UW.Motif.0436 0.0206328 3.6635E-6	REST_disc7 (REST) 0.0 1.1137E-6	MA0285.1 (CRZ1) 0.124144 5.988E-5
nrMotif1012	RGCACAGCTN	111	109	17	PTF1A_do (PTF1A) 0.746709 0.0	MA0499.1 (Myod1) 0.0367101 0.0	M00068 (HEN1) 0.100015 9.9646E-6	TBX15_v2 (TBX15) 0.0 4.2351E-5	UA9 (UA9) 0.0865745 0.0	UW.Motif.0218 0.16066 4.8839E-6	NHLH1_2 (NHLH1) 0.441202 9.9646E-6	CN0026.1 (LM26) 0.0633953 4.1489E-7
nrMotif1013	NRTGAAAGCWN	114	105	23	IRF2_do (IRF2) 0.130691 1.0291E-6	MA0051.1 (IRF2) 0.0173469 3.2262E-6	M00063 (IRF-2) 0.877632 5.0778E-6	PRDM1 (PRDM1) 0.0 8.0525E-6	PRDM1 (PRDM1) 0.0332155 7.5513E-6	UW.Motif.0099 0.0342438 4.9219E-7	IRF_known10 (IRF) 0.0594304 3.2262E-6	CN0149.1 (LM149) 0.773015 5.7429E-7
nrMotif1014'	TYTGATTCN	112	104	21	FOXI1_do (FOXI1) 0.0 3.7578E-7	MA0235.1 (onecut) 0.0 4.678E-7	M00148 (SRY) 0.0 4.3012E-5	Alx4_1 (ALX4) 0.0 8.1648E-5	GFI1 (GFI1) 0.526968 0.0	UW.Motif.0449 0.0 3.8013E-6	TATA_disc6 (TATA) 0.0 4.8299E-7	CN0088.1 (LM88) 0.583305 0.0	RNCMPT00054 0.389116
nrMotif1015	AAAAGGTG	111	105	23	RXRG_si (RXRG) 0.0 1.5083E-6	MA0086.1 (sna) 0.0 5.1584E-5	M01044 (TBX5) 0.0 4.9343E-5	TBX21_v6 (TBX21) 0.0306538 6.8556E-10	RFX5 (RFX5) 0.337445 0.0	UW.Motif.0376 0.0 3.2319E-5	TBX21_6 (TBX21) 0.037963 6.8556E-10	CN0167.1 (LM167) 0.499587 1.8196E-7	RNCMPT00212 0.664302
nrMotif1016	NARGCCTTCNN	111	98	18	BCL6_do (BCL6) 0.320706 0.0	MA0598.1 (EHF) 0.436755 0.0	M00500 (STAT6) 0.170981 0.0		TEAD1 (TEAD1) 0.869775 0.0	UW.Motif.0072 0.258843 3.8743E-5	STAT_known14 (STAT) 0.750072 0.0	CN0226.1 (LM226) 0.582999 0.0	RNCMPT00059 0.204845
nrMotif1017	NCTTSAGTCN	116	106	25	PAX8_f1 (PAX8) 0.0 1.1835E-5	MA0099.2 (JUN::FOS) 0.180394 4.04E-6	M00983 (MAF) 0.514698 0.0	SOX10_v5 (SOX10) 0.30009 5.9474E-6	NFE2 (NFE2) 0.289764 0.0	UW.Motif.0001 0.865624 0.0	SOX10_7 (SOX10) 0.544724 5.9474E-6	MA0099.2 (AP1) 0.483528 4.04E-6
nrMotif1018	NNCCGCCCCGN	110	110	20	KLF11_do (KLF11) 0.00521015 6.0563E-8	MA0516.1 (SP2) 0.0296542 7.2754E-7	M00933 (Sp-1) 0.00196744 1.9182E-8	ZNF740_v2 (ZNF740) 0.099109 9.5043E-5	EGR1 (EGR1) 0.0130198 1.285E-5	UW.Motif.0009 0.0346104 0.0	SP1_known2 (SP1) 0.00496324 1.083E-7	MA0079.2 (SP1) 0.0095186 2.5831E-7	RNCMPT00113 0.180437
nrMotif1019	CTCTGACA	113	100	18	TBX5_f1 (TBX5) 0.90827 2.7096E-6	MA0504.1 (NR2C2) 0.0 1.5958E-5	M00418 (TGIF) 0.174839 4.9935E-7		NR2C2 (NR2C2) 0.376211 2.952E-5	UW.Motif.0102 0.589892 4.1393E-6	TGIF1_1 (TGIF1) 0.845117 4.9934E-7	CN0168.1 (LM168) 0.257369 9.4979E-8
nrMotif1020'	CAGTSAGT	114	102	20	GFI1B_f1 (GFI1B) 0.0 1.8797E-5		M01058 (GFI1B) 0.873329 0.0	ZSCAN4 (ZSCAN4) 0.0 7.0051E-5	GFI1 (GFI1) 0.387482 0.0	UW.Motif.0041 0.0 5.8103E-5	BATF_disc3 (BATF) 0.0 8.4892E-6	MA0099.1 (Fos) 0.0 7.2747E-5
nrMotif1021'	NGGGGTYCAN	111	105	21	VDR_f1 (VDR) 0.0 3.9795E-6	MA0587.1 (TCP16) 0.0 3.7784E-7	M00155 (ARP-1) 0.41096 0.0	Vdr_1 (VDR) 0.0 9.9941E-6		UW.Motif.0242 0.56408 0.0	ZBTB7A_known1 (ZBTB7A) 0.0 2.7654E-6	PF0065.1 (ARGGGTTAA) 0.0 2.8487E-5
nrMotif1022'	CTGTACNT	112	101	21	PRGC1_f1 (PPARGC1A) 0.0 6.7689E-5	MA0007.2 (AR) 0.0 1.5961E-5		ETS1_v4 (ETS1) 0.0 3.1835E-5	HNF4 (HNF4) 0.176894 0.0	UW.Motif.0281 0.0 2.2736E-5	HDAC2_disc5 (HDAC2) 0.0 3.9398E-7	CN0120.1 (LM120) 0.0 8.586E-6	RNCMPT00101 0.3308
nrMotif1023	NGGAGRCAT	110	100	18		MA0417.1 (YAP5) 0.0 7.9786E-6		YY2_v3 (YY2) 0.442935 2.5491E-5	EBF1 (EBF1) 0.692533 0.0	UW.Motif.0339 0.713837 1.7476E-6		CN0103.1 (LM103) 0.607712 0.0	RNCMPT00199 0.562213
nrMotif1024	NYCCCTGGCN	111	102	23	RFX1_f1 (RFX1) 0.490027 2.7653E-8	MA0344.1 (NHP10) 0.225226 9.523E-8		ZBTB49 (ZBTB49) 0.0 6.8147E-5	AP2 (AP2) 0.211021 0.0	UW.Motif.0171 0.324208 1.0281E-5	CTCF_disc7 (CTCF) 0.0 2.5531E-7	MA0344.1 (NHP10) 0.235181 9.5231E-8	RNCMPT00111 0.163573
nrMotif1025	NGGCTTTCA	109	103	18	RELB_si (RELB) 0.0 2.6255E-5	MA0304.1 (GCR1) 0.249642 2.4082E-7	M00053 (c-Rel) 0.0 3.7652E-5		UA11 (UA11) 0.708824 7.503E-6	UW.Motif.0216 0.267731 9.0122E-6	BCL_disc6 (BCL) 0.0 9.8727E-7	CN0181.1 (LM181) 0.406751 4.4963E-6	RNCMPT00153 0.867006
nrMotif1026	NGCGGCGGG	111	104	17	EGR4_do (EGR4) 0.0331513 1.8166E-8	MA0079.3 (SP1) 0.069333 3.673E-6	M00933 (Sp-1) 0.0197446 4.319E-7	ZIC3 (ZIC3) 0.896275 4.6076E-6	SP1 (SP1) 0.134137 9.5957E-6	UW.Motif.0369 0.801298 0.0	YY1_disc3 (YY1) 0.00478622 6.4434E-10	MA0079.2 (SP1) 0.0469112 2.5138E-6	RNCMPT00162 0.450289
nrMotif1027	NSAGGGCGCC	111	105	19	PLAL1_si (PLAGL1) 0.0 5.9654E-5	MA0123.1 (abi4) 0.378385 9.1443E-5	M00325 (neural-restr.-silencer-element) 0.179133 4.9777E-5	ZBTB7A (ZBTB7A) 0.196609 0.0	E2F1 (E2F1) 0.0111084 1.1487E-7	UW.Motif.0015 0.33249 1.0698E-5	RXRA_disc5 (RXRA) 0.546246 2.5323E-8	POL006.1 (BREu) 0.0241303 8.0194E-10	RNCMPT00085 0.0789617
nrMotif1028	AACCASCAN	109	106	20	ZIC3_si (ZIC3) 0.0 1.617E-5	MA0402.1 (SWI5) 0.022503 9.2288E-8	M00722 (core-binding_factor) 0.0 2.1852E-5	SCRT1 (SCRT1) 0.689832 0.0	CTCF (CTCF) 0.305528 0.0	UW.Motif.0325 0.0 5.001E-6	SMC3_disc2 (SMC3) 0.062544 1.8742E-8	MA0402.1 (SWI5) 0.0430318 9.2287E-8
nrMotif1029	CAAAGTT	110	103	21	NR2F6_do (NR2F6) 0.189505 9.0277E-8	MA0017.1 (NR2F1) 0.424002 5.4066E-7	M00638 (HNF-4alpha) 0.0302882 1.2704E-8	HNF4A_v6 (HNF4A) 0.0 1.1218E-5	HNF4 (HNF4) 0.0809071 1.6089E-5	UW.Motif.0056 0.195492 1.0414E-7	HNF4_known4 (HNF4) 0.234926 1.2704E-8	PF0017.1 (AACTTT) 0.278552 3.4293E-9	RNCMPT00261 0.607114
nrMotif1030	NTTGTGMTG	109	99	20	BRF2_do (BRF2) 0.0860465 5.611E-7	MA0287.1 (CUP2) 0.469501 5.6825E-5	M01014 (SOX) 0.216194 3.1141E-5		SOX2-OCT4 (SOX2-OCT4) 0.0850265 0.0	UW.Motif.0026 0.0 2.1366E-5	POU5F1_known1 (POU5F1) 0.0 1.1921E-5	CN0229.1 (LM229) 0.499022 2.1628E-5	RNCMPT00209 0.719882
nrMotif1031	NAGACCCCN	107	100	21	KLF6_do (KLF6) 0.490943 0.0	MA0270.1 (AFT2) 0.147521 0.0	M00646 (LF-A1) 0.0722952 8.2599E-8	GLIS1 (GLIS1) 0.735686 2.3857E-8	UA3 (UA3) 0.0117415 5.0635E-7	UW.Motif.0197 0.227658 0.0	ITGB2_1 (ITGB2) 0.233602 8.2599E-8	MA0270.1 (AFT2) 0.191754 0.0
nrMotif1032	NGGAAGGTG	111	106	20	HNRPK_do (HNRNPK) 0.0512986 4.3709E-8	MA0576.1 (AtMYB84) 0.0751193 9.2214E-7	M00973 (E2A) 0.258104 6.0662E-7	TBX20 (TBX20) 0.453477 1.3191E-6	TEAD1 (TEAD1) 0.397957 3.0234E-5	UW.Motif.0019 0.0619412 5.147E-9	TCF3_5 (TCF3) 0.0 6.0662E-7	CN0052.1 (LM52) 0.0 1.1478E-6	RNCMPT00044 0.0618861
nrMotif1033	AAAACTGTW	109	98	23	HXA9_si (HOXA9) 0.538967 6.6195E-9	MA0335.1 (MET4) 0.0 1.5466E-5	M00420 (MEIS1A:HOXA9) 0.248176 1.1806E-8	MYF6 (MYF6) 0.0 5.3136E-6	NFE2 (NFE2) 0.376181 0.0	UW.Motif.0128 0.00512351 2.0451E-11	MEIS1::HOXA9_2 (MEIS1::HOXA9) 0.0 1.0513E-8	CN0206.1 (LM206) 0.0 9.862E-8	RNCMPT00212 0.502533
nrMotif1034	NNGCCCTTTGM	108	101	18	RXRA_do (RXRA) 0.418583 9.4975E-9	MA0512.1 (Rxra) 0.401852 5.5928E-6	M00763 (PPAR_direct_repeat_1) 0.311036 6.8983E-7	NR2C2 (NR2C2) 0.0 1.4489E-6	NR2C2 (NR2C2) 0.454231 1.1047E-5	UW.Motif.0160 0.237784 1.4442E-5	HNF4_disc5 (HNF4) 0.687089 1.3653E-11	MA0065.2 (PPARG::RXRA) 0.0 2.595E-7
nrMotif1035#	GGAGTCYT	111	100	18
nrMotif1036	AGNAGTCTN	110	103	17		MA0127.1 (PEND) 0.0 3.0914E-5		PROX1 (PROX1) 0.799392 0.0		UW.Motif.0152 0.571639 2.2796E-7	PROX1_1 (PROX1) 0.0 2.5527E-5	CN0222.1 (LM222) 0.0 2.4756E-6	RNCMPT00157 0.95576
nrMotif1037	NGTKATTTT	107	104	19	HMGA1_f2 (HMGA1) 0.128002 1.773E-7	MA0052.2 (MEF2A) 0.518948 0.0	M00006 (MEF-2) 0.00851174 3.4002E-10	NFAT5 (NFAT5) 0.680509 8.7056E-6	MEF2 (MEF2) 0.00972646 0.0	UW.Motif.0333 0.221177 1.5157E-6	MEF2_known1 (MEF2) 0.124269 3.4002E-10	PB0119.1 (Foxa2_2) 0.104921 0.0	RNCMPT00032 0.0854844
nrMotif1038'	ACTCTTST	107	98	23	PRGR_f2 (PGR) 0.0 9.5493E-5		M00777 (STAT) 0.528781 0.0				RAD21_disc3 (RAD21) 0.0 5.4964E-6
nrMotif1039	MTTTCACAN	108	98	20	NFKB2_si (NFKB2) 0.0 9.6956E-7	MA0408.1 (TOS8) 0.791384 0.0	M00109 (C/EBPbeta) 0.492557 0.0	TBX15 (TBX15) 0.0 2.7336E-9	PRDM1 (PRDM1) 0.272182 7.8418E-6	UW.Motif.0026 0.0466092 2.3454E-9	TBX15_1 (TBX15) 0.0 2.7336E-9	CN0091.1 (LM91) 0.00844959 9.6963E-10	RNCMPT00251 0.281982
nrMotif1040'	NCAAGGAAT	108	99	18	HBP1_do (HBP1) 0.649686 0.0	MA0088.1 (znf143) 0.0 4.4461E-5	M00264 (Staf) 0.0 7.406E-6	BCL6B (BCL6B) 0.652175 0.0	TEAD1 (TEAD1) 0.885985 0.0	UW.Motif.0443 0.0 1.498E-6	BCL6B_2 (BCL6B) 0.921385 0.0	PF0109.1 (YGTCCTTGR) 0.0 3.1895E-6
nrMotif1041	RTTGCAGCN	111	95	23	HLTF_f1 (HLTF) 0.0 6.1214E-6	MA0244.1 (slbo) 0.0 1.9132E-5		Atf4_1 (ATF4) 0.41079 0.0	CTCF-ext (CTCF) 0.052436 5.6418E-6		ATF4_3 (ATF4) 0.71712 0.0	PF0101.1 (CTGCAGY) 0.0 4.1857E-7
nrMotif1042	NGCAACCCM	109	95	22	HIC1_f2 (HIC1) 0.444113 4.6026E-8	MA0019.1 (Ddit3::Cebpa) 0.707266 0.0	M00249 (CHOP:C/EBPalpha) 0.691343 0.0			UW.Motif.0032 0.0 9.2378E-5	ZNF628_1 (ZNF628) 0.0 3.5766E-6	CN0219.1 (LM219) 0.0 3.6724E-5	RNCMPT00026 0.326986
nrMotif1043	NTCMAGATT	107	98	23	ZN238_do (ZNF238) 0.0 1.4278E-6		M00532 (RP58) 0.0 8.2362E-7	ZNF238 (ZNF238) 0.0 5.2183E-7	UA11 (UA11) 0.232663 0.0	UW.Motif.0237 0.0563978 9.2755E-7	ZBTB18_2 (ZBTB18) 0.0 5.2183E-7	CN0231.1 (LM231) 0.514078 9.5125E-7	RNCMPT00037 0.191819
nrMotif1044	CATTCTST	106	95	24	GCR_f1 (NR3C1) 0.0911127 6.6255E-9	MA0113.2 (NR3C1) 0.385698 1.5192E-6		FOXG1_v2 (FOXG1) 0.0 7.2086E-5	NR3C1 (NR3C1) 0.0315483 1.4787E-6	UW.Motif.0064 0.0398915 6.3199E-9	NR3C1_disc1 (NR3C1) 0.393273 5.2467E-8	CN0050.1 (LM50) 0.0 2.1179E-5	RNCMPT00129 0.694514
nrMotif1045	WGGAGATGA	106	96	21	SIRT6_f1 (SIRT6) 0.0 9.3811E-7	MA0354.1 (PDR8) 0.0 1.2393E-6	M00922 (SRF) 0.923455 0.0		TAL1 (TAL1) 0.278348 5.5581E-5	UW.Motif.0296 0.628979 2.0856E-7	MEF2_disc2 (MEF2) 0.65802 1.4619E-7	CN0031.1 (LM31) 0.971561 0.0	RNCMPT00072 0.536506
nrMotif1046	GTCCTCTCN	106	104	19	RARA_do (RARA) 0.0 9.2238E-6	MA0159.1 (RXR::RAR_DR5) 0.345842 2.9748E-6	M00658 (PU.1) 0.0 2.4682E-5	Rara_1 (RARA) 0.0 5.6317E-5	ZNF263 (ZNF263) 0.305578 0.0	UW.Motif.0580 0.0 3.5188E-5	RXRA_known8 (RXRA) 0.0 2.9748E-6	MA0159.1 (RXR::RAR_DR5) 0.621256 2.9748E-6	RNCMPT00072 0.190247
nrMotif1047	CAGMCCAT	106	102	22	YBOX1_f1 (YBX1) 0.0 5.5465E-6	MA0596.1 (SREBF2) 0.26412 9.9111E-7	M00687 (alpha-CP1) 0.3328 3.8772E-6	ZNF410 (ZNF410) 0.992078 0.0	SREBF1 (SREBF1) 0.242852 6.5263E-5	UW.Motif.0032 0.0986437 5.8896E-9	NFY_known4 (NFY) 0.0 3.8772E-6	CN0218.1 (LM218) 0.0029995 4.3177E-10
nrMotif1048	AGRCATTCN	106	106	21	P63_f1 (CKAP4) 0.0 4.9215E-5	MA0406.1 (TEC1) 0.0 2.9074E-6	M00272 (p53) 0.508348 0.0	TEAD1_v2 (TEAD1) 0.0 5.6642E-6	NR3C1 (NR3C1) 0.0958038 5.9743E-5	UW.Motif.0069 0.0266499 5.8213E-8	TEAD1_4 (TEAD1) 0.0 5.6644E-6	MA0406.1 (TEC1) 0.0 2.9074E-6
nrMotif1049	NAGGGCGAGN	106	102	21	KLF11_f1 (KLF11) 0.396991 9.0534E-6	MA0079.3 (SP1) 0.364321 0.0	M00716 (ZF5) 0.419358 6.1718E-5	SP3 (SP3) 0.757972 0.0	E2F1 (E2F1) 0.346221 5.0119E-5	UW.Motif.0469 0.103703 0.0	RXRA_disc5 (RXRA) 0.933069 1.7716E-6	PF0006.1 (GGGCGGR) 0.829313 3.99E-6	RNCMPT00009 0.574219
nrMotif1050	NWGCCATGG	106	97	21	RFX3_do (RFX3) 0.0 1.6761E-9	MA0509.1 (Rfx1) 0.438883 2.3861E-9	M00281 (RFX1) 0.0 1.3918E-7	RFX2 (RFX2) 0.64607 4.4668E-9	UA12 (UA12) 0.0516835 6.3418E-5	UW.Motif.0076 0.751414 0.0	MYC_disc4 (MYC) 0.463655 4.954E-11	PF0087.1 (RYTGCNWTGGNR) 0.106577 2.8099E-10
nrMotif1051	MCTGTTC	107	100	20	GCR_si (NR3C1) 0.428006 8.7905E-5	MA0261.1 (lin-14) 0.0 3.7406E-5	M00921 (GR) 0.362123 0.0	SCRT2 (SCRT2) 0.0 2.9973E-5	NR3C1 (NR3C1) 0.19215 5.2804E-5	UW.Motif.0281 0.0 1.3849E-5	MYF6_1 (MYF6) 0.0989726 0.0	PF0057.1 (ACCTGTTG) 0.750067 1.0178E-6	RNCMPT00263 0.38318
nrMotif1052	KCATYCCAT	109	98	19	HXC13_f2 (HOXC13) 0.0 1.1152E-5	MA0596.1 (SREBF2) 0.819581 5.6651E-6	M00704 (TEF-1) 0.013771 8.901E-8	TEAD4 (TEAD4) 0.58774 0.0	TEAD1 (TEAD1) 0.055098 2.7649E-7	UW.Motif.0065 0.482939 3.2236E-6	TEAD1_1 (TEAD1) 0.0996773 8.901E-8	CN0209.1 (LM209) 0.863963 1.0292E-6
nrMotif1053'	ATCTWCAA	114	101	20	ZBT16_si (ZBTB16) 0.0 8.6088E-6			ZNF232 (ZNF232) 0.0 3.0553E-5	ZNF143-ext (ZNF143) 0.279406 0.0	UW.Motif.0163 0.0 6.529E-5	SIX5_disc4 (SIX5) 0.0 2.2802E-6	CN0031.1 (LM31) 0.525168 5.2122E-8	RNCMPT00252 0.257346
nrMotif1054	AGGNTTCCN	110	93	21			M00051 (NF-kappaB_(p50)) 0.320718 9.6142E-7	NFKB1 (NFKB1) 0.0 1.9438E-5		UW.Motif.0220 0.0 2.2842E-5	NFKB_known1 (NFKB) 0.0 9.6142E-7	MA0105.1 (NFKB1) 0.0 1.4005E-6
nrMotif1055	NTTTAATGANN	105	94	20	HXC13_f1 (HOXC13) 0.0665768 0.0	MA0186.1 (Dfd) 0.0105392 2.0551E-11	M00436 (IPF1) 0.301124 1.9542E-8	Hoxc10_1 (HOXC10) 0.0 1.92E-7	SRF (SRF) 0.332788 0.0	UW.Motif.0561 0.352971 0.0	ARID3A_2 (ARID3A) 0.27345 0.0	MA0186.1 (Dfd) 0.0578247 2.0551E-11
nrMotif1056	NCGCGGCGC	105	104	21	SMAD1_do (SMAD1) 0.206711 2.0734E-6	MA0394.1 (STP1) 0.023933 2.2493E-7	M00931 (Sp-1) 0.782784 0.0	ZIC3 (ZIC3) 0.611294 0.0	UA6 (UA6) 0.415142 4.6852E-6		TATA_disc10 (TATA) 0.0329693 9.9997E-8	MA0394.1 (STP1) 0.0278305 2.2492E-7	RNCMPT00052 0.0341942
nrMotif1057	TTTGGGA	106	96	21	TOPRS_do (TOPORS) 0.00825604 2.1918E-8	MA0331.1 (MCM1) 0.0 2.3831E-5	M00480 (LUN-1*) 0.00231287 8.9517E-9	ZNF75A (ZNF75A) 0.0 3.3545E-5	UA11 (UA11) 0.835503 0.0	UW.Motif.0063 0.31462 4.0475E-7	TOPORS_1 (TOPORS) 0.0216674 8.9517E-9	PF0047.1 (TGCCAAR) 0.0 1.0228E-5	RNCMPT00126 0.530057
nrMotif1058	NGGCACAWA	106	101	21		MA0288.1 (CUP9) 0.092549 1.5323E-6	M00731 (Osf2) 0.0 2.7872E-5			UW.Motif.0102 0.643948 0.0	RUNX2_3 (RUNX2) 0.0 2.7872E-5	MA0288.1 (CUP9) 0.266863 1.5323E-6	RNCMPT00071 0.300153
nrMotif1059	ACAGTCMTN	106	99	22	MAFG_si (MAFG) 0.211761 0.0	MA0090.1 (TEAD1) 0.0 9.6272E-5	M00328 (Pax-8) 0.447504 0.0	SOX10_v4 (SOX10) 0.0 3.2E-6	TEAD1 (TEAD1) 0.146275 1.808E-5	UW.Motif.0428 0.78728 5.6727E-7	BATF_disc3 (BATF) 0.0 4.0135E-7	PB0178.1 (Sox8_2) 0.511566 0.0
nrMotif1060	CAWCACAG	104	101	20	GFI1_f1 (GFI1) 0.0 6.4271E-6	MA0483.1 (Gfi1b) 0.0 1.3715E-5	M00978 (LEF1TCF1) 0.50991 6.0185E-6		GFI1 (GFI1) 0.0869019 8.0194E-7	UW.Motif.0085 0.0 3.6299E-6	TCF7L2_known3 (TCF7L2) 0.0 6.0185E-6	PF0149.1 (YGACNNYACAR) 0.256209 4.4708E-8	RNCMPT00187 0.15664
nrMotif1061	TGAATGKCN	104	99	19	NANOG_f1 (NANOG) 0.0 8.0288E-5		M00704 (TEF-1) 0.0 8.7466E-5	SOX21_v4 (SOX21) 0.0570647 7.2948E-8	NR3C1 (NR3C1) 0.611844 0.0	UW.Motif.0019 0.0 2.0098E-5	SOX21_5 (SOX21) 0.0922557 7.2948E-8	PF0042.1 (TGACATY) 0.601245 5.26E-6
nrMotif1062	WGAAGAGMT	105	96	22	PSIP1_do (PSIP1) 0.0 3.138E-5		M00108 (NRF-2) 0.0 2.7985E-5			UW.Motif.0425 0.571599 3.4025E-7	NFE2L2_1 (NFE2L2) 0.0 2.7985E-5	MA0062.1 (GABPA) 0.0 2.7985E-5
nrMotif1063'	GGAGTGCAN	104	94	17	DDIT3_f1 (DDIT3) 0.0 4.6879E-6	MA0019.1 (Ddit3::Cebpa) 0.0 1.2439E-5	M00249 (CHOP:C/EBPalpha) 0.0 1.8183E-5		UA7 (UA7) 0.188463 0.0	UW.Motif.0084 0.899854 0.0	ZBTB3_1 (ZBTB3) 0.565915 0.0	PB0091.1 (Zbtb3_1) 0.391224 0.0
nrMotif1064	NCTGTGMACN	104	101	23	CEBPA_si (CEBPA) 0.0 9.8126E-5	MA0332.1 (MET28) 0.0 2.6281E-5	M00650 (MTF-1) 0.0 7.1942E-5		HNF4 (HNF4) 0.625796 0.0	UW.Motif.0459 0.0928945 2.2355E-5	ZSCAN4_2 (ZSCAN4) 0.0 2.6412E-6	PB0026.1 (Gm397_1) 0.752491 2.6836E-6	RNCMPT00133 0.344981
nrMotif1065'	NGTKCCCAA	104	93	18	SUH_f1 (RBPJ) 0.0 8.2463E-5	MA0163.1 (PLAG1) 0.419497 0.0	M00086 (Ik-1) 0.0 6.092E-6	NFIA_v2 (NFIA) 0.919148 0.0	CTCF-ext (CTCF) 0.96626 0.0	UW.Motif.0018 0.0 5.752E-6	IKZF1_1 (IKZF1) 0.0 6.0921E-6	PB0133.1 (Hic1_2) 0.0784295 2.9766E-8
nrMotif1066	ATGASCTT	105	94	25	ERR2_do (ESRRB) 0.0305283 8.5906E-10	MA0440.1 (ZAP1) 0.106359 2.7315E-8	M00511 (ERR_alpha) 0.0105555 3.5774E-6	Esrra_v2_1 (ESRRA) 0.0136865 1.6636E-10	ESRRA (ESRRA) 0.049748 6.8857E-7	UW.Motif.0062 0.100109 1.135E-8	ESRRA_known11 (ESRRA) 0.0331127 1.6636E-10	PF0025.1 (TGACCTY) 0.125748 7.4177E-9
nrMotif1067'	AGGTWCC	102	98	26				ZNF784 (ZNF784) 0.0 3.5076E-5	HSF1 (HSF1) 0.466572 0.0		ZNF784_1 (ZNF784) 0.0 3.5076E-5	PF0125.1 (RAAGNYNNCTTY) 0.0 7.638E-6
nrMotif1068	NMCCCTCCAW	103	92	19	ZN219_f2 (ZNF219) 0.931674 0.0	MA0057.1 (MZF1_5-13) 0.205455 0.0	M00649 (MAZ) 0.0 1.6393E-6	ZNF740_v2 (ZNF740) 0.248638 9.6761E-5	ZNF281 (ZNF281) 0.0 5.0223E-5	UW.Motif.0108 0.78366 0.0	ZNF740_4 (ZNF740) 0.494337 0.0	PF0024.1 (GGGAGGRR) 0.2805 2.9386E-6	RNCMPT00134 0.0573759
nrMotif1069	TGTGGTTA	107	92	17	RUNX2_si (RUNX2) 0.115624 4.5307E-8	MA0002.2 (RUNX1) 0.170131 1.7813E-7	M00722 (core-binding_factor) 0.0114943 1.4543E-10	GMEB2_v2 (GMEB2) 0.0 1.0405E-6	RUNX1 (RUNX1) 0.00156432 2.1446E-10	UW.Motif.0008 0.0788634 1.6543E-9	RUNX1_7 (RUNX1) 0.0629138 1.7923E-8	MA0002.1 (RUNX1) 0.0949054 1.9014E-6	RNCMPT00132 0.755399
nrMotif1070	NCCTGAATS	104	95	19	APEX1_do (APEX1) 0.271988 4.6595E-7	MA0274.1 (ARR1) 0.0 4.5289E-6				UW.Motif.0393 0.893694 0.0		MA0274.1 (ARR1) 0.0 4.5289E-6
nrMotif1071#	AGTNAGAT	104	92	16
nrMotif1072	NCTCCCWTG	104	100	21	TF3A_do (GTF3A) 0.0 5.4722E-6		M00467 (Roaz) 0.0 1.0554E-5	Rara_1 (RARA) 0.091639 2.338E-6		UW.Motif.0040 0.342564 4.2904E-6	RARA_8 (RARA) 0.210859 2.3379E-6	CN0105.1 (LM105) 0.0 3.3437E-6	RNCMPT00160 0.100721
nrMotif1073	AGAWCCYC	105	95	20	Z354C_f1 (ZNF354C) 0.556863 9.1371E-7	MA0121.1 (ARR10) 0.723727 0.0			UA3 (UA3) 0.889271 0.0	UW.Motif.0237 0.908469 0.0	ZBTB33_disc4 (ZBTB33) 0.0 1.9111E-5	CN0016.1 (LM16) 0.0 2.0683E-5
nrMotif1074	ATGNAGT	105	99	22	ETV4_f1 (ETV4) 0.0 1.244E-5	MA0096.1 (bZIP910) 0.0 2.0142E-5	M00971 (Ets) 0.808295 0.0	Jdp2_v2_1 (JDP2) 0.0 6.4818E-5	v-JUN (v-JUN) 0.375788 0.0	UW.Motif.0030 0.105526 2.4206E-8	SPI1_known2 (SPI1) 0.0 1.1601E-6	CN0193.1 (LM193) 0.119225 2.2966E-8	RNCMPT00237 0.203701
nrMotif1075	GGTCAGCA	103	91	22	MAF_f1 (MAF) 0.124785 4.452E-10	MA0505.1 (Nr5a2) 0.70536 0.0	M00037 (NF-E2) 0.0 2.4691E-5	NRL (NRL) 0.476301 6.2276E-8	v-Maf (v-Maf) 0.270795 1.9959E-6	UW.Motif.0621 0.951367 5.4766E-6	NRL_1 (NRL) 0.79328 6.2276E-8	PF0092.1 (TGCTGAY) 0.069469 2.4743E-10	RNCMPT00082 0.0367129
nrMotif1076	NACCCCSCT	105	98	20	ZN219_si (ZNF219) 0.0344655 0.0	MA0456.1 (opa) 0.508873 3.9059E-6	M00444 (VDR) 0.105066 4.9102E-6	ZIC3 (ZIC3) 0.686219 5.187E-6		UW.Motif.0469 0.755715 0.0	ZNF219_1 (ZNF219) 0.128418 2.4988E-6	MA0456.1 (opa) 0.717862 3.9059E-6	RNCMPT00009 0.100241
nrMotif1077	SCAGCTTTG	103	101	19	TFAP4_si (TFAP4) 0.0 2.6275E-5	MA0053.1 (MNB1A) 0.680029 6.4584E-6	M00176 (AP-4) 0.144135 1.6979E-7		UA4 (UA4) 0.122656 1.099E-5	UW.Motif.0218 0.242263 7.2434E-7	TFAP4_3 (TFAP4) 0.631448 1.6979E-7	CN0122.1 (LM122) 0.0 1.2559E-6
nrMotif1078	NAATAAAGCN	102	101	21	HXD10_f1 (HOXD10) 0.0560212 2.0536E-6	MA0083.2 (SRF) 0.630262 0.0	M00267 (XFD-1) 0.386925 1.3921E-5	HOXC12 (HOXC12) 0.0 1.8813E-5	SRF (SRF) 0.0237476 0.0	UW.Motif.0190 0.270135 0.0	HOXC12_2 (HOXC12) 0.0 1.8813E-5	CN0185.1 (LM185) 0.0708594 1.6702E-7	RNCMPT00220 0.980397
nrMotif1079	CTTTAWC	102	95	24	ZN384_si (ZNF384) 0.0 9.942E-5	MA0307.1 (GLN3) 0.0 5.1207E-6	M00980 (TBP) 0.0 7.5243E-5		GATA1 (GATA1) 0.370104 0.0	UW.Motif.0044 0.795936 5.0072E-6	GATA_disc1 (GATA) 0.0 5.7822E-5	PF0097.1 (YATTNATC) 0.0 5.9325E-7	RNCMPT00034 0.115927
nrMotif1080	ACCCAGGTN	102	89	21	TWST1_f1 (TWIST1) 0.0968757 1.116E-9	MA0112.2 (ESR1) 0.353543 0.0	M00150 (Brachyury) 0.0 2.8582E-5	T (T) 0.0 1.0235E-5	ZEB1 (ZEB1) 0.581981 9.2104E-6	UW.Motif.0123 0.44819 3.8551E-6	T_3 (T) 0.0 1.0235E-5	MA0112.2 (ESR1) 0.591636 0.0
nrMotif1081	AGATTTTCN	118	105	20	NFAC4_f1 (NFATC4) 0.0 3.5833E-6	MA0121.1 (ARR10) 0.921314 0.0	M00750 (HMG_IY) 0.0 3.0164E-5	IRF7_v2 (IRF7) 0.0 1.5041E-6	GATA3 (GATA3) 0.613489 0.0	UW.Motif.0127 0.0544273 4.9296E-10	IRF_known18 (IRF) 0.0 1.5041E-6	CN0225.1 (LM225) 0.104086 4.6595E-11	RNCMPT00139 0.102856
nrMotif1082	ACTTRTCA	103	95	23	TGIF1_do (TGIF1) 0.0 1.9011E-5	MA0542.1 (ELT-3) 0.325542 8.7049E-9	M00789 (GATA) 0.293734 0.0	PKNOX2 (PKNOX2) 0.0 4.5426E-5	GATA1 (GATA1) 0.863097 0.0	UW.Motif.0118 0.0 1.4023E-5	BCL_disc5 (BCL) 0.715394 8.372E-9	PF0131.1 (GATAAGR) 0.0 1.6449E-6
nrMotif1083	NTGGTCCCTN	107	96	19		MA0587.1 (TCP16) 0.472488 6.3712E-6		SPDEF_v2 (SPDEF) 0.0266411 1.8104E-8			SPDEF_3 (SPDEF) 0.0769697 1.8104E-8
nrMotif1084	NGCTGGGWT	102	92	22	TOPRS_do (TOPORS) 0.0431221 6.6106E-8	MA0402.1 (SWI5) 0.10449 0.0	M00947 (CP2/LBP-1c/LSF) 0.915284 4.1227E-6		ZNF143 (ZNF143) 0.152863 4.0713E-5	UW.Motif.0371 0.00243997 9.1835E-10	TFCP2_3 (TFCP2) 0.0 4.1227E-6	MA0402.1 (SWI5) 0.173635 0.0
nrMotif1085'	ARGACCTT	103	95	22	ERR2_do (ESRRB) 0.0 1.5208E-7	MA0160.1 (NR4A2) 0.0 2.5687E-6	M00511 (ERR_alpha) 0.576641 0.0	Esrra_v2_1 (ESRRA) 0.0 2.0807E-6	ESRRA (ESRRA) 0.0 2.9165E-5	UW.Motif.0062 0.0 1.1825E-6	ESRRA_known11 (ESRRA) 0.0 2.0807E-6	PF0025.1 (TGACCTY) 0.0 9.6777E-7
nrMotif1086	AACTCAN	103	94	19	SMRC1_si (SMARCC1) 0.0 1.9299E-5	MA0099.2 (JUN::FOS) 0.0 1.6396E-5	M00808 (Pax) 0.0 5.6722E-7	VDR (VDR) 0.0 2.4494E-5	NFE2 (NFE2) 0.552162 0.0	UW.Motif.0625 0.228669 4.1436E-6	PAX5_known3 (PAX5) 0.0 5.6722E-7	CN0208.1 (LM208) 0.0 2.4717E-7	RNCMPT00147 0.473301
nrMotif1087	ASCTTGGCY	103	97	21	ZBTB6_f2 (ZBTB6) 0.762852 0.0	MA0141.2 (Esrrb) 0.135659 0.0	M00528 (PPAR) 0.0 8.912E-5	ESRRG_v2 (ESRRG) 0.266642 2.3101E-6	ESRRA (ESRRA) 0.00438121 1.4989E-5	UW.Motif.0062 0.0 7.5708E-5	ESRRG_2 (ESRRG) 0.74246 2.3101E-6	CN0144.1 (LM144) 0.0067953 5.5842E-10	RNCMPT00038 0.556197
nrMotif1088	NAWGAATACN	101	96	19	PIT1_f1 (POU1F1) 0.0 3.3824E-6	MA0254.1 (vvl) 0.0 4.7261E-5	M00744 (POU1F1) 0.789336 4.9833E-7	Sox3_v3 (SOX3) 0.0 2.4606E-7	FOXA (FOXA) 0.360315 0.0	UW.Motif.0099 0.0628342 1.1652E-5	SOX3_3 (SOX3) 0.0 2.4606E-7	CN0060.1 (LM60) 0.0 2.0505E-5
nrMotif1089	AGNCGGC	102	90	17	TYY1_f2 (YY1) 0.0 1.8293E-5	MA0567.1 (ERF1) 0.577532 7.119E-7		YY2_v3 (YY2) 0.0 3.6177E-5	YY1 (YY1) 0.834015 0.0		YY1_disc3 (YY1) 0.0 1.8443E-5	PF0148.1 (GATGKMRGCG) 0.0 6.6087E-6	RNCMPT00059 0.752692
nrMotif1090	TGACACATN	103	98	21	FOSB_f1 (FOSB) 0.311298 2.1747E-7	MA0288.1 (CUP9) 0.0617129 2.2353E-10	M00115 (Tax/CREB) 0.0909794 6.1788E-6	JDP2_v3 (JDP2) 0.740622 2.0561E-7	AP1 (AP1) 0.346253 0.0	UW.Motif.0001 0.0 2.2102E-5	EP300_disc7 (EP300) 0.358809 5.0336E-9	MA0288.1 (CUP9) 0.17088 2.2353E-10	RNCMPT00008 0.144075
nrMotif1091	CAGTTANT	101	88	21	OVOL1_f1 (OVOL1) 0.0 6.3663E-6	MA0008.1 (HAT5) 0.241625 0.0	M00616 (AFP1) 0.197909 5.5398E-7		GFI1 (GFI1) 0.252907 0.0	UW.Motif.0492 0.546029 3.0452E-6	HNF1_4 (HNF1) 0.929189 0.0	MA0008.1 (HAT5) 0.871729 0.0	RNCMPT00218 0.29115
nrMotif1092	NGTCAGSTGN	101	95	24	USF2_do (USF2) 0.108453 0.0	MA0093.2 (USF1) 0.101168 5.627E-5	M01034 (Ebox) 0.00112521 1.4852E-8	TFAP4 (TFAP4) 0.0 2.2948E-7	USF (USF) 0.446893 1.5485E-5	UW.Motif.0360 0.802487 0.0	MXI1_known1 (MXI1) 0.00484412 1.4851E-8	PF0015.1 (CAGCTG) 0.148698 8.4958E-8
nrMotif1093#	AGTCTTAN	101	95	20
nrMotif1094	NTTGTCASCN	102	93	19	TGIF1_f1 (TGIF1) 0.0 1.833E-6	MA0547.1 (SKN-1) 0.193075 2.4495E-5		MEIS2 (MEIS2) 0.0 5.9431E-6	v-Maf (v-Maf) 0.364677 0.0	UW.Motif.0118 0.499152 9.2739E-7	MEIS2_1 (MEIS2) 0.0 5.9431E-6	PF0092.1 (TGCTGAY) 0.658142 0.0
nrMotif1095	TGAACAGCN	101	95	20	PTF1A_do (PTF1A) 0.0 3.2676E-6	MA0480.1 (Foxo1) 0.910222 0.0		MSC (MSC) 0.0 2.4419E-5	UA9 (UA9) 0.594343 0.0	UW.Motif.0234 0.281832 3.529E-5	REST_known4 (REST) 0.0 1.9681E-5	CN0070.1 (LM70) 0.0 2.7211E-7
nrMotif1096	GCCRCCTGN	101	97	23	TWST1_f1 (TWIST1) 0.419785 2.1707E-6	MA0086.1 (sna) 0.172467 2.1583E-7	M00693 (E12) 0.603881 3.1699E-7	CREB3L1_v3 (CREB3L1) 0.0926408 1.1223E-5	CTCF (CTCF) 0.0765455 1.6378E-5	UW.Motif.0012 0.280811 0.0	CTCF_disc2 (CTCF) 0.0380574 1.0543E-7	CN0023.1 (LM23) 0.0203986 1.1043E-7	RNCMPT00006 0.584049
nrMotif1097	NNTAGCAANA	102	91	22	MYOG_do (MYOG) 0.936767 0.0	MA0510.1 (RFX5) 0.0 4.1562E-6	M00464 (POU3F2) 0.42566 0.0	RFX3_v2 (RFX3) 0.0 2.8007E-5	RFX5 (RFX5) 0.756015 1.7018E-6	UW.Motif.0417 0.0868522 7.9995E-6	POU5F1_known1 (POU5F1) 0.424122 2.1158E-5	PF0034.1 (CYTAGCAAY) 0.0 1.0407E-6	RNCMPT00209 0.422608
nrMotif1098	CACTTWAA	100	98	21	NKX32_do (NKX3-2) 0.184492 2.1052E-9	MA0211.1 (bap) 0.0213347 2.7311E-10	M00240 (Nkx2-5) 0.249607 6.8462E-7	HMX2 (HMX2) 0.316614 1.0966E-5	PRDM1 (PRDM1) 0.183482 0.0	UW.Motif.0292 0.0 5.2749E-6	HMX2_2 (HMX2) 0.484765 0.0	MA0211.1 (bap) 0.0608092 2.7311E-10
nrMotif1099	NANTTCCCAN	101	93	21	ZN143_do (ZNF143) 0.217902 0.0	MA0088.1 (znf143) 0.462101 5.3495E-7	M00492 (STAT1) 0.149092 2.1545E-5	ZNF75A (ZNF75A) 0.541069 4.5998E-6	STAT1 (STAT1) 0.0161922 0.0	UW.Motif.0636 0.403216 1.6996E-6	SIX5_disc3 (SIX5) 0.17523 1.4512E-8	PF0075.1 (TNCATNTCCYR) 0.0771746 6.259E-9	RNCMPT00239 0.29007
nrMotif1100	TTTGAGAGN	100	91	22	IKZF1_do (IKZF1) 0.205103 1.745E-6	MA0408.1 (TOS8) 0.215192 0.0	M00141 (Lyf-1) 0.0312782 1.1388E-7		UA10 (UA10) 0.382811 0.0	UW.Motif.0292 0.0 1.1798E-5	IKZF1_2 (IKZF1) 0.168044 1.1388E-7	MA0408.1 (TOS8) 0.572952 0.0
nrMotif1101	NTCACAWCC	101	91	20	HME1_si (EN1) 0.0 1.8236E-5	MA0321.1 (INO2) 0.4126 3.8859E-6		TBX15_v2 (TBX15) 0.0 5.3549E-5	PU1 (PU1) 0.530809 0.0	UW.Motif.0232 0.63903 6.97E-7	SPI1_disc2 (SPI1) 0.0 2.2593E-5	MA0322.1 (INO4) 0.885622 3.2345E-6	RNCMPT00081 0.52741
nrMotif1102	NAGAATGGANN	110	101	21	SNF5_do (SMARCB1) 0.315442 8.3795E-6	MA0548.1 (AGL15) 0.0557138 2.8238E-5	M00410 (SOX-9) 0.603512 0.0	SOX18_v3 (SOX18) 0.560104 1.6605E-6	PU1 (PU1) 0.376655 0.0	UW.Motif.0441 0.0114014 4.8679E-6	SOX18_4 (SOX18) 0.839645 1.6605E-6	PF0132.1 (TCCATTKW) 0.706209 4.8249E-8	RNCMPT00140 0.262219
nrMotif1103	NTGTGTGAT	103	90	22	TBX5_si (TBX5) 0.0 2.3398E-6	MA0255.1 (z) 0.471827 0.0	M01044 (TBX5) 0.0 1.848E-5	TBX21_v4 (TBX21) 0.0 4.6744E-7	SREBF1 (SREBF1) 0.306965 0.0	UW.Motif.0591 0.0 1.2505E-6	EP300_disc7 (EP300) 0.671793 5.3654E-8	CN0157.1 (LM157) 0.0 2.0767E-6	RNCMPT00179 0.0132099
nrMotif1104	NAKTTCCCT	99	91	20	NFKB2_do (NFKB2) 0.0 1.5151E-6	MA0438.1 (YRM1) 0.244512 1.8085E-5	M00492 (STAT1) 0.151689 5.1194E-5		STAT1 (STAT1) 0.198922 0.0	UW.Motif.0006 0.293201 1.6388E-5	SIX5_disc3 (SIX5) 0.820352 3.1057E-6	PF0075.1 (TNCATNTCCYR) 0.393061 5.588E-7	RNCMPT00215 0.156286
nrMotif1105	KCATGGAAN	99	96	19	STAT3_do (STAT3) 0.0 4.4242E-6	MA0519.1 (Stat5a::Stat5b) 0.47924 7.4807E-5		NFATC1_v3 (NFATC1) 0.357023 1.3049E-7	STAT1 (STAT1) 0.0926636 0.0	UW.Motif.0154 0.795814 0.0	NFATC1_3 (NFATC1) 0.669215 1.3049E-7	CN0229.1 (LM229) 0.445207 7.4207E-6	RNCMPT00200 0.887576
nrMotif1106	ARATTGG	99	95	22	HXA7_si (HOXA7) 0.0 3.4211E-6	MA0188.1 (Dr) 0.0 4.4922E-7	M00640 (HOXA4) 0.624398 6.6544E-6	E2F2_v3 (E2F2) 0.0 3.9349E-5	E2F4 (E2F4) 0.216577 0.0	UW.Motif.0423 0.654924 2.8947E-6	HOXA7_1 (HOXA7) 0.647084 8.2703E-8	MA0188.1 (Dr) 0.0 4.4922E-7	RNCMPT00148 0.631768
nrMotif1107	TTCCCSCC	100	95	23	E2F6_do (E2F6) 0.103136 4.3338E-9	MA0470.1 (E2F4) 0.0326866 6.5566E-9	M00084 (MZF1) 0.29878 1.6622E-6	E2F8 (E2F8) 0.0251305 1.7933E-9	E2F4 (E2F4) 0.0499272 5.8307E-7	UW.Motif.0456 0.894749 0.0	E2F8_1 (E2F8) 0.0541751 1.7933E-9	PB0204.1 (Zfp740_2) 0.012203 1.9177E-9	RNCMPT00205 0.111909
nrMotif1108	NRGAAGTGTT	100	92	18	ETS1_do (ETS1) 0.734589 0.0	MA0452.2 (KR) 0.847447 0.0	M00499 (STAT5A) 0.442483 0.0	SOX8_v6 (SOX8) 0.0 7.6039E-6	ETS1 (ETS1) 0.181591 0.0	UW.Motif.0349 0.101064 1.4299E-5	FOXP3_1 (FOXP3) 0.0 2.8902E-6	PF0011.1 (MGGAAGTG) 0.0 1.1575E-6
nrMotif1109	NCWTCTGCA	98	89	20	NDF1_f1 (NEUROD1) 0.0 9.5639E-7	MA0461.1 (Atoh1) 0.0 7.6117E-7	M00993 (TAL1) 0.508437 1.5987E-7	ZNF238 (ZNF238) 0.0 8.35E-5	POU2F2 (POU2F2) 0.37296 0.0	UW.Motif.0004 0.140734 1.0814E-8	TAL1_known4 (TAL1) 0.0 1.5987E-7	CN0112.1 (LM112) 0.0 5.7571E-5
nrMotif1110	TATSTGCTNN	98	98	21	HMGB2_do (HMGB2) 0.0 6.544E-7	MA0058.2 (MAX) 0.740221 3.3581E-7	M00993 (TAL1) 0.0 4.7621E-5		RUNX1 (RUNX1) 0.175586 0.0	UW.Motif.0120 0.614468 0.0	ZSCAN4_1 (ZSCAN4) 0.0 1.2879E-5	PB0026.1 (Gm397_1) 0.0 1.3246E-5	RNCMPT00181 0.458595
nrMotif1111	TGGTTGTS	103	99	22	HME1_si (EN1) 0.253213 2.668E-6	MA0034.1 (Gamyb) 0.385097 0.0					BARHL1_1 (BARHL1) 0.0 1.3792E-6	MA0034.1 (Gamyb) 0.747077 0.0	RNCMPT00258 0.545585
nrMotif1112	ATCTCTS	98	95	20	UBIP1_do (UBP1) 0.0 4.6491E-5	MA0354.1 (PDR8) 0.0 3.1261E-5	M00350 (GATA-3) 0.579018 0.0		TAL1 (TAL1) 0.0853326 2.629E-5	UW.Motif.0504 0.650401 9.2871E-6		PB0126.1 (Gata5_2) 0.403709 0.0
nrMotif1113	NGAGGCGCC	100	93	21	AP2D_do (TFAP2D) 0.0 7.5411E-6	MA0123.1 (abi4) 0.106994 1.6595E-5	M00333 (ZF5) 0.695537 0.0	E2F1 (E2F1) 0.0 5.472E-5	YY1 (YY1) 0.229309 0.0	UW.Motif.0140 0.831748 0.0	PLAGL1_1 (PLAGL1) 0.576451 0.0	PF0119.1 (GGGNRMNNYCAT) 0.0724292 2.6952E-6	RNCMPT00163 0.430554
nrMotif1114	MCTTTGCCC	117	101	20	NR2F6_si (NR2F6) 0.0143916 2.2117E-10	MA0065.2 (PPARG::RXRA) 0.00157869 9.3453E-12	M00528 (PPAR) 9.39227E-4 2.4123E-11	HNF4A_v4 (HNF4A) 0.0572077 1.3448E-8	NR2C2 (NR2C2) 0.0459685 7.0167E-7	UW.Motif.0523 0.360301 3.3751E-6	RXRA_known7 (RXRA) 0.00426763 9.3453E-12	MA0065.2 (PPARG::RXRA) 0.00294013 9.3453E-12	RNCMPT00239 0.133622
nrMotif1115	TCSGGGGCWNN	100	93	23	WT1_f1 (WT1) 0.948335 2.3013E-6	MA0162.2 (EGR1) 0.369238 1.7719E-5	M00982 (KROX) 0.15101 5.8095E-6	SPDEF_v5 (SPDEF) 0.0 4.4602E-5	EGR1 (EGR1) 0.599533 0.0	UW.Motif.0094 0.056758 0.0	EGR1_known4 (EGR1) 0.468603 5.8095E-6	MA0079.2 (SP1) 0.710475 0.0
nrMotif1116#	NACYTCACA	98	94	18
nrMotif1117	NGGTCCTCT	99	91	17		MA0587.1 (TCP16) 0.298484 1.8742E-5	M00658 (PU.1) 0.0 6.7357E-5			UW.Motif.0087 0.0 2.7882E-5	RXRA_disc5 (RXRA) 0.0 3.1627E-5	MA0081.1 (SPIB) 0.0 4.4927E-5	RNCMPT00157 0.716145
nrMotif1118	NGGGTYTGA	99	86	17		MA0145.2 (Tcfcp2l1) 0.0 9.1964E-5	M00646 (LF-A1) 0.0 1.7826E-5	ZNF524_v2 (ZNF524) 0.0 4.4586E-6	B-Box (B-Box) 0.0 8.8134E-5	UW.Motif.0174 0.0281479 2.7302E-7	ZNF524_2 (ZNF524) 0.0 4.4586E-6	CN0177.1 (LM177) 0.388123 1.1626E-6
nrMotif1119'	CCYTCTC	98	86	21	ATF5_f1 (ATF5) 0.462899 0.0		M00649 (MAZ) 0.0 9.5019E-5			UW.Motif.0044 0.938915 0.0	RXRA_disc5 (RXRA) 0.0 2.4036E-6	PF0131.1 (GATAAGR) 0.0 9.9254E-5	RNCMPT00044 0.10749
nrMotif1120	CTTGGST	97	90	18	ZN423_f1 (ZNF423) 0.471828 4.8783E-7	MA0368.1 (RIM101) 0.0 4.1214E-6	M00467 (Roaz) 0.0842492 1.6357E-7	ESRRG_v2 (ESRRG) 0.0 4.7109E-5	ESRRA (ESRRA) 0.23532 0.0		ZNF423_1 (ZNF423) 0.465287 1.6357E-7	MA0154.1 (EBF1) 0.751282 0.0
nrMotif1121	TCATCATTN	99	96	20	HNF1B_si (HNF1B) 0.0 4.2535E-5	MA0547.1 (SKN-1) 2.1597E-5 4.9525E-11	M00538 (HTF) 0.0 9.1842E-5	MEOX2_v3 (MEOX2) 0.240306 3.3043E-11	v-Maf (v-Maf) 0.189823 0.0	UW.Motif.0177 0.179472 1.4929E-6	RFX5_disc3 (RFX5) 0.26644 2.8189E-7	PH0017.1 (Cux1_2) 0.496252 0.0	RNCMPT00138 0.16956
nrMotif1122	NGAAASCTCN	100	99	20	HSF1_do (HSF1) 0.0 3.9904E-5	MA0260.1 (che-1) 0.354605 6.6568E-7	M00641 (HSF) 0.963672 4.7405E-9		RUNX1 (RUNX1) 0.168142 0.0	UW.Motif.0448 0.209707 5.6346E-5	POU6F1_3 (POU6F1) 0.534441 0.0	MA0260.1 (che-1) 0.745709 6.6568E-7
nrMotif1123	CCCNGATC	99	90	20	TFE2_si (TCF3) 0.0 9.0548E-5	MA0276.1 (ASH1) 0.0 6.7053E-6		SPDEF_v5 (SPDEF) 0.35376 2.3428E-6		UW.Motif.0248 0.248659 1.6483E-6	SPDEF_6 (SPDEF) 0.884134 2.3427E-6	MA0276.1 (ASH1) 0.0 6.7053E-6
nrMotif1124'	AGTTKTG	98	89	20	MTF1_do (MTF1) 0.0 1.7221E-5		M00456 (FAC1) 0.0 3.3637E-5	E2F3_v3 (E2F3) 0.485596 0.0		UW.Motif.0613 0.0 1.8174E-5	E2F_known26 (E2F) 0.542543 0.0	PF0129.1 (RRAGTTGT) 0.0 7.0911E-6	RNCMPT00261 0.197633
nrMotif1125	NYCCGTCCCT	99	86	19	EP300_si (EP300) 0.322208 1.5441E-8	MA0079.3 (SP1) 0.0971002 1.3915E-5	M00933 (Sp-1) 0.0603831 5.6282E-6		SP1 (SP1) 0.0566064 1.9356E-5	UW.Motif.0246 0.246048 9.5408E-5	SP1_known6 (SP1) 0.188584 5.6282E-6	POL003.1 (GC-box) 0.11698 7.0672E-5	RNCMPT00020 0.0468817
nrMotif1126'	WGTGCCATN	101	93	23		MA0319.1 (HSF1) 0.744996 0.0				UW.Motif.0193 0.904817 0.0	ZBTB3_1 (ZBTB3) 0.66002 0.0	CN0220.1 (LM220) 0.314183 2.6596E-8	RNCMPT00145 0.422183
nrMotif1127	NNAATCTGTT	96	87	21	GATA4_do (GATA4) 0.749363 0.0	MA0091.1 (TAL1::TCF3) 0.870712 1.9401E-6	M00205 (GR) 0.0 8.9621E-7	MSC (MSC) 0.281846 3.5325E-6	GATA3 (GATA3) 0.177059 0.0	UW.Motif.0128 0.064023 1.4898E-7	MSC_1 (MSC) 0.406783 0.0	CN0028.1 (LM28) 0.174277 2.2374E-7
nrMotif1128	NGAGMAGTCN	96	85	20	TBX2_do (TBX2) 0.0 2.6567E-5			SOX8_v5 (SOX8) 0.0 3.6912E-5		UW.Motif.0084 0.387807 9.9751E-6	SOX8_6 (SOX8) 0.0 3.6912E-5	CN0152.1 (LM152) 0.200787 6.8154E-5	RNCMPT00060 0.229462
nrMotif1129	GGGATCC	96	87	23		MA0404.1 (TBS1) 0.616161 6.2041E-7	M00051 (NF-kappaB_(p50)) 0.181587 5.0936E-7				NFKB_known1 (NFKB) 0.641034 5.0936E-7	MA0105.1 (NFKB1) 0.756206 5.1934E-6
nrMotif1130'	CATTGSA	98	84	19	CEBPB_si (CEBPB) 0.0 1.4412E-5	MA0244.1 (slbo) 0.0 8.5309E-6	M00190 (C/EBP) 0.551763 0.0	LHX6_v3 (LHX6) 0.0 2.8553E-5	TEAD1 (TEAD1) 0.323429 0.0		LHX6_5 (LHX6) 0.0 2.8553E-5	CN0034.1 (LM34) 0.374585 3.4646E-7	RNCMPT00145 0.802555
nrMotif1131	NGTGTCACN	96	86	19	ETV7_do (ETV7) 0.198955 0.0	MA0204.1 (Six4) 0.546936 2.2043E-6	M00258 (ISRE) 0.377687 3.0567E-5	XBP1_v2 (XBP1) 0.0 6.2426E-7	PRDM1 (PRDM1) 0.820908 0.0	UW.Motif.0041 0.793329 0.0	XBP1_4 (XBP1) 0.0 6.2426E-7	MA0204.1 (Six4) 0.0 2.2043E-6
nrMotif1132	TTTGNACT	96	94	18	TCF7_f1 (TCF7) 0.41369 0.0	MA0145.2 (Tcfcp2l1) 0.529045 2.0143E-6	M00978 (LEF1TCF1) 0.420924 0.0	HNF4A_v3 (HNF4A) 0.0 4.6656E-6	TCF7L2 (TCF7L2) 0.0358167 5.7443E-6	UW.Motif.0373 0.0 2.791E-5	FOXA_disc5 (FOXA) 0.0 6.7559E-7	CN0198.1 (LM198) 0.0979425 6.6063E-9
nrMotif1133	CAACAAAAN	95	89	20	FOXO4_do (FOXO4) 0.0 1.6996E-7	MA0287.1 (CUP2) 0.214981 1.4839E-6	M00269 (XFD-3) 0.146198 8.2156E-6	HOXC13 (HOXC13) 0.632517 6.3005E-7	UA4 (UA4) 0.327912 0.0	UW.Motif.0608 0.0419284 1.0879E-7	HOXC13_2 (HOXC13) 0.99483 6.3005E-7	MA0287.1 (CUP2) 0.796571 1.4839E-6	RNCMPT00262 0.513874
nrMotif1134	GGGSCGGTN	98	98	20	SP1_f1 (SP1) 0.424461 1.3268E-6	MA0079.3 (SP1) 0.239125 3.9313E-6	M00933 (Sp-1) 0.0974746 7.0548E-7	SP1 (SP1) 0.625955 0.0	SP1 (SP1) 0.178517 1.123E-5	UW.Motif.0015 0.710132 0.0	TATA_disc4 (TATA) 0.209281 4.4755E-7	MA0079.2 (SP1) 0.230258 9.4762E-6
nrMotif1135'	TRCTGTAA	95	92	22	HXD10_f1 (HOXD10) 0.0 2.8833E-5			Rhox11 (RHOX11) 0.22896 0.0	UA9 (UA9) 0.397468 0.0	UW.Motif.0177 0.0 7.7742E-5	RHOXF1_7 (RHOXF1) 0.369846 0.0	CN0118.1 (LM118) 0.0 1.1214E-5
nrMotif1136	NCGGGGCCGRN	95	94	19	WT1_f1 (WT1) 0.0341219 1.2369E-7	MA0162.2 (EGR1) 0.0122564 3.4625E-7	M00982 (KROX) 0.0164424 1.6866E-7		SP1 (SP1) 0.0618074 7.5326E-5	UW.Motif.0576 0.0778773 0.0	EGR1_known4 (EGR1) 0.0404577 1.6866E-7	PB0010.1 (Egr1_1) 0.033024 6.936E-8	RNCMPT00020 0.859727
nrMotif1137	NNGGCTCCCM	95	86	21	CDA7L_do (CDCA7L) 0.683804 0.0	MA0304.1 (GCR1) 0.411383 6.9829E-7	M00649 (MAZ) 0.0 9.3248E-5		SP1 (SP1) 0.764265 0.0	UW.Motif.0168 0.1103 0.0	EBF1_disc2 (EBF1) 0.0 1.1974E-5	MA0304.1 (GCR1) 0.5739 6.983E-7
nrMotif1138	NNNNNNNNACCCCCGCNNNN	96	86	15	WT1_f1 (WT1) 4.04197E-4 1.8345E-7	MA0162.2 (EGR1) 1.92959E-5 7.3209E-7	M00982 (KROX) 2.60448E-5 4.8253E-7	ZNF740_v2 (ZNF740) 7.25566E-4 0.0	EGR1 (EGR1) 2.70952E-7 9.7391E-6	UW.Motif.0456 0.0374802 0.0	EGR1_disc1 (EGR1) 0.0476488 3.0524E-8	PB0010.1 (Egr1_1) 0.632539 2.8442E-7	RNCMPT00052 0.319832
nrMotif1139	GGWTGGT	95	87	18	ZIC3_si (ZIC3) 0.0 4.1598E-5		M00449 (Zic2) 0.848261 0.0				ZNF628_1 (ZNF628) 0.168039 6.7802E-8		RNCMPT00026 0.159717
nrMotif1140	CATYCCCC	94	94	20	SMRC2_f2 (SMARCC2) 0.978549 2.6537E-6	MA0406.1 (TEC1) 0.373242 7.1998E-5	M00704 (TEF-1) 0.0416791 5.465E-8	NFKB2 (NFKB2) 0.0 2.3232E-5	ZNF281 (ZNF281) 0.177098 1.0133E-5	UW.Motif.0148 0.0 1.2845E-5	TEAD1_1 (TEAD1) 0.187572 5.465E-8	PF0075.1 (TNCATNTCCYR) 0.608588 3.2004E-6	RNCMPT00150 0.196446
nrMotif1141	NMGTCCCCMTNNN	95	82	17	MAZ_f2 (MAZ) 0.0397981 0.0	MA0057.1 (MZF1_5-13) 0.122604 3.1053E-7	M00084 (MZF1) 0.344524 6.0227E-6	FOXO3_v3 (FOXO3) 0.0 9.9044E-5	SP1 (SP1) 0.208464 0.0	UW.Motif.0136 0.432643 2.4936E-7	MZF1_4 (MZF1) 0.391049 3.1053E-7	MA0057.1 (MZF1_5-13) 0.219069 3.1053E-7	RNCMPT00160 0.0738634
nrMotif1142	NCACAATGT	95	82	23	GCR_f1 (NR3C1) 0.84523 0.0	MA0113.2 (NR3C1) 0.07567 7.4165E-7	M00953 (AR) 0.0108664 3.0455E-8	NR3C2 (NR3C2) 0.0799158 6.9988E-8	NR3C1 (NR3C1) 0.0153686 8.4772E-6	UW.Motif.0077 0.25598 1.2027E-6	NR3C1_known6 (NR3C1) 0.0990897 3.0455E-8	MA0327.1 (MATA1) 0.286664 4.8557E-7	RNCMPT00212 0.580177
nrMotif1143'	NTCAYAGAC	94	87	21	NR1H4_si (NR1H4) 0.0 1.22E-5	MA0322.1 (INO4) 0.85656 0.0	M00701 (SMAD-3) 0.0 8.1734E-5	Tp53_v2 (TP53) 0.0 3.9214E-7		UW.Motif.0587 0.62314 0.0	TP53_6 (TP53) 0.0 3.9214E-7	CN0203.1 (LM203) 0.803833 0.0
nrMotif1144'	NAAGTGCTAN	95	88	21	TOPRS_do (TOPORS) 0.0 1.3407E-6	MA0265.1 (ABF1) 0.865658 0.0	M00962 (AR) 0.574335 0.0	LHX9_v2 (LHX9) 0.0 5.9539E-5	NFE2 (NFE2) 0.537054 0.0	UW.Motif.0425 0.0 1.5942E-7	NKX2-2_1 (NKX2-2) 0.0 1.3143E-5	CN0055.1 (LM55) 0.019815 2.5205E-10
nrMotif1145'	TGSATCCCN	99	89	18		MA0404.1 (TBS1) 0.0 6.7734E-5	M00704 (TEF-1) 0.0 6.0071E-5	ZNF410 (ZNF410) 0.818913 0.0	TEAD1 (TEAD1) 0.244783 0.0		TEAD1_1 (TEAD1) 0.0 6.0071E-5	MA0404.1 (TBS1) 0.0 6.7734E-5	RNCMPT00168 0.687895
nrMotif1146	GAGKGTCAN	93	84	22	ERR2_do (ESRRB) 0.0 1.0503E-5	MA0552.1 (PIL5) 0.532489 3.5571E-6		RARA_v4 (RARA) 0.0 1.2541E-5	AP1 (AP1) 0.290117 0.0	UW.Motif.0062 0.0 4.4873E-5	RARA_5 (RARA) 0.0 1.2541E-5	MF0004.1 (Nuclear) 0.0 5.8397E-6
nrMotif1147'	TGGWTGGAN	93	89	19	HXB1_f1 (HOXB1) 0.0 2.7877E-6	MA0145.2 (Tcfcp2l1) 0.744992 0.0				UW.Motif.0261 0.0 4.6774E-5			RNCMPT00237 0.260262
nrMotif1148	NCATGGKGA	93	87	22	NF2L2_f2 (NFE2L2) 0.31612 0.0	MA0056.1 (MZF1_1-4) 0.322139 9.0758E-5	M00515 (PPARG) 0.469049 0.0	ESR1 (ESR1) 0.730012 0.0	ESR1 (ESR1) 0.210756 0.0	UW.Motif.0071 0.0 1.0577E-5	MZF1_3 (MZF1) 0.0 9.0758E-5	MA0112.1 (ESR1) 0.454476 1.5306E-5	RNCMPT00259 0.100544
nrMotif1149	TCAGCATG	93	86	18	P73_f2 (TP73) 0.0 2.9431E-6	MA0417.1 (YAP5) 0.0 5.795E-5		Mafb (MAFB) 0.0 7.9056E-7	ZNF143 (ZNF143) 0.34483 2.3517E-5	UW.Motif.0177 0.0 6.8344E-6	FOXA_disc3 (FOXA) 0.320637 2.0723E-8	CN0166.1 (LM166) 0.0133388 1.8984E-10
nrMotif1150	NRAGGCAGGGN	92	90	19	SNF5_f2 (SMARCB1) 0.183203 1.1054E-8	MA0079.3 (SP1) 0.0614007 3.0916E-5	M00720 (CAC-binding_protein) 0.0762078 1.2934E-8	SP3 (SP3) 0.53317 0.0	SP1 (SP1) 0.0591564 3.1824E-5	UW.Motif.0176 0.0536665 2.0469E-8	SP1_disc3 (SP1) 0.044383 6.0359E-6	POL003.1 (GC-box) 0.0691694 3.4701E-5	RNCMPT00160 0.135564
nrMotif1151	NGGGAAMAG	92	85	24	NFAC2_si (NFATC2) 0.0 3.7129E-6	MA0085.1 (Su(H)) 0.641139 0.0	M00070 (Tal-1beta:ITF-2) 0.203349 0.0	ZNF75A (ZNF75A) 0.0224592 6.1423E-10	NR3C1 (NR3C1) 0.9414 0.0	UW.Motif.0594 0.224876 3.1692E-6	ZNF75A_1 (ZNF75A) 0.0322134 6.1423E-10	CN0073.1 (LM73) 0.769311 0.0	RNCMPT00239 0.207771
nrMotif1152	NNGGGTCCCAN	93	88	18	PARP1_si (PARP1) 0.489827 0.0	MA0163.1 (PLAG1) 0.0 5.1472E-5	M00808 (Pax) 0.771261 0.0			UW.Motif.0002 0.00911006 9.8658E-7	PLAG1_1 (PLAG1) 0.0 5.1472E-5	CN0090.1 (LM90) 0.355544 0.0
nrMotif1153	NTGGTTCTCWN	98	91	23		MA0371.1 (ROX1) 0.0 1.6286E-6				UW.Motif.0210 0.802725 9.7967E-6	REST_disc1 (REST) 0.0 8.7137E-5	CN0132.1 (LM132) 0.590453 8.2474E-9	RNCMPT00153 0.888309
nrMotif1154	AAGCACAA	94	85	20	TCF7_do (TCF7) 0.0 7.135E-6	MA0058.2 (MAX) 0.665471 1.1583E-7	M00454 (MRF-2) 0.166396 2.0079E-7	RUNX3_v4 (RUNX3) 0.0 1.9083E-5	RUNX1 (RUNX1) 0.220877 2.1806E-5	UW.Motif.0120 0.0 1.3074E-5	ARID5B_1 (ARID5B) 0.869383 2.0079E-7	PF0111.1 (RACCACAR) 0.0 5.3769E-7	RNCMPT00209 0.0132391
nrMotif1155	TCAGTRCA	94	91	24	GFI1B_f1 (GFI1B) 0.948102 0.0		M01058 (GFI1B) 0.418973 0.0	SOX18_v2 (SOX18) 0.821144 2.6632E-6	UA12 (UA12) 0.566543 0.0		SOX18_3 (SOX18) 0.0 2.6632E-6	PH0110.1 (Nkx1-2) 0.0 7.0502E-5
nrMotif1156	NGCCCTWGA	97	88	19	ERR3_do (ESRRG) 0.140328 1.18E-6	MA0071.1 (RORA_1) 0.0500292 1.0049E-6	M00156 (RORalpha1) 0.09846 6.4487E-6	ESRRB (ESRRB) 0.132981 3.6159E-6	ESRRA (ESRRA) 0.127104 0.0	UW.Motif.0062 0.523776 0.0	RORA_4 (RORA) 0.157293 1.0049E-6	CN0184.1 (LM184) 0.00146922 4.5219E-10
nrMotif1157	TTCTGANTN	103	102	23	FOXI1_do (FOXI1) 0.0 3.9588E-7	MA0314.1 (HAP3) 0.0 2.5746E-6			GFI1 (GFI1) 0.249354 2.5772E-5	UW.Motif.0208 0.345052 1.015E-5	TATA_disc6 (TATA) 0.897039 8.7712E-12	CN0170.1 (LM170) 0.517675 2.4417E-6
nrMotif1158	AATYTGTGN	93	90	23	FOXP3_f1 (FOXP3) 0.609371 1.0612E-6	MA0158.1 (HOXA5) 0.433578 3.9929E-7	M00987 (FOXP1) 0.616315 0.0	POU3F4_v2 (POU3F4) 0.0 8.5328E-5	GFI1 (GFI1) 0.684663 0.0	UW.Motif.0268 0.100585 2.0238E-9	HOXA5_2 (HOXA5) 0.0 3.9929E-7	PB0208.1 (Zscan4_2) 0.652817 0.0	RNCMPT00091 0.348989
nrMotif1159'	AGCCYATTN	94	90	19	PO4F2_do (POU4F2) 0.0 3.3181E-5		M00630 (FOXM1) 0.434148 0.0			UW.Motif.0110 0.842928 0.0		CN0218.1 (LM218) 0.0118532 5.1234E-9	RNCMPT00148 0.33291
nrMotif1160'	TTKGAGCAN	91	88	19	NFAC4_do (NFATC4) 0.0 2.1806E-5	MA0326.1 (MAC1) 0.0 9.5537E-5			MEF2 (MEF2) 0.9672 0.0		STAT_disc4 (STAT) 0.0 9.9662E-7	PF0172.1 (TTGCWCAAY) 0.0 7.6889E-7
nrMotif1161	AANCAGTC	91	90	18	MEIS1_do (MEIS1) 0.904316 2.2394E-6		M00421 (MEIS1B:HOXA9) 0.0 5.5483E-5			UW.Motif.0428 0.89151 0.0	MEIS1::HOXA9_2 (MEIS1::HOXA9) 0.0 5.5484E-5	CN0206.1 (LM206) 0.0 1.5824E-5
nrMotif1162	NTCCATCAN	92	82	23	HXA1_do (HOXA1) 0.115803 2.2943E-9	MA0070.1 (PBX1) 0.0 2.8078E-5	M00998 (PBX) 0.891374 0.0		UA8 (UA8) 0.22216 0.0	UW.Motif.0036 0.391581 5.5536E-6	ZBTB6_1 (ZBTB6) 0.0 2.6804E-7	CN0229.1 (LM229) 0.0 5.4787E-9
nrMotif1163	TGCATCAT	94	88	20		MA0466.1 (CEBPB) 0.474691 9.2348E-7	M00115 (Tax/CREB) 0.772128 9.2497E-6	Atf4_1 (ATF4) 0.0342074 5.3739E-11	CREB (CREB) 0.016013 1.3746E-7	UW.Motif.0020 0.834408 4.4781E-6	ATF4_3 (ATF4) 0.027965 5.3738E-11	CN0229.1 (LM229) 0.0 2.9596E-6	RNCMPT00180 0.673382
nrMotif1164	NSTGGCCACN	92	86	24	RFX1_f1 (RFX1) 0.0 4.5869E-5	MA0139.1 (CTCF) 0.499485 0.0	M00329 (Pax-9) 0.0716917 1.5187E-5	HIC2 (HIC2) 0.191742 0.0		UW.Motif.0045 0.447987 4.5514E-10	HIC2_1 (HIC2) 0.544068 0.0	MA0139.1 (CTCF) 0.733291 0.0	RNCMPT00063 0.0674961
nrMotif1165	CTWGTTA	92	81	19	ONEC2_si (ONECUT2) 0.0 4.1317E-6	MA0217.1 (caup) 0.174893 2.2305E-6	M01014 (SOX) 0.0 2.899E-5	Foxg1_1 (FOXG1) 0.0 8.6781E-5	SOX2-OCT4 (SOX2-OCT4) 0.938014 0.0		SOX_1 (SOX) 0.0 2.899E-5	MA0217.1 (caup) 0.710488 2.2305E-6
nrMotif1166	GGTGSTCAN	96	84	19	ZIC3_do (ZIC3) 0.0 1.7498E-6	MA0326.1 (MAC1) 0.0 3.0458E-5	M00448 (Zic1) 0.892619 3.7091E-7	ZBTB7A (ZBTB7A) 0.0 6.1243E-6	REST (REST) 0.0 4.1896E-5	UW.Motif.0138 0.323937 5.369E-8	ZIC1_1 (ZIC1) 0.0 3.7091E-7	PB0099.1 (Zfp691_1) 0.0 1.3367E-5
nrMotif1167'	CCYCTAGCN	95	87	21		MA0531.1 (CTCF) 0.0 8.2475E-5		CTCF (CTCF) 0.0 5.7494E-6		UW.Motif.0087 0.0 5.9051E-6	CTCF_disc3 (CTCF) 0.0 4.5396E-8	CN0211.1 (LM211) 0.0 3.2724E-6
nrMotif1168	NMACAGCCCT	91	85	20	TEAD4_f1 (TEAD4) 0.0 2.1474E-6	MA0332.1 (MET28) 0.737675 0.0	M00769 (AML) 0.451131 0.0		UA12 (UA12) 0.0855971 4.0709E-8	UW.Motif.0042 0.00278008 5.401E-8	ZNF350_1 (ZNF350) 0.187843 2.6375E-5	CN0218.1 (LM218) 0.0 2.1893E-7
nrMotif1169	TGGTTTN	90	86	21	RUNX3_do (RUNX3) 0.685858 4.7472E-7	MA0511.1 (RUNX2) 0.253062 5.5133E-7	M00722 (core-binding_factor) 0.483145 1.9011E-7	RUNX3_v4 (RUNX3) 0.0 2.6049E-5	RUNX1 (RUNX1) 0.0420411 9.0365E-8	UW.Motif.0330 0.0498056 1.1862E-7	BARHL2_1 (BARHL2) 0.802823 0.0	CN0085.1 (LM85) 0.395194 1.1434E-6	RNCMPT00136 0.175913
nrMotif1170	NTYTGCTTTN	90	83	19	IRF9_si (IRF9) 0.364019 0.0	MA0020.1 (Dof2) 0.201979 1.7915E-5	M00062 (IRF-1) 0.0961083 8.5013E-5	SPI1 (SPI1) 0.651558 0.0	MEF2 (MEF2) 0.243529 0.0	UW.Motif.0357 0.0469524 1.0674E-6	IRF_known1 (IRF) 0.700574 0.0	PF0166.1 (YNTTTNNNANGCARM) 0.712954 5.3107E-7
nrMotif1171	TAAGWCA	90	87	21	TFE3_do (TFE3) 0.0 1.7255E-5	MA0459.1 (tll) 0.0 2.0493E-5	M00926 (AP-1) 0.555872 5.6447E-6	NR2E1_v2 (NR2E1) 0.0 2.5509E-6	v-Maf (v-Maf) 0.364156 0.0	UW.Motif.0001 0.0 3.1511E-5	NR2E1_2 (NR2E1) 0.0 2.5509E-6	MA0459.1 (tll) 0.0 2.0493E-5
nrMotif1172	CMATGAGG	90	84	22	HBP1_do (HBP1) 0.0 2.0062E-5		M00687 (alpha-CP1) 0.505333 1.1771E-6				NFY_known4 (NFY) 0.0 1.1771E-6	CN0144.1 (LM144) 0.0 1.8582E-5
nrMotif1173	NNTCAAGTCN	90	84	24	NKX25_f1 (NKX2-5) 0.0 3.8459E-7	MA0253.1 (vnd) 0.0 5.8765E-7	M00240 (Nkx2-5) 0.828893 3.0019E-7	NKX2-8_v2 (NKX2-8) 0.0 2.844E-6	ESR1 (ESR1) 0.908135 0.0	UW.Motif.0240 0.0 4.1622E-6	NKX2-5_1 (NKX2-5) 0.0 3.0019E-7	CN0205.1 (LM205) 0.109797 1.1687E-8
nrMotif1174	TGACTST	94	90	20	SMRC1_si (SMARCC1) 0.0 1.5815E-6	MA0272.1 (ARG81) 0.153816 1.3708E-6	M00926 (AP-1) 0.0 1.266E-5	JDP2_v3 (JDP2) 0.0 6.8195E-6	AP1 (AP1) 0.616239 0.0	UW.Motif.0001 0.952836 1.4404E-6	AP1_known10 (AP1) 0.0 2.8296E-7	MA0272.1 (ARG81) 0.333462 1.3708E-6
nrMotif1175	NTCATCCCN	90	87	21	SRBP2_f1 (SREBF2) 0.913198 0.0	MA0303.1 (GCN4) 0.251777 0.0	M00704 (TEF-1) 0.76649 9.2323E-6	NFE2 (NFE2) 0.0 9.5181E-5	ZNF263 (ZNF263) 0.311308 1.5564E-5	UW.Motif.0553 0.97947 0.0	ZNF263_disc1 (ZNF263) 0.0 6.1443E-7	MA0303.1 (GCN4) 0.483602 0.0	RNCMPT00021 0.685977
nrMotif1176	TGTGAAN	90	83	20		MA0321.1 (INO2) 0.462364 8.7822E-7	M00086 (Ik-1) 0.0 4.0925E-5	TBX15 (TBX15) 0.303575 6.7195E-8	GFI1 (GFI1) 0.310394 0.0	UW.Motif.0459 0.236294 6.0149E-7	TBX15_1 (TBX15) 0.235059 6.7195E-8	CN0202.1 (LM202) 0.19529 5.4423E-8	RNCMPT00251 0.0236264
nrMotif1177	NTCCTKCTA	91	81	22	KAISO_do (ZBTB33) 0.0464065 1.2084E-7		M00531 (NERF1a) 0.344138 8.9353E-5		ETS1 (ETS1) 0.0830103 0.0	UW.Motif.0046 0.637973 0.0	ZBTB33_known1 (ZBTB33) 0.0158872 3.2234E-10	CN0163.1 (LM163) 0.74092 0.0	RNCMPT00055 0.118919
nrMotif1178	TMCCAACA	90	83	21	TOPRS_do (TOPORS) 0.0 8.5586E-5	MA0267.1 (ACE2) 0.909501 0.0	M00141 (Lyf-1) 0.0 9.582E-5	TP63 (TP63) 0.342274 1.7051E-7	ZNF143 (ZNF143) 0.171354 7.5425E-5	UW.Motif.0399 0.0 5.9608E-5	TP63_1 (TP63) 0.560833 1.7051E-7	PF0114.1 (YTCCCRNNAGGY) 0.0 2.4825E-5	RNCMPT00164 0.172318
nrMotif1179	GTGCCAG	90	83	19	NFIA+NFIB+NFIC+NFIX_f2 (NFIA) 0.0 5.966E-5	MA0513.1 (SMAD2::SMAD3::SMAD4) 0.240416 6.4822E-7	M00808 (Pax) 0.0 8.6637E-5	NFIB (NFIB) 0.282989 4.2248E-7		UW.Motif.0002 0.204906 7.1831E-7	NFIB_1 (NFIB) 0.618361 4.2248E-7	CN0090.1 (LM90) 0.0 1.6919E-5
nrMotif1180	NAGAGCTGGN	89	89	20	TOPRS_do (TOPORS) 0.0 4.1019E-6	MA0461.1 (Atoh1) 0.0 8.5664E-5	M00176 (AP-4) 0.503412 3.5352E-6		UA12 (UA12) 0.270253 0.0	UW.Motif.0660 0.141626 4.6775E-8	TFAP4_3 (TFAP4) 0.0 3.5352E-6	CN0169.1 (LM169) 0.506737 2.3213E-6
nrMotif1181#	AAGTTTAGN	90	81	17									RNCMPT00235 0.21613
nrMotif1182'	NTTTCTTGA	89	88	20	NR1I3_do (NR1I3) 0.0 4.155E-7	MA0520.1 (Stat6) 0.439732 0.0	M01010 (HMGIY) 0.489013 0.0	Rarg_v3_1 (RARG) 0.0 1.296E-5	HSF1 (HSF1) 0.36662 0.0	UW.Motif.0105 0.523291 0.0	RARG_9 (RARG) 0.0 1.296E-5	CN0226.1 (LM226) 0.0 7.6762E-6
nrMotif1183	CACTGWG	91	81	19		MA0335.1 (MET4) 0.0 2.176E-5	M00191 (ER) 0.712304 0.0	NFIB (NFIB) 0.0 1.8373E-5	A-Box (A-Box) 0.419294 0.0	UW.Motif.0495 0.0877082 1.072E-7	ESRRA_known1 (ESRRA) 0.0 1.2771E-5	MA0335.1 (MET4) 0.0 2.176E-5
nrMotif1184	AAWCATCCN	89	87	19	BDP1_f2 (BDP1) 0.0 4.4483E-5	MA0042.1 (FOXI1) 0.412103 0.0	M00289 (HFH-3) 0.534843 0.0	Atf4_1 (ATF4) 0.0 2.0598E-5	NR3C1 (NR3C1) 0.906947 0.0	UW.Motif.0410 0.480543 2.9976E-5	HDX_1 (HDX) 0.581013 0.0	PH0037.1 (Hdx) 0.578698 0.0	RNCMPT00280 0.179082
nrMotif1185	GCCRGCCGNN	89	89	20	SMAD2_do (SMAD2) 0.0 9.8171E-5	MA0361.1 (RDS1) 0.278695 1.4985E-5	M00698 (HEB) 0.612929 6.0487E-6		CTCF (CTCF) 0.278571 0.0	UW.Motif.0012 0.375944 0.0	BCL_disc8 (BCL) 0.340858 0.0	CN0176.1 (LM176) 0.183832 1.5142E-5	RNCMPT00082 0.611908
nrMotif1186	AGTSCCCTNN	89	86	21	NKX21_do (NKX2-1) 0.387292 4.2028E-6	MA0139.1 (CTCF) 0.548467 0.0			CTCF (CTCF) 0.888184 0.0	UW.Motif.0142 0.0708532 1.106E-6	RAD21_disc5 (RAD21) 0.372059 3.228E-5	CN0007.1 (LM7) 0.199256 0.0	RNCMPT00134 0.540065
nrMotif1187	NGAATGGST	89	83	18	CEBPZ_si (CEBPZ) 0.0 1.0117E-5	MA0359.1 (RAP1) 0.55587 0.0	M00209 (NF-Y) 0.897345 0.0	YY2 (YY2) 0.0 8.2029E-5	BARHL2 (BARHL2) 0.461528 7.0815E-5	UW.Motif.0069 0.256259 7.6253E-7	CEBPB_disc2 (CEBPB) 0.652296 8.7954E-7	CN0130.1 (LM130) 0.700954 0.0
nrMotif1188	GATCCCA	89	83	19	TOPRS_do (TOPORS) 0.0 5.7397E-5	MA0316.1 (HAP5) 0.915664 0.0	M00482 (PITX2) 0.0 4.5996E-6	ZNF410 (ZNF410) 0.0 2.2368E-5		UW.Motif.0022 0.859307 7.1737E-7	PITX2_1 (PITX2) 0.0 4.5996E-6	PB0098.1 (Zfp410_1) 0.0 2.2569E-5
nrMotif1189	GGAGCACC	90	80	17		MA0123.1 (abi4) 0.616169 6.325E-6	M01037 (GLI) 0.513198 0.0			UW.Motif.0138 0.0 3.0454E-5	ZNF691_1 (ZNF691) 0.0 2.9331E-6	PB0099.1 (Zfp691_1) 0.516876 2.9764E-6	RNCMPT00074 0.247119
nrMotif1190	NGCTGCCTC	89	86	20	GT2D1_f2 (GTF2IRD1) 0.0 8.8005E-6	MA0495.1 (MAFF) 0.383901 7.865E-5	M00517 (AP-1) 0.157602 0.0	MAFF (MAFF) 0.348668 2.9199E-5	v-Maf (v-Maf) 0.0571993 2.6669E-5	UW.Motif.0339 0.0206075 1.7164E-7	MAF_disc1 (MAF) 0.452476 1.3514E-5	CN0106.1 (LM106) 0.0730658 1.0433E-6	RNCMPT00082 0.584021
nrMotif1191	NTGGWGACCN	88	80	25	ESR2_do (ESR2) 0.0 1.1085E-5	MA0112.2 (ESR1) 0.0 1.7039E-5	M00515 (PPARG) 0.0 3.1759E-5	RARG_v3 (RARG) 0.072437 3.0679E-8	EBF1 (EBF1) 0.281909 0.0	UW.Motif.0092 0.40504 0.0	RARG_3 (RARG) 0.165628 3.0679E-8	PF0098.1 (GTCNYYATGR) 0.0 4.2457E-7
nrMotif1192	NCTGWTGTG	88	80	19	ZN274_f1 (ZNF274) 0.0 2.0133E-5	MA0133.1 (BRCA1) 0.623147 0.0	M00921 (GR) 0.489382 0.0		UA9 (UA9) 0.38676 1.448E-5	UW.Motif.0167 0.862074 0.0	BPTF_1 (BPTF) 0.0 5.4709E-6	CN0165.1 (LM165) 0.347565 2.4347E-10	RNCMPT00081 0.0145213
nrMotif1193#	NTGTTGG	89	82	22									RNCMPT00164 0.323669
nrMotif1194	NGGGATGGANN	88	79	20	MAZ_f1 (MAZ) 0.103896 0.0	MA0162.2 (EGR1) 0.381075 0.0	M00649 (MAZ) 0.464473 4.614E-5	ZNF524 (ZNF524) 0.804847 0.0	ZNF263 (ZNF263) 0.37222 0.0	UW.Motif.0175 0.290501 0.0	GTF2I_1 (GTF2I) 0.719775 0.0	PB0098.1 (Zfp410_1) 0.0 5.2028E-6	RNCMPT00026 0.171227
nrMotif1195'	TKAGATG	89	85	19	ZBTB6_do (ZBTB6) 0.0 4.475E-5		M00162 (Oct-1) 0.0 3.4995E-5			UW.Motif.0296 0.0 7.2763E-5	POU2F2_known6 (POU2F2) 0.0 3.4995E-5	CN0027.1 (LM27) 0.641453 4.9531E-7
nrMotif1196	NNNGGGCYCTCN	88	78	20	PLAL1_si (PLAGL1) 0.845246 2.0287E-6	MA0516.1 (SP2) 0.182206 0.0	M00982 (KROX) 0.927013 0.0		E2F1 (E2F1) 0.190744 0.0	UW.Motif.0327 0.0563484 0.0	SRF_disc2 (SRF) 0.0628574 0.0		RNCMPT00052 0.12564
nrMotif1197	CCCTRATG	88	79	21	HXD13_do (HOXD13) 0.0 6.6949E-5	MA0256.1 (zen) 0.0 2.4581E-5		SPDEF_v4 (SPDEF) 0.0 2.8009E-5	CREB-ext (CREB) 0.120815 1.3798E-5		CTCF_disc7 (CTCF) 0.0 3.9047E-6	CN0135.1 (LM135) 0.0 6.1593E-6	RNCMPT00100 0.794002
nrMotif1198	CTGATGY	88	85	20		MA0488.1 (JUN) 0.0 1.8429E-5		SPDEF_v4 (SPDEF) 0.0 5.1064E-5	TCF12 (TCF12) 0.718427 0.0		MYC_disc5 (MYC) 0.570038 8.8352E-8	MA0096.1 (bZIP910) 0.0 5.072E-5	RNCMPT00083 0.428079
nrMotif1199	NNAGGTGGGGW	87	87	17	KLF15_do (KLF15) 0.168034 2.035E-7	MA0436.1 (YPR022C) 0.235919 7.3682E-7	M00008 (Sp1) 0.441732 6.4267E-5	SP1 (SP1) 0.532379 0.0	ZNF281 (ZNF281) 0.0111602 0.0	UW.Motif.0599 0.0388884 3.687E-5	CCNT2_disc2 (CCNT2) 0.0436107 1.5258E-6	PF0056.1 (GGGTGGRR) 0.181266 4.7779E-9	RNCMPT00029 0.222178
nrMotif1200	CCCCCCGCNNNNNNN	87	86	16	WT1_f1 (WT1) 5.46105E-4 1.8345E-7	MA0162.2 (EGR1) 5.63614E-5 7.3209E-7	M00933 (Sp-1) 7.91916E-5 1.995E-5	ZIC3 (ZIC3) 0.359884 1.1304E-10	EGR1 (EGR1) 0.00164984 9.7391E-6	UW.Motif.0009 0.0511187 0.0	SP1_known6 (SP1) 2.25708E-4 0.0	PB0010.1 (Egr1_1) 0.470299 2.8442E-7	RNCMPT00052 0.219889
nrMotif1201	ACWTGAGT	89	79	15	MITF_do (MITF) 0.928842 0.0	MA0069.1 (Pax6) 0.0 2.6935E-6	M00432 (TTF1) 0.0261987 1.2182E-9	Jdp2_1 (JDP2) 0.0 8.9808E-5			NKX2-1_1 (NKX2-1) 0.152223 1.2182E-9	MA0247.1 (tin) 0.0 1.1854E-7
nrMotif1202	KATCTGTTN	87	82	20	GATA4_do (GATA4) 0.495843 0.0	MA0091.1 (TAL1::TCF3) 0.0 2.2345E-6	M00070 (Tal-1beta:ITF-2) 0.0 3.6719E-7		TAL1 (TAL1) 0.273457 1.0395E-5	UW.Motif.0526 0.0925276 2.2269E-6	ZBTB16_1 (ZBTB16) 0.0 2.7678E-7	CN0073.1 (LM73) 0.697592 1.9858E-7
nrMotif1203	CRTGCAC	89	77	19	BCL3_f1 (BCL3) 0.0 1.6086E-5	MA0581.1 (LEC2) 0.0858745 2.803E-5	M00652 (Nrf-1) 0.730563 0.0		ZNF143 (ZNF143) 0.120048 4.2186E-6		EGR1_disc7 (EGR1) 0.0 1.5351E-5	PF0159.1 (GGCKCATGS) 0.0 3.0891E-5	RNCMPT00123 0.0104108
nrMotif1204'	ATCAAATCN	87	84	20	GFI1_do (GFI1) 0.00687141 0.0	MA0151.1 (ARID3A) 0.0 1.7403E-5	M00805 (LEF1) 0.0 5.7496E-5	TCF7L1 (TCF7L1) 0.0 7.7944E-5	SREBF1 (SREBF1) 0.433515 0.0	UW.Motif.0444 0.0 5.3981E-5	ARID3A_1 (ARID3A) 0.0 1.7403E-5	CN0092.1 (LM92) 0.734238 1.1588E-6
nrMotif1205'	TCTWAGTT	91	88	20			M01014 (SOX) 0.0 4.0961E-5		BARHL2 (BARHL2) 0.593311 0.0		SOX_1 (SOX) 0.0 4.0961E-5		RNCMPT00147 0.07381
nrMotif1206	CAGTTTGAN	93	84	21	HXA9_si (HOXA9) 0.0 2.1065E-5		M00699 (ICSBP) 0.0 2.946E-6	NR4A2 (NR4A2) 0.0 9.5804E-7	UA10 (UA10) 0.378749 3.4224E-5		NR4A_known2 (NR4A) 0.0 9.5806E-7	CN0206.1 (LM206) 0.0 3.0401E-6	RNCMPT00284 0.811097
nrMotif1207	ATGTTGSCN	89	78	17	HMGA2_si (HMGA2) 0.0 4.1119E-5	MA0262.1 (mab-3) 0.564808 3.2058E-6	M00280 (RFX1) 0.312945 0.0	TP63 (TP63) 0.0 3.9813E-5		UW.Motif.0339 0.184078 1.3425E-5	TP63_1 (TP63) 0.0 3.9813E-5	MA0262.1 (mab-3) 0.0 3.2058E-6
nrMotif1208	NGAGKTGTT	91	87	23	FOXO4_do (FOXO4) 0.0 6.1281E-5	MA0503.1 (Nkx2-5) 0.674408 0.0	M01020 (TBX5) 0.0128843 0.0	MYF6 (MYF6) 0.0 3.4637E-5	SREBF1 (SREBF1) 0.344846 0.0		ETS_disc5 (ETS) 0.507378 4.8809E-9	PF0129.1 (RRAGTTGT) 0.0 1.8599E-7	RNCMPT00084 0.466052
nrMotif1209'	TRACTCTCN	88	84	18	FOSB_si (FOSB) 0.627513 0.0	MA0272.1 (ARG81) 0.0 1.7304E-5	M00926 (AP-1) 0.0 4.4862E-5		AP1 (AP1) 0.169749 0.0	UW.Motif.0141 0.0 6.5113E-6	ZBTB33_disc3 (ZBTB33) 0.0 1.7396E-7	MA0099.1 (Fos) 0.0 1.0715E-5
nrMotif1210'	TAGCACA	87	84	20	CEBPB_do (CEBPB) 0.0 9.0175E-5	MA0397.1 (STP4) 0.894667 0.0	M00751 (AML1) 0.0 7.1365E-5	MTF1 (MTF1) 0.0 7.0453E-5			PDX1_4 (PDX1) 0.0 7.4773E-6	PH0081.1 (Pdx1) 0.0 8.3673E-6	RNCMPT00209 0.0361027
nrMotif1211'	NATGGGSTTN	86	77	18	YBOX1_f1 (YBX1) 0.622798 0.0	MA0596.1 (SREBF2) 0.0 3.5302E-7	M00749 (SREBP-1) 0.0 1.4198E-5		SREBF1 (SREBF1) 0.60109 0.0	UW.Motif.0022 0.871798 0.0	SREBP_known3 (SREBP) 0.0 1.4198E-5	PH0026.1 (Duxbl) 0.677746 0.0	RNCMPT00237 0.309292
nrMotif1212	CCAKKATTN	86	84	22				SPDEF_v2 (SPDEF) 0.0 7.4711E-5	UA7 (UA7) 0.345731 0.0	UW.Motif.0109 0.013484 1.2589E-7	YY1_disc2 (YY1) 0.0 6.7273E-5	PF0161.1 (TTANWNANTGGM) 0.951447 0.0
nrMotif1213	AGTTCAT	86	85	20	NR1I2_si (NR1I2) 0.0896593 3.4889E-7	MA0534.1 (EcR::usp) 0.370051 5.832E-7	M01032 (HNF4) 0.033764 1.3998E-8	VDR (VDR) 0.337448 6.3721E-8	ESRRA (ESRRA) 0.58845 0.0	UW.Motif.0036 0.0 2.1469E-5	HNF4_known10 (HNF4) 0.236188 1.3998E-8	MA0159.1 (RXR::RAR_DR5) 0.0 6.6725E-6
nrMotif1214'	NGAGYCCAAN	86	80	21		MA0505.1 (Nr5a2) 0.340431 0.0	M00967 (HNF4/COUP) 0.325613 0.0	HNF4A_v6 (HNF4A) 0.0 3.1563E-6		UW.Motif.0032 0.0 1.5353E-5	HNF4_disc3 (HNF4) 0.0 2.9651E-6	CN0093.1 (LM93) 0.0 2.2629E-6
nrMotif1215	NGTGGGGGTNNNNN	86	82	18	WT1_f1 (WT1) 0.00532792 0.0	MA0337.1 (MIG1) 0.287308 3.3211E-5	M00807 (EGR) 0.0671334 1.7145E-6	ZNF740_v2 (ZNF740) 0.0054116 1.3243E-7	ZNF281 (ZNF281) 0.0216073 0.0	UW.Motif.0456 0.0138465 0.0	ZNF740_3 (ZNF740) 0.017237 1.3243E-7	PF0056.1 (GGGTGGRR) 0.0088065 9.2814E-6	RNCMPT00150 0.128802
nrMotif1216	GAKTTCT	86	81	22	MECP2_f2 (MECP2) 0.0 3.702E-5		M00808 (Pax) 0.0 6.1493E-5			UW.Motif.0481 0.632313 6.3236E-6	RXRA_known4 (RXRA) 0.0 1.2066E-5	CN0147.1 (LM147) 0.78541 7.8967E-7
nrMotif1217'	NTGGWCCCCN	90	81	18		MA0366.1 (RGM1) 0.101225 0.0	M00646 (LF-A1) 0.0 7.2776E-5	SPDEF_v2 (SPDEF) 0.0 3.772E-6			SPDEF_3 (SPDEF) 0.0 3.772E-6	MA0366.1 (RGM1) 0.122855 0.0	RNCMPT00016 0.769684
nrMotif1218	WTGCTCA	85	83	22	SOX17_f1 (SOX17) 0.0 1.2345E-5	MA0326.1 (MAC1) 0.0744404 6.0142E-9		MAFK (MAFK) 0.0 8.4009E-5	v-Maf (v-Maf) 0.28318 0.0		STAT_disc4 (STAT) 0.0 2.9038E-7	MA0326.1 (MAC1) 0.206236 6.0142E-9	RNCMPT00071 0.388087
nrMotif1219	NGTTTGCMA	86	85	21	ELF3_do (ELF3) 0.704092 0.0	MA0157.1 (FOXO3) 0.418787 7.6931E-5	M00624 (DBP) 0.0 1.0045E-5	LHX6_v3 (LHX6) 0.553068 0.0		UW.Motif.0102 0.307991 1.401E-5	LHX6_5 (LHX6) 0.941262 0.0	PF0083.1 (TGTTTGY) 0.139048 6.6341E-6
nrMotif1220	CCACACTCN	85	82	20	KLF1_do (KLF1) 0.425949 9.3114E-7	MA0090.1 (TEAD1) 0.726942 0.0	M00751 (AML1) 0.0 1.7502E-5	TEAD4 (TEAD4) 0.533462 0.0	UA11 (UA11) 0.0284028 2.0862E-8	UW.Motif.0019 0.0280596 2.9095E-7	CACD_2 (CACD) 0.790057 1.7235E-7	PF0031.1 (GGGYGTGNY) 0.0 6.0716E-6	RNCMPT00285 0.00971344
nrMotif1221	CTWGTGGCN	88	82	19	RAD21_do (RAD21) 0.836935 0.0	MA0139.1 (CTCF) 0.80506 0.0	M01009 (HES1) 0.163788 0.0	CTCF (CTCF) 0.0 2.2772E-5	CTCF (CTCF) 0.319689 1.3823E-5	UW.Motif.0059 0.0 8.5642E-6	SMC3_disc4 (SMC3) 0.37616 5.2386E-8	CN0135.1 (LM135) 0.257324 3.7656E-7
nrMotif1222	ATGCNAGG	86	76	16	RFX2_do (RFX2) 0.0 1.5091E-5		M00279 (MIF-1) 0.0 6.6442E-6	TEAD3 (TEAD3) 0.606633 2.4222E-6	ZNF143 (ZNF143) 0.39566 0.0		TEAD3_1 (TEAD3) 0.0 2.4222E-6	PF0034.1 (CYTAGCAAY) 0.69842 7.2361E-8
nrMotif1223	MAACCTTCN	88	82	19		MA0486.1 (HSF1) 0.0 3.6143E-5			HSF1 (HSF1) 0.261712 2.2866E-5	UW.Motif.0313 0.262657 2.251E-5	ZNF628_1 (ZNF628) 0.0 1.3803E-5	PF0141.1 (TTCNRGNNNNTTC) 0.0 4.2153E-5	RNCMPT00206 0.272517
nrMotif1224	NCAGGCAWCN	87	80	19	STAT6_do (STAT6) 0.970421 0.0	MA0340.1 (MOT3) 0.0 3.2869E-5	M00280 (RFX1) 0.257888 1.6673E-5	RFX4_v2 (RFX4) 0.0 1.0685E-5	RFX5 (RFX5) 0.391901 0.0	UW.Motif.0235 0.381882 7.9153E-5	RFX5_known7 (RFX5) 0.0 1.0685E-5	PF0053.1 (RYTGCNNRGNAAC) 0.627919 1.6637E-6
nrMotif1225	NCACGGGGC	84	83	17	MYC_si (MYC) 0.397677 0.0	MA0561.1 (PIF4) 0.0487102 1.5787E-8	M00799 (Myc) 0.539457 6.8528E-6	CREB3L1_v3 (CREB3L1) 0.0566515 2.2899E-6	CTCF (CTCF) 0.126369 5.5704E-5	UW.Motif.0048 0.235269 5.5794E-5	RAD21_disc8 (RAD21) 0.0854928 1.2E-6	MA0104.2 (Mycn) 0.0423254 1.2598E-6
nrMotif1226	NCTGTTAA	84	77	19	MYOG_f2 (MYOG) 0.0 8.8381E-5	MA0173.1 (CG11617) 0.776744 6.3983E-7	M00725 (HP1_site_factor) 0.395939 4.2419E-6	ZNF435 (ZNF435) 0.0913047 3.3501E-9		UW.Motif.0118 0.0 2.0305E-5	ZSCAN16_1 (ZSCAN16) 0.0694724 3.3501E-9	PB0109.1 (Bbx_2) 0.62044 0.0
nrMotif1227	CCTTGGSA	88	86	23	NFIA+NFIB+NFIC+NFIX_si (NFIA) 0.285037 0.0	MA0368.1 (RIM101) 0.214787 2.137E-5	M00977 (EBF) 0.100572 2.4206E-7	EBF1 (EBF1) 0.366866 2.2693E-6	ESRRA (ESRRA) 0.048423 8.4802E-5	UW.Motif.0018 0.0924889 1.3089E-7	EBF1_known2 (EBF1) 0.419386 2.4206E-7	PF0047.1 (TGCCAAR) 0.318675 3.0441E-7
nrMotif1228	NCTTKGAGT	84	77	18	BDP1_do (BDP1) 0.0 4.4673E-6		M00805 (LEF1) 0.0963616 3.1362E-7	Rara_v2_1 (RARA) 0.0 1.2262E-5	PRDM1 (PRDM1) 0.740256 0.0	UW.Motif.0163 0.0 1.6989E-5	TCF7L2_known2 (TCF7L2) 0.522838 3.1362E-7	PF0073.1 (CTTTGA) 0.228299 1.7727E-7
nrMotif1229	GCANGCA	84	83	22	HLTF_si (HLTF) 0.0 4.4698E-5	MA0564.1 (ABI3) 0.195803 6.8366E-7		SOX8_v5 (SOX8) 0.0 4.5637E-5	ZNF143 (ZNF143) 0.10926 7.068E-6	UW.Motif.0289 0.621932 0.0	SOX8_6 (SOX8) 0.0 4.5637E-5	CN0090.1 (LM90) 0.636324 4.0261E-6	RNCMPT00168 0.0599192
nrMotif1230	CCWTCWTG	86	86	18	TYY1_do (YY1) 0.0835078 5.8712E-6	MA0095.2 (YY1) 0.152858 1.9465E-7	M00793 (YY1) 0.0781126 1.6964E-5		UA4 (UA4) 0.0370672 2.4925E-6	UW.Motif.0096 0.486342 4.2952E-6	TATA_disc1 (TATA) 0.215906 1.3569E-8	PF0010.1 (GCCATNTTG) 0.145411 1.6434E-8	RNCMPT00037 0.248813
nrMotif1231	RGTTCTGG	87	82	21	HSF1_f1 (HSF1) 0.0 2.0311E-6					UW.Motif.0146 0.154435 1.1551E-7		PF0141.1 (TTCNRGNNNNTTC) 0.645489 1.3685E-6
nrMotif1232'	NAGACCAA	86	82	21	TF3C2_do (GTF3C2) 0.0 8.2555E-5	MA0371.1 (ROX1) 0.610491 0.0		TCF7L1 (TCF7L1) 0.0 4.3919E-5	TCF7L2 (TCF7L2) 0.160293 0.0		MSX2_1 (MSX2) 0.542481 0.0	CN0177.1 (LM177) 0.125962 4.3593E-8	RNCMPT00136 0.527367
nrMotif1233	NGGGGACAGN	84	79	20	CSEN_do (KCNIP3) 0.0 8.7278E-5	MA0513.1 (SMAD2::SMAD3::SMAD4) 0.455703 5.1098E-5	M00646 (LF-A1) 0.257698 3.2176E-7		GATA1-ext (GATA1) 0.113221 0.0	UW.Motif.0634 0.0600025 3.5319E-6	GATA_known14 (GATA) 0.0994249 2.0791E-7	MA0140.1 (Tal1::Gata1) 0.058515 2.0791E-7	RNCMPT00246 0.620973
nrMotif1234	NACAGAKTC	84	79	19	PRRX1_do (PRRX1) 0.0 4.7948E-5				NR3C1 (NR3C1) 0.847466 0.0	UW.Motif.0319 0.481416 8.7847E-5	REST_disc7 (REST) 0.0 7.9572E-7		RNCMPT00006 0.648881
nrMotif1235#	NTCTYAGGT	86	79	19
nrMotif1236	CCCTGTTG	86	79	21	PLAL1_f1 (PLAGL1) 0.0 6.5591E-6	MA0600.1 (RFX2) 0.625559 0.0		SCRT2 (SCRT2) 0.569986 2.0399E-7	CTCF (CTCF) 0.313171 5.2823E-5	UW.Motif.0343 0.0 3.1892E-5	CTCF_disc7 (CTCF) 0.91904 6.9043E-7	PF0057.1 (ACCTGTTG) 0.119916 8.7375E-10
nrMotif1237	CAATWTGT	84	79	21	FOXP3_f1 (FOXP3) 0.0 2.779E-5	MA0269.1 (AFT1) 0.27532 0.0	M00105 (CDP_CR3) 0.496309 3.9744E-6	RORA (RORA) 0.0 3.7306E-5		UW.Motif.0244 0.0 9.3024E-6	CUX1_4 (CUX1) 0.0 3.9745E-6	CN0075.1 (LM75) 0.0 2.7715E-6
nrMotif1238	GATGGSCA	84	81	19	NDF1_do (NEUROD1) 0.134404 2.5575E-8		M00651 (NF-muE1) 0.693659 9.345E-7	SRF_v2 (SRF) 0.0 8.6667E-5		UW.Motif.0045 0.0 9.0601E-6	YY1_known3 (YY1) 0.0 9.345E-7	CN0070.1 (LM70) 0.0 9.0626E-6
nrMotif1239	AACAGGAAN	83	82	16	ELF3_f1 (ELF3) 0.065736 3.5875E-9	MA0156.1 (FEV) 0.445088 1.7878E-6	M00746 (ELF-1) 0.308405 8.3086E-7	ETV2 (ETV2) 0.29498 0.0	ETS1 (ETS1) 0.00175684 6.2758E-5	UW.Motif.0413 0.153323 3.5363E-7	EP300_disc10 (EP300) 0.115785 1.0089E-10	CN0165.1 (LM165) 0.0019759 1.0813E-10
nrMotif1240	CWAAAGGCN	83	76	21	NR2E3_si (NR2E3) 0.434366 3.3279E-6			Rara_v3_1 (RARA) 0.0 2.0721E-6	RXRA (RXRA) 0.895122 0.0	UW.Motif.0338 0.0 5.4865E-6	E2F_disc5 (E2F) 0.0 1.5959E-6	CN0138.1 (LM138) 0.902735 0.0
nrMotif1241	GCGCGGAGG	86	85	19		MA0579.1 (CDC5) 0.117262 3.2449E-7	M00695 (ETF) 0.681219 9.6123E-6		UA6 (UA6) 0.321596 5.1486E-5	UW.Motif.0015 0.791043 0.0	BCL_disc10 (BCL) 0.718831 2.1248E-6	MA0399.1 (SUT1) 0.396923 2.8989E-6	RNCMPT00162 0.0902495
nrMotif1242'	CTAGGCCCNN	92	91	18	PLAL2_do (PLAGL2) 0.0 2.2486E-6	MA0146.2 (Zfx) 0.0 3.0751E-5		PRDM4 (PRDM4) 0.0 5.5573E-6	SP1 (SP1) 0.565518 0.0	UW.Motif.0023 0.223522 0.0	PRDM4_1 (PRDM4) 0.0 5.5573E-6	MA0146.1 (Zfx) 0.0 3.1493E-5
nrMotif1243	CCATCTCCA	84	73	21	KLF15_do (KLF15) 0.0 3.8391E-5	MA0354.1 (PDR8) 0.0 5.1618E-6	M00993 (TAL1) 0.0 2.2511E-5			UW.Motif.0159 0.576019 4.9895E-6	TAL1_known4 (TAL1) 0.0 2.2511E-5	MA0354.1 (PDR8) 0.0 5.1618E-6
nrMotif1244	TTGCAATT	83	77	20	CEBPG_si (CEBPG) 0.0 6.2891E-6	MA0244.1 (slbo) 0.466 2.6923E-7	M00249 (CHOP:C/EBPalpha) 0.0 7.3835E-5	Lhx8_v3 (LHX8) 0.167111 5.6027E-9	POU2F2 (POU2F2) 0.259499 0.0	UW.Motif.0049 0.0 1.0813E-5	LHX8_4 (LHX8) 0.226049 5.6026E-9	CN0029.1 (LM29) 0.0227612 5.5786E-10	RNCMPT00105 0.871792
nrMotif1245	TGCRTGGC	88	82	20	PAX2_si (PAX2) 0.0 4.1781E-5	MA0006.1 (Arnt::Ahr) 0.451721 0.0	M00322 (c-Myc:Max) 0.266447 1.6834E-7	EGR2 (EGR2) 0.632437 5.3155E-7		UW.Motif.0094 0.409758 6.42E-6	MYC_known8 (MYC) 0.953707 1.6834E-7	MA0006.1 (Arnt::Ahr) 0.841488 0.0	RNCMPT00123 0.699805
nrMotif1246'	TTAGCCWTN	84	77	22	VSX2_f2 (VSX2) 0.0 5.0782E-5	MA0460.1 (ttk) 0.974169 0.0	M00692 (Antp) 0.0 9.7733E-5		SRF (SRF) 0.158115 0.0		LHX4_1 (LHX4) 0.0 3.6612E-5	CN0107.1 (LM107) 0.0 9.6475E-9
nrMotif1247	TGCCATGYN	83	76	20	RFX3_do (RFX3) 0.948447 5.7887E-7	MA0509.1 (Rfx1) 0.0 5.837E-7	M00793 (YY1) 0.683885 0.0	IRX2 (IRX2) 0.511243 0.0	SRF (SRF) 0.584175 0.0	UW.Motif.0388 0.551713 0.0	YY1_disc2 (YY1) 0.247806 2.1517E-7	CN0191.1 (LM191) 0.812194 7.3406E-7
nrMotif1248	NTGCCCTAG	86	76	23	RORA_si (RORA) 0.0 2.9853E-6	MA0451.1 (kni) 0.0464063 5.8191E-9	M00528 (PPAR) 0.996947 3.6315E-8	TFAP2B (TFAP2B) 0.929148 1.9917E-7	UA12 (UA12) 0.290992 0.0	UW.Motif.0326 0.862738 0.0	TFAP2B_1 (TFAP2B) 0.0 1.059E-8	MA0451.1 (kni) 0.0588035 5.8192E-9
nrMotif1249#	TTAGTCYT	85	76	17
nrMotif1250	TATATSCA	82	74	18	PIT1_si (POU1F1) 0.0 1.9445E-5	MA0379.1 (SIG1) 0.0673992 1.6299E-6	M00195 (Oct-1) 0.64642 0.0	POU5F1P1_v2 (POU5F1P1) 0.0 9.5792E-6	POU2F2 (POU2F2) 0.0896107 0.0	UW.Motif.0049 0.0 8.4597E-5	TATA_disc9 (TATA) 0.0 1.2875E-6	MA0379.1 (SIG1) 0.574571 1.6299E-6
nrMotif1251	TTCTGRC	82	79	21	HSF1_si (HSF1) 0.0 3.9026E-6	MA0092.1 (Hand1::Tcfe2a) 0.0 4.0838E-5	M00418 (TGIF) 0.5397 7.7642E-6			UW.Motif.0241 0.0646482 9.1207E-8	TGIF1_1 (TGIF1) 0.0 7.7642E-6	CN0168.1 (LM168) 0.553458 6.8262E-7	RNCMPT00156 0.549452
nrMotif1252	NATTTTGAT	85	81	20	ARI3A_do (ARID3A) 0.154365 5.655E-7	MA0151.1 (ARID3A) 0.0 1.0597E-5	M00057 (COMP1) 0.645766 0.0	TCF7L1 (TCF7L1) 0.0 7.071E-5	MEF2 (MEF2) 0.18623 0.0	UW.Motif.0034 0.992148 0.0	ARID3A_1 (ARID3A) 0.0 1.0597E-5	CN0059.1 (LM59) 0.0 1.8248E-7	RNCMPT00261 0.578995
nrMotif1253	NNTGACCTTY	86	80	20	RXRG_si (RXRG) 0.00349412 8.8174E-13	MA0592.1 (ESRRA) 0.0438445 2.1914E-8	M00765 (COUP_direct_repeat_1) 0.11282 1.0759E-9	NR4A2_v3 (NR4A2) 0.125257 1.1883E-10	NR2C2 (NR2C2) 0.0544681 3.8308E-8	UW.Motif.0062 0.152705 2.6596E-10	NR4A_known4 (NR4A) 0.229571 1.1883E-10	PF0025.1 (TGACCTY) 0.0399123 1.48E-10
nrMotif1254	CTCWGTAA	82	73	18	PO4F2_si (POU4F2) 0.0 6.1191E-5	MA0520.1 (Stat6) 0.0 2.2986E-5			FOXA (FOXA) 0.263329 0.0	UW.Motif.0247 0.265221 6.2007E-7	FOXA_known6 (FOXA) 0.0 3.6477E-5	CN0095.1 (LM95) 0.176145 9.1123E-9
nrMotif1255	NTCATTGCTN	82	75	21	SOX15_do (SOX15) 0.0 1.7431E-5		M00687 (alpha-CP1) 0.0 3.6712E-5	BARHL2_v2 (BARHL2) 0.537864 0.0	BARHL2 (BARHL2) 0.0378022 2.1858E-5	UW.Motif.0601 0.0687729 2.9763E-6	BARHL2_3 (BARHL2) 0.956561 0.0	CN0080.1 (LM80) 0.720435 2.5975E-6
nrMotif1256	GGACYTTC	82	76	17	RELB_f1 (RELB) 0.387333 1.6467E-7	MA0105.3 (NFKB1) 0.348668 1.4347E-6	M00208 (NF-kappaB) 0.0149863 1.2632E-9	HNF4A_v5 (HNF4A) 0.0 1.1749E-6	HNF4 (HNF4) 0.11366 9.5972E-7	UW.Motif.0052 0.108753 8.5892E-8	NFKB_known5 (NFKB) 0.0883523 1.2632E-9	PF0118.1 (GGCNRNWCTTYS) 0.519722 7.936E-7	RNCMPT00269 0.921869
nrMotif1257'	NATGGGSCA	82	72	17	INSM1_si (INSM1) 0.0 4.4226E-6		M01033 (HNF4) 0.581645 0.0	GBX2_v2 (GBX2) 0.0 3.0037E-5	CREB (CREB) 0.880484 0.0	UW.Motif.0136 0.0 1.1452E-5	ZBTB7A_disc2 (ZBTB7A) 0.0 2.6401E-5	CN0190.1 (LM190) 0.0 8.0769E-8
nrMotif1258	NNGGCAAART	84	75	19	NR2F6_si (NR2F6) 0.736417 7.6084E-6	MA0065.2 (PPARG::RXRA) 0.935166 6.6025E-6	M01031 (HNF4) 0.334115 1.2034E-6	HNF4A_v2 (HNF4A) 0.0 3.796E-6	SRF (SRF) 0.107997 0.0	UW.Motif.0295 0.651019 0.0	HNF4_known9 (HNF4) 0.0 1.2034E-6	CN0196.1 (LM196) 0.621056 0.0	RNCMPT00215 0.623138
nrMotif1259	GGWGGTC	83	76	18	ZIC3_do (ZIC3) 0.288471 6.7183E-8		M01037 (GLI) 0.0826392 1.629E-7	ZBTB7A (ZBTB7A) 0.257773 4.9279E-7			GLI_1 (GLI) 0.325872 1.629E-7	PB0196.1 (Zbtb7b_2) 0.587142 2.339E-6	RNCMPT00106 0.400553
nrMotif1260	CAGATGGG	81	74	20	MYB_si (MYB) 0.562163 0.0	MA0461.1 (Atoh1) 0.576298 9.6824E-8	M00070 (Tal-1beta:ITF-2) 0.0 2.8395E-6			UW.Motif.0004 0.167366 1.2308E-8	TAL1_known3 (TAL1) 0.0 2.8395E-6	CN0070.1 (LM70) 0.694222 4.2321E-7	RNCMPT00006 0.195864
nrMotif1261	WGAATTGG	81	79	16		MA0188.1 (Dr) 0.724597 4.476E-7	M00640 (HOXA4) 0.0 3.4692E-5	SOX8_v7 (SOX8) 0.0 6.3975E-6		UW.Motif.0248 0.0 5.1922E-5	SOX8_8 (SOX8) 0.0 6.3975E-6	MA0188.1 (Dr) 0.0 4.476E-7
nrMotif1262	SACCTGGT	97	94	18	SNAI2_do (SNAI2) 0.575566 3.613E-6	MA0086.1 (sna) 0.413754 2.1284E-7	M00796 (USF) 0.41775 0.0	FIGLA (FIGLA) 0.105561 0.0	ZEB1 (ZEB1) 0.0774369 5.2123E-8	UW.Motif.0123 0.0 1.8222E-6	CTCF_disc2 (CTCF) 0.336789 1.1414E-7	CN0023.1 (LM23) 0.105586 5.8574E-8
nrMotif1263	CCAGANT	82	78	20	HAND1_si (HAND1) 0.0 2.2682E-5	MA0092.1 (Hand1::Tcfe2a) 0.0 3.4583E-6	M00222 (Hand1:E47) 0.0 5.1875E-5			UW.Motif.0091 0.034185 5.2626E-8	HAND1_2 (HAND1) 0.0 3.4583E-6	MA0092.1 (Hand1::Tcfe2a) 0.0 3.4583E-6
nrMotif1264	NCCWGGCAT	85	79	21	ELF2_do (ELF2) 0.553989 0.0	MA0106.2 (TP53) 0.15352 6.9695E-6	M00034 (p53) 0.428896 3.505E-5	TEAD1_v2 (TEAD1) 0.202645 9.2326E-7	ZNF143 (ZNF143) 0.924032 0.0	UW.Motif.0080 0.0765046 5.7748E-7	TCF12_disc6 (TCF12) 0.211666 6.3403E-9	CN0149.1 (LM149) 0.00566168 1.3347E-9
nrMotif1265	CNAAGAT	81	80	22	SIX3_si (SIX3) 0.0 2.909E-6		M00351 (GATA-3) 0.0 2.071E-5	TCF7L1 (TCF7L1) 0.0 1.9347E-5	UA4 (UA4) 0.00438173 1.7657E-7	UW.Motif.0358 0.103821 2.0545E-7	NR3C1_disc4 (NR3C1) 0.0 4.7197E-6	PF0158.1 (CCCNNNNNNAAGWT) 0.851967 4.9991E-7
nrMotif1266	GCTWAAAA	81	67	16	MEF2D_do (MEF2D) 0.287452 1.067E-5	MA0052.2 (MEF2A) 0.16802 1.4249E-5	M00407 (RSRFC4) 0.284457 2.0129E-6	MEF2B (MEF2B) 0.636663 3.6002E-7	MEF2 (MEF2) 0.025619 8.5437E-5	UW.Motif.0266 0.53187 3.5131E-6	MEF2B_1 (MEF2B) 0.0 3.6002E-7	PF0173.1 (YWATTWNNRGCT) 0.261604 1.7471E-8
nrMotif1267	NGATCTYTCN	83	82	18	HSF1_do (HSF1) 0.439997 0.0	MA0293.1 (ECM23) 0.528769 0.0	M00351 (GATA-3) 0.37464 9.3206E-7	TCF7L1 (TCF7L1) 0.0 6.0135E-7	NR3C1 (NR3C1) 0.984053 0.0	UW.Motif.0484 0.610576 0.0	TCF7L1_2 (TCF7L1) 0.0 6.0135E-7	CN0187.1 (LM187) 0.0 7.6763E-9
nrMotif1268	NYCCTTGAG	82	77	23	NKX28_do (NKX2-8) 0.0 2.0382E-8	MA0253.1 (vnd) 0.0 3.5358E-6	M00977 (EBF) 0.105875 7.0821E-6	Esrra_v2_1 (ESRRA) 0.0 2.5855E-5		UW.Motif.0373 0.0 1.1887E-6	EBF1_known2 (EBF1) 0.59008 7.0821E-6	MA0154.1 (EBF1) 0.613367 0.0
nrMotif1269	NGAGCCYTT	81	79	16			M00155 (ARP-1) 0.535829 3.8189E-8	PRDM4 (PRDM4) 0.0 6.3784E-5		UW.Motif.0193 0.0731633 2.2485E-6	NR2F2_1 (NR2F2) 0.0 3.8189E-8	CN0006.1 (LM6) 0.00247259 2.7905E-9
nrMotif1270	NTTGCCATT	81	70	21	NFAC1_si (NFATC1) 0.709908 0.0	MA0244.1 (slbo) 0.571304 0.0	M00281 (RFX1) 0.0 2.8943E-5	Rfx3_1 (RFX3) 0.0 4.0303E-6	SRF (SRF) 0.192333 0.0	UW.Motif.0646 0.368703 1.393E-6	MYC_disc4 (MYC) 0.0 1.6874E-7	CN0071.1 (LM71) 0.301058 0.0	RNCMPT00161 0.338496
nrMotif1271	GTGKCTC	81	76	21	HES1_f2 (HES1) 0.501579 1.3106E-6	MA0272.1 (ARG81) 0.398167 0.0	M00172 (AP-1) 0.0 5.2422E-5		MYC (MYC) 0.103533 0.0	UW.Motif.0015 0.476478 6.3462E-6	SMARC_disc1 (SMARC) 0.0 3.0925E-5	CN0006.1 (LM6) 0.0696878 8.7745E-8
nrMotif1272	SACTGGTGN	80	79	20	MEIS2_f1 (MEIS2) 0.0 8.9977E-5		M00001 (MyoD) 0.242623 9.122E-5	PKNOX2 (PKNOX2) 0.79805 0.0	CTCF (CTCF) 0.415936 0.0	UW.Motif.0341 0.0 7.8094E-5	SMC3_disc4 (SMC3) 0.698051 1.5206E-6	PB0196.1 (Zbtb7b_2) 0.512198 0.0
nrMotif1273	WGAGTCAGG	90	83	24	FOSB_si (FOSB) 0.178851 1.4228E-9	MA0099.2 (JUN::FOS) 0.276998 1.204E-8	M00821 (Nrf2) 0.046644 4.471E-6	MAFK_v4 (MAFK) 0.680465 2.7809E-7	v-Maf (v-Maf) 0.0657481 4.7603E-7	UW.Motif.0066 0.124724 8.3586E-8	MEF2_disc3 (MEF2) 0.306662 8.1203E-10	CN0106.1 (LM106) 0.356547 2.3051E-8
nrMotif1274	GGTTMTT	81	80	16	ETV1_do (ETV1) 0.0 1.1785E-5		M00406 (MEF-2) 0.497395 8.78E-6			UW.Motif.0353 0.0 3.6483E-5	MEF2_known8 (MEF2) 0.0 8.78E-6
nrMotif1275	GANTTCTCY	82	81	20	REL_si (REL) 0.0 9.106E-5	MA0105.3 (NFKB1) 0.0 9.8315E-5	M00497 (STAT3) 0.382431 0.0			UW.Motif.0481 0.0281812 1.3804E-7	NFKB_known3 (NFKB) 0.0 1.2093E-5	MA0061.1 (NF-kappaB) 0.0 1.4075E-5
nrMotif1276	TTGGGATG	81	78	22	BRCA1_f1 (BRCA1) 0.514242 3.3076E-7	MA0119.1 (TLX1::NFIC) 0.631009 8.8379E-6	M00482 (PITX2) 0.94322 1.4353E-6	ZNF410 (ZNF410) 0.0 3.1948E-6		UW.Motif.0615 0.478438 5.4607E-6	PITX2_1 (PITX2) 0.0 1.4353E-6	PB0098.1 (Zfp410_1) 0.0 3.8991E-6	RNCMPT00150 0.868972
nrMotif1277	CAGKTCCA	90	82	21	OVOL1_f1 (OVOL1) 0.502078 2.2664E-7		M00699 (ICSBP) 0.436496 5.7548E-6		CTCF-ext (CTCF) 0.0323354 6.1913E-6	UW.Motif.0487 0.96814 0.0	PAX5_known3 (PAX5) 0.0 2.3122E-7	PF0011.1 (MGGAAGTG) 0.0 4.3773E-5
nrMotif1278	NNTTCACAAA	81	79	19	CEBPA_f1 (CEBPA) 0.659318 0.0	MA0322.1 (INO4) 0.0 2.8051E-5	M00622 (C/EBPgamma) 0.577976 0.0	TBR1_v2 (TBR1) 0.0 2.8222E-6	ZNF143-ext (ZNF143) 0.275508 0.0	UW.Motif.0026 0.116571 2.0309E-10	TBR1_2 (TBR1) 0.0 2.8222E-6	CN0227.1 (LM227) 0.0 7.4481E-7	RNCMPT00179 0.921268
nrMotif1279	NTTCACCAG	80	75	17			M00725 (HP1_site_factor) 0.0245745 1.073E-7	RARG_v3 (RARG) 0.0 1.9109E-5	UA10 (UA10) 0.244442 0.0	UW.Motif.0071 0.0 2.5563E-5	CBX5_1 (CBX5) 0.136969 1.0731E-7	CN0046.1 (LM46) 0.864717 9.6446E-6
nrMotif1280	TTCACCCTN	80	76	20	ESR1_f1 (ESR1) 0.0 6.3258E-6	MA0057.1 (MZF1_5-13) 0.271067 0.0	M00084 (MZF1) 0.123447 3.3387E-6	Zfp652 (ZFP652) 0.0 2.421E-6	AP1 (AP1) 0.146946 0.0	UW.Motif.0498 0.453526 0.0	MZF1_2 (MZF1) 0.657341 3.3387E-6	MA0057.1 (MZF1_5-13) 0.540058 0.0	RNCMPT00021 0.137751
nrMotif1281	WCTGGCA	92	81	22	HAND1_si (HAND1) 0.0 2.4821E-6	MA0092.1 (Hand1::Tcfe2a) 0.132222 8.0852E-8	M00222 (Hand1:E47) 0.287789 2.4779E-6	NFIB (NFIB) 0.0 9.3935E-5		UW.Motif.0235 0.301275 6.8562E-7	HAND1_2 (HAND1) 0.443109 8.0852E-8	CN0129.1 (LM129) 0.205032 1.8658E-7
nrMotif1282	NGTTAAA	80	72	20	CDC5L_si (CDC5L) 0.0 3.9859E-6	MA0153.1 (HNF1B) 0.804848 4.52E-7	M00478 (Cdc5) 0.719642 3.8168E-7	ZNF232 (ZNF232) 0.507124 4.0521E-7	PRDM1 (PRDM1) 0.56054 0.0	UW.Motif.0292 0.0 1.7679E-5	ZNF232_1 (ZNF232) 0.677174 4.0521E-7	CN0150.1 (LM150) 0.987766 1.7008E-7
nrMotif1283	TGTKGGT	80	69	19	TWST1_do (TWIST1) 0.985777 4.439E-6	MA0332.1 (MET28) 0.0 4.7496E-5	M00456 (FAC1) 0.5773 0.0	ZNF143 (ZNF143) 0.0 8.1753E-6	RUNX1 (RUNX1) 0.0883063 7.9283E-6	UW.Motif.0467 0.0702521 2.5298E-7	ZNF143_known2 (ZNF143) 0.0 8.1753E-6	PF0091.1 (GTGGGTGK) 0.0 1.7969E-6	RNCMPT00164 0.0774938
nrMotif1284	GGGASCCAN	81	81	20	CDA7L_do (CDCA7L) 0.411706 1.8508E-5	MA0587.1 (TCP16) 0.451856 0.0	M00058 (HEN1) 0.727175 0.0			UW.Motif.0168 0.0367184 2.2829E-6	PLAG1_1 (PLAG1) 0.0 3.5871E-6	CN0176.1 (LM176) 0.218704 6.1405E-6
nrMotif1285'	GCCTTAG	79	75	20					SRF (SRF) 0.679678 0.0			PF0127.1 (WWTAAGGC) 0.0 5.3992E-7
nrMotif1286	CACATGAANN	83	77	18	PIT1_f1 (POU1F1) 0.64813 0.0	MA0253.1 (vnd) 0.435993 1.9173E-5	M01029 (TFE) 0.104982 2.9592E-6	Irx3 (IRX3) 0.712487 7.4236E-6	POU2F2 (POU2F2) 0.19769 0.0	UW.Motif.0573 0.291873 2.1516E-5	TFE_1 (TFE) 0.507498 2.9592E-6	PH0111.1 (Nkx2-2) 0.91806 0.0
nrMotif1287	TGACTTCCN	79	77	20	ETS1_do (ETS1) 0.0 1.2934E-6	MA0080.3 (Spi1) 0.473979 0.0	M00808 (Pax) 0.365743 4.4096E-6	NR2E1 (NR2E1) 0.0 5.9682E-6	PU1 (PU1) 0.0445715 1.6201E-5	UW.Motif.0199 0.0665748 4.1909E-7	SPI1_known2 (SPI1) 0.798687 7.465E-7	MA0080.2 (SPI1) 0.537252 7.465E-7
nrMotif1288	CSGGGGAANN	80	76	17	AP2B_do (TFAP2B) 0.344129 3.4814E-5	MA0344.1 (NHP10) 0.214205 1.6425E-8	M00649 (MAZ) 0.358634 0.0	FOXO3_v3 (FOXO3) 0.0 2.5865E-5	ZNF281 (ZNF281) 0.437325 0.0	UW.Motif.0009 0.941218 0.0	HF1H3B_1 (HF1H3B) 0.279628 0.0	MA0344.1 (NHP10) 0.264883 1.6425E-8	RNCMPT00044 0.0655898
nrMotif1289	AAATTATTN	79	59	14	ZFHX3_si (ZFHX3) 0.305225 5.1305E-10	MA0008.1 (HAT5) 0.385334 3.9218E-10	M00377 (Pax-4) 0.914399 5.4158E-7	NFATC1 (NFATC1) 0.529356 3.419E-7	UA11 (UA11) 0.95986 0.0	UW.Motif.0486 0.1178 7.009E-7	NFATC1_1 (NFATC1) 0.593985 3.419E-7	MF0010.1 (Homeobox) 0.107473 3.631E-11
nrMotif1290'	GCTTGTCA	85	76	18	P63_si (CKAP4) 0.0 2.7457E-5	MA0321.1 (INO2) 0.0 1.976E-5	M00237 (AhR:Arnt) 0.0 5.0336E-5		SOX2-OCT4 (SOX2-OCT4) 0.3329 0.0		POU5F1_known1 (POU5F1) 0.0 4.9336E-5	CN0168.1 (LM168) 0.00516023 1.5316E-10
nrMotif1291	TGTAACATN	79	75	18	DBP_f2 (DBP) 0.0 9.8408E-8	MA0025.1 (NFIL3) 0.345486 0.0	M00478 (Cdc5) 0.0 1.1282E-5		UA11 (UA11) 0.560883 0.0		DMRTA1_1 (DMRTA1) 0.656905 1.8511E-6	MA0173.1 (CG11617) 0.0 9.2817E-7
nrMotif1292	NAACCTGSA	79	70	21	MYBB_f1 (MYBL2) 0.0176207 4.0732E-9	MA0402.1 (SWI5) 0.389747 0.0	M00979 (PAX6) 0.0 1.0543E-5	ELF1_v2 (ELF1) 0.0 3.0777E-5	UA7 (UA7) 0.26903 1.1783E-5	UW.Motif.0012 0.82271 0.0	CTCF_disc10 (CTCF) 0.0 8.7253E-7	CN0216.1 (LM216) 0.334097 4.3955E-8
nrMotif1293	TAAAACACN	78	70	19	FUBP1_f1 (FUBP1) 0.0 1.2593E-6	MA0393.1 (STE12) 0.948698 0.0	M00722 (core-binding_factor) 0.466149 0.0		RUNX1 (RUNX1) 0.0292301 0.0	UW.Motif.0008 0.159387 9.566E-6	GFI1B_1 (GFI1B) 0.0 2.2462E-6	CN0058.1 (LM58) 0.515642 2.7087E-6	RNCMPT00004 0.332151
nrMotif1294	NGGGCGTGG	81	75	19	EGR2_f2 (EGR2) 0.0300302 5.9956E-9	MA0450.1 (hkb) 0.0128325 3.5322E-9	M00931 (Sp-1) 0.0130773 8.7539E-8	KLF14 (KLF14) 4.39463E-4 3.7679E-11	SP1 (SP1) 0.0296812 2.783E-6	UW.Motif.0009 0.624664 0.0	KLF14_1 (KLF14) 4.76432E-4 3.7679E-11	PB0039.1 (Klf7_1) 0.00761439 1.7928E-8	RNCMPT00009 0.0105132
nrMotif1295'	AGMTGAAT	78	77	18	BDP1_f1 (BDP1) 0.0 3.6474E-5	MA0081.1 (SPIB) 0.0 1.956E-5				UW.Motif.0296 0.0 1.6448E-5	GATA_disc6 (GATA) 0.0 1.9524E-6	CN0116.1 (LM116) 0.0 1.2523E-6	RNCMPT00280 0.210393
nrMotif1296	NCATCAGCC	81	78	21	HXB1_do (HOXB1) 0.329219 1.2131E-6	MA0117.1 (Mafb) 0.214659 0.0	M00993 (TAL1) 0.428604 0.0	Atf4_1 (ATF4) 0.0 3.7698E-6	CREB-ext (CREB) 0.424987 8.7408E-7	UW.Motif.0016 0.541986 0.0	MAF_known3 (MAF) 0.769164 0.0	MA0117.1 (Mafb) 0.376566 0.0	RNCMPT00138 0.508434
nrMotif1297	TCTCCSGC	81	77	18	MBD2_si (MBD2) 0.983445 0.0	MA0344.1 (NHP10) 0.131415 2.8545E-7	M00737 (E2F-1:DP-2) 0.404437 5.667E-6	E2F8 (E2F8) 0.573951 0.0	E2F4 (E2F4) 0.325177 0.0		E2F_known11 (E2F) 0.0 5.667E-6	MA0344.1 (NHP10) 0.167742 2.8545E-7
nrMotif1298'	NGGGACCGS	80	79	20	GABPA_do (GABPA) 0.0 5.6116E-6	MA0499.1 (Myod1) 0.717701 0.0			YY1 (YY1) 0.977675 0.0	UW.Motif.0009 0.973862 0.0		POL011.1 (XCPE1) 0.0 3.1311E-5
nrMotif1299	TTTGACA	79	74	17	MEIS2_si (MEIS2) 0.548776 0.0	MA0408.1 (TOS8) 0.0148251 5.9728E-7	M00763 (PPAR_direct_repeat_1) 0.508915 5.9923E-6	Meis3_1 (MEIS3) 0.746998 0.0	NR2C2 (NR2C2) 0.174809 0.0	UW.Motif.0026 0.0 1.7437E-5	MEIS3_2 (MEIS3) 0.0 1.6499E-6	CN0059.1 (LM59) 0.0481681 9.06E-9
nrMotif1300	NRAACCTGG	80	77	19	ITF2_f2 (TCF4) 0.0 1.2229E-5	MA0086.1 (sna) 0.0 4.0235E-5	M00277 (Lmo2_complex) 0.792784 0.0	TCF3 (TCF3) 0.665549 0.0	ZEB1 (ZEB1) 0.0232552 1.6165E-5	UW.Motif.0449 0.256381 2.4076E-6	AP1_disc6 (AP1) 0.296763 1.5267E-7	PF0012.1 (CAGGTG) 0.0 3.8903E-5
nrMotif1301'	NGCAGTCAC	78	73	20	FOSL1_f1 (FOSL1) 0.0 1.7795E-5	MA0272.1 (ARG81) 0.234985 0.0		SOX8_v5 (SOX8) 0.0 1.4877E-6	MYC (MYC) 0.70616 0.0	UW.Motif.0542 0.0 6.1273E-6	SOX8_6 (SOX8) 0.0 1.4877E-6	PB0203.1 (Zfp691_2) 0.428475 0.0
nrMotif1302	TGGCAAC	78	75	16	RFX3_do (RFX3) 0.0702415 1.0461E-8	MA0509.1 (Rfx1) 0.0267778 6.2877E-9	M00975 (RFX) 0.0971875 1.2129E-5	Rfx3_1 (RFX3) 0.134427 1.5294E-8	RFX5 (RFX5) 0.0726434 1.24E-6	UW.Motif.0018 0.145491 7.6762E-8	SREBP_disc1 (SREBP) 0.0349288 5.7811E-9	CN0001.1 (LM1) 0.0183902 7.041E-9
nrMotif1303	GTTGKGAGN	79	79	18	TOPRS_do (TOPORS) 0.888147 8.2738E-6		M00141 (Lyf-1) 0.0874365 1.1996E-7	TP63 (TP63) 0.0 3.2635E-6		UW.Motif.0040 0.251803 8.6573E-6	IKZF1_2 (IKZF1) 0.372141 1.1996E-7	PB0167.1 (Sox13_2) 0.771385 0.0	RNCMPT00160 0.309096
nrMotif1304	AAGMTGAC	78	70	22	MAFB_si (MAFB) 0.0 3.061E-6	MA0547.1 (SKN-1) 0.0 4.969E-5	M00538 (HTF) 0.260189 1.8087E-6	Mafb (MAFB) 0.0 1.4067E-5	YY1 (YY1) 0.202225 9.5677E-5	UW.Motif.0081 0.523072 5.3996E-6	ESRRA_disc3 (ESRRA) 0.610475 2.1241E-7	CN0116.1 (LM116) 0.0 1.2192E-6
nrMotif1305	NNCCTCATTA	77	77	21	PO4F2_do (POU4F2) 0.0 7.7241E-7	MA0331.1 (MCM1) 0.642253 0.0	M00023 (Hox-1.3) 0.0400254 6.6272E-7	POU6F2 (POU6F2) 0.0 2.4248E-7	PU1 (PU1) 0.0247756 0.0	UW.Motif.0522 0.581038 0.0	HOXA5_1 (HOXA5) 0.266657 6.6272E-7	CN0072.1 (LM72) 0.042351 2.1109E-9	RNCMPT00141 0.205582
nrMotif1306	TGTWAGAAN	77	77	18		MA0407.1 (THI2) 0.0 4.6033E-7	M00418 (TGIF) 0.0 8.3269E-5		UA11 (UA11) 0.619446 0.0	UW.Motif.0653 0.110906 1.6932E-6	DMRTC2_1 (DMRTC2) 0.0 1.3826E-5	CN0168.1 (LM168) 0.691214 6.0581E-6
nrMotif1307	NGCTGARTG	77	76	18	NF2L2_si (NFE2L2) 0.483259 1.1426E-6	MA0150.2 (Nfe2l2) 0.39046 3.6895E-6	M00983 (MAF) 0.104011 1.4947E-6	MAFF (MAFF) 0.0 3.2187E-5	NFE2 (NFE2) 0.0984346 8.7632E-6	UW.Motif.0625 0.600939 0.0	MAF_known2 (MAF) 0.45771 1.4947E-6	CN0106.1 (LM106) 0.384124 1.1195E-6
nrMotif1308	NGACACAGAN	77	70	20		MA0543.1 (EOR-1) 0.0444042 1.4338E-6	M00173 (AP-1) 0.0 3.947E-5	FOXB1 (FOXB1) 0.550683 1.8782E-6		UW.Motif.0445 0.0230833 9.0053E-8	FOXB1_1 (FOXB1) 0.0 1.8782E-6	MA0332.1 (MET28) 0.0 4.5516E-6	RNCMPT00278 0.261532
nrMotif1309'	NCAGAACTT	87	82	21	HSF1_do (HSF1) 0.0 5.4876E-6		M00638 (HNF-4alpha) 0.0 3.9785E-5		NR3C1 (NR3C1) 0.538351 0.0	UW.Motif.0590 0.475393 0.0	HNF4_known4 (HNF4) 0.0 3.9785E-5	PF0129.1 (RRAGTTGT) 0.0 1.9454E-5
nrMotif1310	WTGTCACTT	77	74	16	ETV7_do (ETV7) 0.0 1.6365E-6	MA0265.1 (ABF1) 0.0688556 0.0	M01043 (NKX25) 0.233265 5.4903E-7	PRDM1 (PRDM1) 0.0 4.4219E-5	PRDM1 (PRDM1) 0.415639 4.4545E-5	UW.Motif.0258 0.0711794 2.8367E-9	NKX2-5_3 (NKX2-5) 0.71546 5.4903E-7	MA0265.1 (ABF1) 0.191753 0.0
nrMotif1311	CATGTGTTN	77	76	23	ENOA_f1 (ENO1) 0.216656 0.0	MA0058.2 (MAX) 0.158829 3.603E-7	M00456 (FAC1) 0.214839 0.0	BHLHE22 (BHLHE22) 0.571902 4.9926E-6	RUNX1 (RUNX1) 0.289949 0.0	UW.Motif.0537 0.620637 0.0	BHLHE22_1 (BHLHE22) 0.825988 4.9926E-6	CN0073.1 (LM73) 0.615896 7.2935E-6	RNCMPT00004 0.279152
nrMotif1312'	TGGTCAYA	79	76	21	RXRB_f2 (RXRB) 0.0 6.4163E-6	MA0592.1 (ESRRA) 0.834933 0.0	M00511 (ERR_alpha) 0.704662 0.0	NR4A2 (NR4A2) 0.0 2.0447E-5		UW.Motif.0045 0.0 1.75E-5	NR4A_known2 (NR4A) 0.0 2.0447E-5	MF0004.1 (Nuclear) 0.0 2.3986E-5
nrMotif1313	RTGCAGTTW	77	70	17		MA0564.1 (ABI3) 0.0 2.881E-5	M00616 (AFP1) 0.165482 6.8791E-7	SOX8 (SOX8) 0.0 1.6687E-6	CTCF-ext (CTCF) 0.717442 5.2229E-6	UW.Motif.0336 0.361072 5.3403E-5	AFP_1 (AFP) 0.0 6.8791E-7	CN0121.1 (LM121) 0.734311 0.0
nrMotif1314	TGTGTCWCN	78	78	21	NF2L2_si (NFE2L2) 0.0 8.4575E-5	MA0543.1 (EOR-1) 0.221336 3.6158E-6		FOXK1 (FOXK1) 0.0 1.2444E-5	CREB (CREB) 0.932493 0.0	UW.Motif.0679 0.309553 2.6021E-5	EP300_disc7 (EP300) 0.0 1.8653E-7	MA0288.1 (CUP9) 0.0 4.3133E-7	RNCMPT00278 0.235115
nrMotif1315	TGGGGNCA	76	73	20	HIC1_f1 (HIC1) 0.217909 8.0399E-8	MA0524.1 (TFAP2C) 0.174153 0.0	M00807 (EGR) 0.672119 0.0	E2F4_v2 (E2F4) 0.510135 9.0098E-6	AP2 (AP2) 0.263237 6.1406E-5	UW.Motif.0136 0.153324 1.0468E-6	TFAP2_disc2 (TFAP2) 0.0794147 0.0	MA0056.1 (MZF1_1-4) 0.560569 0.0	RNCMPT00150 0.975063
nrMotif1316	GGWCATG	78	75	20	TFE3_f1 (TFE3) 0.0 1.1996E-6	MA0440.1 (ZAP1) 0.34183 1.4225E-6	M00034 (p53) 0.20643 2.221E-6	RXRA_v2 (RXRA) 0.160706 1.5654E-7		UW.Motif.0006 0.0 3.4267E-5	RXRA_known15 (RXRA) 0.291665 1.0321E-7	MA0440.1 (ZAP1) 0.790879 1.4225E-6	RNCMPT00016 0.896492
nrMotif1317	NGGCCAGCAN	128	118	23	PKNX1_f1 (PKNOX1) 0.0 7.8437E-6	MA0267.1 (ACE2) 0.37295 0.0	M00698 (HEB) 0.38559 2.4409E-5		CTCF (CTCF) 0.428744 8.0797E-5	UW.Motif.0092 0.0283379 5.7527E-6	TCF12_disc5 (TCF12) 0.19571 3.3174E-5	CN0194.1 (LM194) 0.0690556 4.9763E-6	RNCMPT00082 0.00169737
nrMotif1318'	NTTCAAGCANN	78	68	20	NKX28_do (NKX2-8) 0.0 8.4104E-6	MA0137.3 (STAT1) 0.902635 0.0	M00459 (STAT5B_(homodimer)) 0.830128 0.0	RARG_v5 (RARG) 0.0 1.0038E-5	SOX2-OCT4 (SOX2-OCT4) 0.0263046 0.0	UW.Motif.0373 0.0 9.8561E-6	RARG_5 (RARG) 0.0 1.0038E-5	CN0170.1 (LM170) 0.117844 4.9943E-7
nrMotif1319'	TTACAGATN	77	72	14	HSF1_f1 (HSF1) 0.0 3.0501E-5				GATA1 (GATA1) 0.277796 0.0	UW.Motif.0525 0.0 1.9094E-5		CN0142.1 (LM142) 0.834941 2.0175E-10
nrMotif1320	TCAGATSCN	76	68	20	HAND1_si (HAND1) 0.0 3.4936E-5	MA0321.1 (INO2) 0.778234 1.9608E-6			PU1 (PU1) 0.231081 0.0	UW.Motif.0226 0.115218 6.5743E-6	GATA_disc4 (GATA) 0.0 2.6791E-6	MA0316.1 (HAP5) 0.0 1.1113E-7	RNCMPT00006 0.554733
nrMotif1321	NTTATGTTT	76	75	17	FOXJ3_si (FOXJ3) 0.0303854 1.0144E-8	MA0417.1 (YAP5) 0.935575 1.8442E-6	M00269 (XFD-3) 0.0873352 1.2308E-6	FOXJ3_v3 (FOXJ3) 0.0199078 8.904E-11	TAL1 (TAL1) 0.0922203 1.8873E-5	UW.Motif.0644 0.483633 1.4785E-5	FOXJ3_4 (FOXJ3) 0.0106848 8.904E-11	PF0033.1 (YTATTTTNR) 0.0 1.155E-6
nrMotif1322	NAAAGCAGCN	76	75	20	HXD10_f1 (HOXD10) 0.0 4.6583E-5	MA0020.1 (Dof2) 0.339157 1.7915E-5	M00480 (LUN-1*) 0.902356 4.4894E-6	Ascl2 (ASCL2) 0.0 3.9633E-5	MEF2 (MEF2) 0.196329 0.0	UW.Motif.0629 0.0953564 6.837E-7	TOPORS_1 (TOPORS) 0.0 4.4894E-6	CN0086.1 (LM86) 0.0440484 7.681E-10
nrMotif1323	NTYATTTGC	75	72	15	PO2F1_do (POU2F1) 0.156763 9.5855E-7	MA0507.1 (POU2F2) 0.0116146 7.1062E-5	M00210 (OCT-x) 0.0371054 4.0842E-10	POU1F1_v2 (POU1F1) 0.0 1.9285E-6	POU2F2 (POU2F2) 0.00243513 7.0704E-5	UW.Motif.0134 0.59505 0.0	POU2F2_known8 (POU2F2) 0.256059 4.0842E-10	CN0076.1 (LM76) 0.020222 1.5314E-9
nrMotif1324	NCTGGGTCAN	75	73	21	MAFB_do (MAFB) 0.773747 0.0	MA0589.1 (ZAP1) 0.942221 2.3858E-7	M00821 (Nrf2) 0.241797 3.6485E-6	MAFK_v4 (MAFK) 0.193871 1.6489E-5	v-Maf (v-Maf) 0.0447281 2.0402E-5	UW.Motif.0066 0.0159915 1.1139E-6	MAF_known2 (MAF) 0.91259 7.7793E-7	CN0106.1 (LM106) 0.0706532 8.4995E-7
nrMotif1325	NCACCCGGCN	75	75	15	MTF1_f1 (MTF1) 0.0 1.694E-5	MA0344.1 (NHP10) 0.0 3.9893E-6	M00650 (MTF-1) 0.190519 5.9281E-8	MTF1 (MTF1) 0.0 2.8034E-6	UA5 (UA5) 0.40782 0.0	UW.Motif.0664 0.213272 0.0	MTF1_1 (MTF1) 0.577105 5.9282E-8	PB0202.1 (Zfp410_2) 0.359577 0.0	RNCMPT00020 0.758192
nrMotif1326	NTGGCTSAT	89	87	21	FOSB_f1 (FOSB) 0.378301 5.9231E-6	MA0491.1 (JUND) 0.0 8.776E-6	M00199 (AP-1) 0.131017 0.0	Jdp2_1 (JDP2) 0.23294 7.1777E-7	AP1 (AP1) 0.669094 0.0	UW.Motif.0243 0.196876 2.5898E-5	JDP2_6 (JDP2) 0.57641 7.1777E-7	POL010.1 (DCE_S_III) 0.597544 0.0
nrMotif1327	CACTYTTG	76	69	18	IRF5_f1 (IRF5) 0.0 2.4423E-6	MA0556.1 (AP3) 0.602147 5.4398E-6	M00062 (IRF-1) 0.36613 2.4477E-6			UW.Motif.0638 0.440132 2.0592E-6	IRF_known1 (IRF) 0.0 2.4477E-6	PF0062.1 (SMTTTTGT) 0.0 5.1282E-5	RNCMPT00224 0.821075
nrMotif1328	TCTMACA	75	70	24	TBX5_f1 (TBX5) 0.575892 4.6382E-7		M01044 (TBX5) 0.0 1.0181E-5	TBX1_v4 (TBX1) 0.902616 1.7026E-6	UA11 (UA11) 0.946869 0.0	UW.Motif.0026 0.0 2.9842E-5	TBX5_3 (TBX5) 0.0 1.0181E-5		RNCMPT00179 0.457768
nrMotif1329'	WCAAGGATR	76	71	21	ZN423_f1 (ZNF423) 0.0 7.632E-5		M00467 (Roaz) 0.0 3.122E-5		UA4 (UA4) 0.0676848 0.0	UW.Motif.0358 0.0 2.2583E-5	ZNF628_1 (ZNF628) 0.0 3.8355E-7	PB0181.1 (Spdef_2) 0.401407 0.0
nrMotif1330	NTRTTTGGCNW	78	74	18	SRF_si (SRF) 0.0 1.6507E-5	MA0083.2 (SRF) 0.571056 0.0	M00186 (SRF) 0.136049 1.9851E-5	E2F4 (E2F4) 0.0 4.5056E-5	SRF (SRF) 0.291498 4.6522E-5	UW.Motif.0269 0.307594 0.0	SRF_known6 (SRF) 0.177409 0.0	CN0181.1 (LM181) 0.765358 2.5917E-6
nrMotif1331	NRTGCAGTCN	79	69	18		MA0564.1 (ABI3) 0.0 8.413E-5	M00792 (SMAD) 0.671161 0.0	SOX8_v5 (SOX8) 0.00750429 2.264E-10	v-JUN (v-JUN) 0.812772 0.0	UW.Motif.0030 0.335157 2.8282E-5	SOX8_6 (SOX8) 0.0109561 2.2639E-10	PF0101.1 (CTGCAGY) 0.0 5.5906E-5
nrMotif1332	NKACACTTTW	75	69	19	HXA9_si (HOXA9) 0.271022 8.3562E-8	MA0021.1 (Dof3) 0.0 2.516E-5	M00421 (MEIS1B:HOXA9) 0.0407719 7.5968E-9	Foxg1_1 (FOXG1) 0.0 4.7099E-6	PRDM1 (PRDM1) 0.271636 0.0	UW.Motif.0293 0.408873 0.0	MEIS1::HOXA9_2 (MEIS1::HOXA9) 0.29001 7.5969E-9	MA0021.1 (Dof3) 0.0 2.516E-5	RNCMPT00212 0.358405
nrMotif1333	CMCCACA	74	72	20	RUNX1_do (RUNX1) 0.0 3.1503E-5	MA0339.1 (MIG3) 0.0785859 4.5553E-5	M00751 (AML1) 0.156624 2.0596E-7	FOXO1_v3 (FOXO1) 0.0160191 1.0931E-8	RUNX1 (RUNX1) 0.337281 1.3269E-5	UW.Motif.0008 0.0 2.5913E-5	FOXO1_5 (FOXO1) 0.0298046 1.0931E-8	MA0436.1 (YPR022C) 0.440413 2.9711E-7	RNCMPT00187 0.00867508
nrMotif1334	NNNARAAAACCN	74	71	19	FUBP1_f1 (FUBP1) 0.366005 2.5465E-5	MA0481.1 (FOXP1) 0.310725 0.0	M00406 (MEF-2) 0.222588 0.0	RUNX3_v3 (RUNX3) 0.0 1.5193E-5	UA8 (UA8) 0.350767 0.0	UW.Motif.0558 0.00344888 1.4928E-6	RUNX3_3 (RUNX3) 0.0 1.5193E-5	PB0182.1 (Srf_2) 0.187582 0.0	RNCMPT00153 0.0142798
nrMotif1335	NCACACTGC	74	72	25	ZBT7A_si (ZBTB7A) 0.907254 0.0	MA0258.2 (ESR2) 0.0 7.9022E-5	M00650 (MTF-1) 0.49849 1.3571E-5	ZSCAN4 (ZSCAN4) 0.547907 3.9804E-7		UW.Motif.0603 0.0 2.1714E-5	SOX8_4 (SOX8) 0.626894 0.0	PB0199.1 (Zfp161_2) 0.340935 0.0
nrMotif1336'	CTCTRGTCN	74	69	18	HMGB2_do (HMGB2) 0.0 8.4085E-5	MA0451.1 (kni) 0.632426 0.0	M00921 (GR) 0.46186 0.0		UA8 (UA8) 0.46344 0.0	UW.Motif.0408 0.579943 0.0	CTCF_disc3 (CTCF) 0.0 6.9917E-7	MA0451.1 (kni) 0.0 3.5631E-5
nrMotif1337	ATCAGAGGN	75	73	20	CTNB1_f2 (CTNNB1) 0.744184 0.0	MA0315.1 (HAP4) 0.0149071 0.0	M01022 (LEF1) 0.326336 0.0	Tcf7 (TCF7) 0.0 7.619E-7	GFI1 (GFI1) 0.356726 2.2084E-5	UW.Motif.0272 0.230883 1.4642E-5	NR2C2_disc2 (NR2C2) 0.0 3.4454E-7	PF0147.1 (YAATNANRNNNCAG) 0.173607 1.395E-6
nrMotif1338	NNYCTTCATCT	74	74	17	SIRT6_f1 (SIRT6) 0.919216 7.5053E-7		M00658 (PU.1) 0.691362 4.0134E-6	ZNF232 (ZNF232) 0.0 6.7788E-5	CREB (CREB) 0.208778 0.0	UW.Motif.0546 0.044761 1.0204E-5	SPI1_known1 (SPI1) 0.0 4.0134E-6	CN0217.1 (LM217) 0.0 1.3776E-7	RNCMPT00138 0.143036
nrMotif1339'	NAGTGCATTN	76	75	20	NKX21_do (NKX2-1) 0.0 2.6746E-5		M00747 (IRF1) 0.996227 0.0	ZNF143 (ZNF143) 0.0 1.4317E-7	POU2F2 (POU2F2) 0.72833 0.0	UW.Motif.0386 0.252786 0.0	ZNF143_known2 (ZNF143) 0.0 1.4317E-7	CN0067.1 (LM67) 0.146969 6.8932E-6
nrMotif1340	NNNACCCCAWCNN	76	76	18	SRBP2_do (SREBF2) 0.0645708 0.0	MA0516.1 (SP2) 0.185322 0.0	M00749 (SREBP-1) 0.00826139 1.0087E-6	ZNF740_v2 (ZNF740) 0.350465 0.0	EGR1 (EGR1) 0.666874 0.0	UW.Motif.0469 0.0909604 0.0	SREBP_known3 (SREBP) 0.0520649 1.0087E-6	PF0056.1 (GGGTGGRR) 0.194925 9.711E-5	RNCMPT00237 0.168114
nrMotif1341	TGGGARAGN	76	69	18	SNF5_f1 (SMARCB1) 0.47271 2.544E-7	MA0088.1 (znf143) 0.0 2.1182E-5	M00141 (Lyf-1) 0.575967 1.4636E-7	ZNF282 (ZNF282) 0.642917 5.6202E-8	UA11 (UA11) 0.314988 7.5764E-8	UW.Motif.0102 0.026569 2.417E-7	ZNF282_1 (ZNF282) 0.0 5.6202E-8	PF0075.1 (TNCATNTCCYR) 0.0 7.816E-7	RNCMPT00246 0.117268
nrMotif1342	NNCCCATTTG	73	67	19		MA0331.1 (MCM1) 0.104794 3.6552E-7	M01035 (YY1) 0.0 3.9826E-5	VENTX_v2 (VENTX) 0.226806 3.6655E-5	PU1 (PU1) 0.328332 0.0	UW.Motif.0681 0.11403 8.969E-5	VENTX_2 (VENTX) 0.361839 3.6655E-5	CN0124.1 (LM124) 0.120362 1.4224E-6	RNCMPT00205 0.764149
nrMotif1343	GTCCCCTGN	76	69	17	INSM1_si (INSM1) 0.0 6.4313E-6	MA0366.1 (RGM1) 0.114805 3.954E-6	M00977 (EBF) 0.0 3.168E-6		BHLHE40 (BHLHE40) 0.500224 0.0	UW.Motif.0013 0.0 2.6213E-5	CTCFL_disc1 (CTCFL) 0.0 1.0418E-6	MA0344.1 (NHP10) 0.162716 1.271E-6	RNCMPT00205 0.436517
nrMotif1344	NNCCCAGAWT	74	70	18	NFIA+NFIB+NFIC+NFIX_f1 (NFIA) 0.527137 0.0	MA0273.1 (ARO80) 0.393927 0.0	M00460 (STAT5A_(homotetramer)) 0.563435 2.0129E-6	ZNF410 (ZNF410) 0.0 3.6991E-5	MEF2 (MEF2) 0.524099 0.0	UW.Motif.0393 0.265932 1.0287E-9	STAT_known6 (STAT) 0.0 2.0129E-6	MA0273.1 (ARO80) 0.819332 0.0
nrMotif1345	NAGGTGAGA	74	72	17	TBX5_si (TBX5) 0.0328186 6.5052E-11	MA0009.1 (T) 0.147767 5.8879E-9	M01044 (TBX5) 0.0259029 1.443E-9	MGA (MGA) 0.0244981 8.6951E-11	PRDM1 (PRDM1) 0.567906 0.0	UW.Motif.0444 0.0 2.6248E-5	TBX15_2 (TBX15) 0.044528 5.2206E-11	PB0013.1 (Eomes_1) 0.0606039 1.7304E-7	RNCMPT00072 0.617508
nrMotif1346	AAGGTGA	74	68	20	ERR2_do (ESRRB) 0.647668 2.5275E-7	MA0160.1 (NR4A2) 0.999444 5.477E-6	M00631 (FXR/RXR-alpha) 0.358961 1.019E-6	TBR1_v2 (TBR1) 0.0 3.2985E-6	ESRRA (ESRRA) 0.112666 1.824E-5	UW.Motif.0062 0.564311 1.8685E-6	ESRRA_disc3 (ESRRA) 0.799641 6.4591E-8	MA0103.1 (ZEB1) 0.965029 0.0
nrMotif1347	NNCCCCSGCAN	73	67	20	WT1_f1 (WT1) 0.0 5.8301E-6	MA0338.1 (MIG2) 0.101809 4.5349E-5	M00245 (Egr-3) 0.63776 0.0	ZNF740 (ZNF740) 0.181316 7.2529E-6	EGR1 (EGR1) 0.196315 0.0	UW.Motif.0327 0.0717587 0.0	OVOL2_1 (OVOL2) 0.525283 3.1736E-7	MA0338.1 (MIG2) 0.156622 4.5349E-5	RNCMPT00052 0.498517
nrMotif1348	CATCTTN	80	74	22	TYY1_do (YY1) 0.345351 4.1876E-8	MA0095.2 (YY1) 0.0 8.2253E-7	M00793 (YY1) 0.0569974 1.2739E-7		UA4 (UA4) 0.0140127 3.9151E-7	UW.Motif.0068 0.0 1.1802E-6	YY1_known4 (YY1) 0.423161 1.2739E-7	CN0197.1 (LM197) 0.312797 9.7951E-7	RNCMPT00037 0.581377
nrMotif1349	NGWGCTCTG	72	72	20				ZNF435 (ZNF435) 0.0 8.8477E-5	NR2C2 (NR2C2) 0.314873 0.0	UW.Motif.0355 0.556869 8.3309E-6	REST_disc8 (REST) 0.0 1.7427E-5	CN0095.1 (LM95) 0.0 3.7956E-6	RNCMPT00085 0.974169
nrMotif1350'	CCTGTCTA	80	76	18	SMAD1_si (SMAD1) 0.0 1.0815E-6	MA0480.1 (Foxo1) 0.335967 0.0	M00701 (SMAD-3) 0.0 1.1387E-5	MEIS2_v2 (MEIS2) 0.0894974 0.0	UA2 (UA2) 0.765874 0.0	UW.Motif.0413 0.0 3.406E-5	MEIS2_2 (MEIS2) 0.22683 0.0	PH0140.1 (Pknox1) 0.880838 3.3561E-6	RNCMPT00149 0.608759
nrMotif1351	TGTCTAAA	72	71	16		MA0222.1 (exd) 0.304467 7.827E-5	M00405 (MEF-2) 0.935897 0.0	SMAD3 (SMAD3) 0.853682 3.6044E-7		UW.Motif.0387 0.0 8.2288E-5	SMAD3_3 (SMAD3) 0.0 3.6044E-7	MA0222.1 (exd) 0.934949 0.0
nrMotif1352'	NCATCTTCW	72	66	20	SMCA4_do (SMARCA4) 0.454759 0.0		M00793 (YY1) 0.0 2.6669E-5		AP1 (AP1) 0.462121 0.0	UW.Motif.0610 0.67601 0.0	POU5F1_disc2 (POU5F1) 0.0 1.839E-5	CN0217.1 (LM217) 0.0404813 8.7945E-9	RNCMPT00078 0.340688
nrMotif1353	NCTCACA	72	69	20	TBX5_f1 (TBX5) 0.566539 7.7177E-7	MA0140.2 (TAL1::GATA1) 0.998364 0.0	M01044 (TBX5) 0.160211 4.929E-8	TBX1_v4 (TBX1) 0.0 5.0969E-6		UW.Motif.0635 0.0 4.8684E-6	TBX5_3 (TBX5) 0.9006 4.929E-8	MA0322.1 (INO4) 0.0 4.2467E-5
nrMotif1354	TKCAGAC	72	72	20	MAF_f1 (MAF) 0.0 1.8088E-5		M00992 (FOXP3) 0.412208 6.0978E-6	SOX8_v2 (SOX8) 0.0 5.883E-5		UW.Motif.0627 0.0 4.3038E-5	FOXP3_1 (FOXP3) 0.0 6.0978E-6	CN0177.1 (LM177) 0.836811 2.2454E-6
nrMotif1355'	GASCAAGTT	72	68	20	RORA_si (RORA) 0.0 1.6216E-5	MA0326.1 (MAC1) 0.0 2.6349E-5	M00971 (Ets) 0.89772 0.0		PU1 (PU1) 0.91157 0.0		MYC_known13 (MYC) 0.0 7.833E-6	PF0050.1 (RGAGGAARY) 0.0 2.0067E-5
nrMotif1356'	AGTTTGS	73	72	19	NOTC1_si (NOTCH1) 0.0 3.8109E-5				HNF4 (HNF4) 0.648755 0.0	UW.Motif.0081 0.834326 0.0	GATA_disc5 (GATA) 0.0 2.0008E-5	PF0144.1 (AAANWWTGC) 0.0 3.5849E-6	RNCMPT00038 0.930154
nrMotif1357	NNNNNNCCCCCCGR	72	68	18	CDA7L_do (CDCA7L) 0.00800601 1.6992E-8	MA0399.1 (SUT1) 0.549244 7.2921E-6	M00491 (MAZR) 0.465259 2.7008E-5	ZNF740 (ZNF740) 0.0354978 0.0	ZNF281 (ZNF281) 0.0032091 0.0	UW.Motif.0009 0.00106742 0.0	ZNF281_1 (ZNF281) 0.0090356 0.0	PB0097.1 (Zfp281_1) 0.00338441 0.0	RNCMPT00160 0.0125005
nrMotif1358	TGAATCTTN	73	68	18	PO4F1_si (POU4F1) 0.0 1.1547E-5		M00155 (ARP-1) 0.396083 5.4503E-5	SOX15_v3 (SOX15) 0.0 7.5092E-6		UW.Motif.0020 0.28022 1.2884E-5	IRF_disc6 (IRF) 0.974086 5.2799E-8	CN0115.1 (LM115) 0.0 8.1288E-6
nrMotif1359	NNTKCTCATG	72	67	19	STAT6_f1 (STAT6) 0.0 1.8658E-5	MA0321.1 (INO2) 0.560421 2.3569E-7	M00619 (Alx-4) 0.0 4.4487E-6	Irx3 (IRX3) 0.0 4.1459E-5	SOX2-OCT4 (SOX2-OCT4) 0.57468 0.0	UW.Motif.0564 0.0510172 1.1026E-5	AP1_disc9 (AP1) 0.0 1.5938E-6	CN0132.1 (LM132) 0.971704 6.7659E-7	RNCMPT00074 0.4853
nrMotif1360	CTTCTGTTN	71	70	19	TAL1_f1 (TAL1) 0.0 1.0942E-8	MA0091.1 (TAL1::TCF3) 0.860129 1.3687E-7	M00070 (Tal-1beta:ITF-2) 0.746234 5.8724E-8	ZNF435 (ZNF435) 0.0 4.8756E-6	NFY (NFY) 0.303969 0.0	UW.Motif.0596 0.0233936 8.3157E-8	TAL1_known3 (TAL1) 0.0 5.8724E-8	CN0073.1 (LM73) 0.0809279 5.1056E-8	RNCMPT00086 0.401713
nrMotif1361	KGGATGTGN	71	70	19	ZN219_f2 (ZNF219) 0.842909 0.0	MA0493.1 (Klf1) 0.369758 5.097E-5	M00655 (PEA3) 0.0 1.6647E-6	SP3 (SP3) 0.697824 0.0	UA11 (UA11) 0.101397 0.0	UW.Motif.0451 0.0408833 9.2812E-6	CACD_2 (CACD) 0.644074 0.0	PF0158.1 (CCCNNNNNNAAGWT) 0.111791 6.0078E-6
nrMotif1362	NTTAGCTWC	71	70	19	ZBT16_si (ZBTB16) 0.595617 4.7291E-6	MA0263.1 (ttx-3::ceh-10) 0.0 3.2592E-5		EMX1_v2 (EMX1) 0.0 7.2307E-5	PU1 (PU1) 0.672018 0.0		ZBTB16_1 (ZBTB16) 0.747975 2.2319E-6	PH0094.1 (Lhx4) 0.0 2.8554E-6
nrMotif1363	NNGCACACANN	143	136	18	BCL3_f1 (BCL3) 0.0602359 3.9509E-7	MA0538.1 (DAF-12) 0.199195 2.7042E-7	M00742 (HFH-4) 0.48534 0.0	ZSCAN4 (ZSCAN4) 0.296948 1.6647E-8	FOXA (FOXA) 0.588726 0.0	UW.Motif.0011 0.0823473 1.2769E-6	ZSCAN4_2 (ZSCAN4) 0.428328 1.6617E-6	PB0208.1 (Zscan4_2) 0.163748 1.1128E-8	RNCMPT00283 0.0249831
nrMotif1364	GGTGCCRCN	72	71	15	NFIA+NFIB+NFIC+NFIX_do (NFIA) 0.0 5.4608E-6	MA0213.1 (brk) 0.52311 4.6301E-6	M00693 (E12) 0.0 8.7419E-6	NFIX_v2 (NFIX) 0.125069 0.0	YY1 (YY1) 0.716454 0.0	UW.Motif.0654 0.0 8.4484E-6	NR2E1::NFIC_1 (NR2E1::NFIC) 0.0 2.26E-6	POL011.1 (XCPE1) 0.236503 2.6847E-5
nrMotif1365'	NTCTTGTKCN	71	67	20			M00011 (Evi-1) 0.0 4.9155E-6		STAT2 (STAT2) 0.603445 0.0	UW.Motif.0210 0.392154 0.0	RUNX1_1 (RUNX1) 0.0 4.9155E-6	PB0072.1 (Sox5_1) 0.922186 0.0	RNCMPT00143 0.2365
nrMotif1366	GGTCCCGS	71	70	19	RPC1_si (POLR3A) 0.215977 1.9458E-7	MA0016.1 (usp) 0.113234 0.0	M00959 (ER) 0.193153 0.0	SPDEF_v5 (SPDEF) 0.00549473 7.7446E-10	UA3 (UA3) 0.462534 4.6082E-5	UW.Motif.0654 0.732036 0.0	SPDEF_6 (SPDEF) 0.0115133 7.7446E-10	POL011.1 (XCPE1) 0.0171044 6.3292E-10	RNCMPT00063 0.42097
nrMotif1367	NCCCCGGGA	71	67	16	MECP2_f1 (MECP2) 0.937519 5.2549E-7	MA0358.1 (PUT3) 0.053587 2.1046E-6	M00641 (HSF) 0.348797 1.3997E-5	GLIS2 (GLIS2) 0.0 3.9668E-5		UW.Motif.0375 0.877064 1.9383E-6	NR2C2_disc1 (NR2C2) 0.654929 0.0	PF0130.1 (CCCNNGGGAR) 0.574287 2.2646E-8
nrMotif1368	NGATGTKCA	72	69	20			M00930 (Oct-1) 0.412448 0.0	SOX10_v5 (SOX10) 0.557844 3.2627E-7	CEBPB (CEBPB) 0.74078 0.0		ZSCAN4_1 (ZSCAN4) 0.920409 0.0	PB0026.1 (Gm397_1) 0.68969 0.0	RNCMPT00083 0.131566
nrMotif1369	TTTAATAA	73	58	15	ZFHX3_si (ZFHX3) 0.0 5.7275E-8	MA0151.1 (ARID3A) 0.312963 2.0353E-8	M01000 (AIRE) 0.0 1.3679E-6	Uncx_1 (UNCX) 0.0 2.1429E-6	UA4 (UA4) 0.671417 0.0	UW.Motif.0292 0.0 1.5985E-5	ARID3A_1 (ARID3A) 0.0 2.0353E-8	PB0129.1 (Glis2_2) 0.753016 7.5551E-9
nrMotif1370	CAGRTCA	120	106	23	THA_f1 (THRA) 0.104244 1.0719E-8	MA0160.1 (NR4A2) 0.837286 4.3403E-7	M00959 (ER) 0.0207934 1.7119E-5	ESR1 (ESR1) 0.882116 0.0	ESRRA (ESRRA) 0.350265 1.7275E-5	UW.Motif.0062 0.741525 1.21E-6	PAX6_2 (PAX6) 0.354111 1.0066E-7	MF0004.1 (Nuclear) 0.631432 1.9824E-7	RNCMPT00110 0.977278
nrMotif1371	NNGACAGGT	73	69	20	MEIS2_f1 (MEIS2) 0.469976 2.6494E-8	MA0086.1 (sna) 0.0 6.482E-6	M00973 (E2A) 0.0643087 3.799E-9	PKNOX2 (PKNOX2) 0.126917 2.9384E-9	ESR1 (ESR1) 0.96031 0.0	UW.Motif.0223 0.352812 0.0	PKNOX2_2 (PKNOX2) 0.283625 2.9384E-9	PF0041.1 (TGACAGNY) 0.319978 1.7775E-7	RNCMPT00016 0.581696
nrMotif1372	TAGMTCTTN	71	70	19	SATB1_do (SATB1) 0.0 4.7541E-5	MA0389.1 (SRD1) 0.286471 8.8519E-6	M00351 (GATA-3) 0.0423292 4.4486E-7	Tcf7 (TCF7) 0.419199 4.2521E-6	TCF7L2 (TCF7L2) 0.723417 0.0	UW.Motif.0425 0.0 3.3601E-5	TCF7L1_2 (TCF7L1) 0.526787 3.3393E-6	MA0389.1 (SRD1) 0.773649 8.8519E-6
nrMotif1373	CATTCTGCYTN	72	71	17	GCR_f1 (NR3C1) 0.318687 4.831E-7	MA0113.2 (NR3C1) 0.660803 0.0			NR3C1 (NR3C1) 0.119382 1.5004E-5	UW.Motif.0064 0.0209581 4.9607E-11	TATA_disc5 (TATA) 0.0 5.726E-7	CN0081.1 (LM81) 0.0524824 5.6166E-13
nrMotif1374'	GNACCAAG	74	72	21	SOX4_do (SOX4) 0.0 9.9674E-6	MA0313.1 (HAP2) 0.0 2.6873E-5	M00072 (CP2) 0.0 9.1318E-5		UA4 (UA4) 0.751315 0.0		TFCP2_1 (TFCP2) 0.0 9.1319E-5	MA0313.1 (HAP2) 0.0 2.6873E-5	RNCMPT00147 0.381323
nrMotif1375	AAKGGGTG	73	72	20	PURA_do (PURA) 0.719409 1.196E-6	MA0359.1 (RAP1) 0.570521 6.4764E-6	M01044 (TBX5) 0.265641 1.5783E-6	TBR1_v2 (TBR1) 0.611331 3.2542E-6	SREBF1 (SREBF1) 0.519306 0.0		ZBTB7A_disc2 (ZBTB7A) 0.519412 2.3848E-7	MA0359.1 (RAP1) 0.0 6.4764E-6
nrMotif1376	AACACCCA	73	69	19	GLI3_do (GLI3) 0.578712 3.4626E-7	MA0493.1 (Klf1) 0.0 1.9742E-7	M01037 (GLI) 0.240771 1.0533E-6	GLI2 (GLI2) 0.0 1.4759E-5	ZNF143-ext (ZNF143) 0.666127 0.0		GLI_1 (GLI) 0.0 1.0533E-6	PF0091.1 (GTGGGTGK) 0.0 6.9868E-7	RNCMPT00114 0.157884
nrMotif1377	NATAACAAT	70	69	19	SOX5_f1 (SOX5) 0.511422 0.0	MA0087.1 (Sox5) 0.0939918 3.3765E-7	M00410 (SOX-9) 0.233615 0.0	SRY_v3 (SRY) 0.0 9.2265E-6	SOX2-OCT4 (SOX2-OCT4) 0.0944332 2.1401E-7	UW.Motif.0077 0.0 2.3429E-6	SOX5_2 (SOX5) 0.327355 3.3765E-7	MA0087.1 (Sox5) 0.326184 3.3765E-7
nrMotif1378	ATCTGGGCN	75	72	20	SRF_f2 (SRF) 0.0 2.3458E-5	MA0106.2 (TP53) 0.0 9.4556E-5	M00069 (YY1) 0.309504 4.1432E-5		UA12 (UA12) 0.138721 0.0	UW.Motif.0579 0.0446996 3.2222E-9	SRF_known7 (SRF) 0.0 4.037E-6	MA0083.1 (SRF) 0.0 4.037E-6
nrMotif1379	NCCRTGCCCN	70	68	14	ZN148_f1 (ZNF148) 0.584695 0.0	MA0016.1 (usp) 0.257499 0.0	M01033 (HNF4) 0.313065 0.0	SP3 (SP3) 0.374019 1.8815E-5	AP2 (AP2) 0.00546384 0.0	UW.Motif.0523 0.524484 0.0	NR2E1::NFIC_1 (NR2E1::NFIC) 0.0 1.7365E-6	MA0016.1 (usp) 0.356723 0.0	RNCMPT00009 0.667547
nrMotif1380	NGAGWTGGC	70	70	18	TYY1_do (YY1) 0.0 8.4656E-8	MA0461.1 (Atoh1) 0.0 1.1806E-6	M00793 (YY1) 0.304826 3.0236E-7		YY1 (YY1) 0.494536 3.623E-6	UW.Motif.0068 0.0 1.5484E-6	YY1_known3 (YY1) 0.0 3.2844E-8	CN0070.1 (LM70) 0.232487 1.0164E-6	RNCMPT00026 0.770691
nrMotif1381	AAGCTGCCA	73	71	18	MYF6_do (MYF6) 0.0 1.8114E-5	MA0567.1 (ERF1) 0.898952 0.0	M00712 (myogenin) 0.0 6.6119E-6	TGIF1 (TGIF1) 0.0 2.5602E-5	HSF1 (HSF1) 0.635575 0.0	UW.Motif.0037 0.127398 1.2075E-7	MYOG_1 (MYOG) 0.0 6.6118E-6	CN0090.1 (LM90) 0.117243 3.8305E-8
nrMotif1382	NGCCAGCCAR	71	70	19	SMAD4_si (SMAD4) 0.623967 2.364E-6		M00733 (SMAD-4) 0.317341 9.3039E-6		NFY (NFY) 0.514616 0.0	UW.Motif.0037 0.00294738 2.3253E-9	SMAD_2 (SMAD) 0.449608 0.0	CN0221.1 (LM221) 0.0197941 1.8302E-8	RNCMPT00082 0.515116
nrMotif1383'	GARCTTG	71	71	21	P63_si (CKAP4) 0.0 3.889E-5	MA0164.1 (Nr2e3) 0.706555 0.0	M00526 (GCNF) 0.634129 0.0		ESRRA (ESRRA) 0.357313 0.0	UW.Motif.0062 0.890014 0.0	NR6A1_1 (NR6A1) 0.0 1.185E-5	PF0038.1 (TGACCTTG) 0.0 1.7446E-5	RNCMPT00038 0.331251
nrMotif1384	TGGAATAG	71	69	16	HLTF_do (HLTF) 0.0 5.9927E-7	MA0152.1 (NFATC2) 0.0 1.2773E-5		Hic1 (HIC1) 0.967465 4.2934E-6	UA11 (UA11) 0.681007 0.0	UW.Motif.0033 0.0 4.5747E-5	HIC1_4 (HIC1) 0.0 4.2934E-6	MA0152.1 (NFATC2) 0.0 1.2773E-5
nrMotif1385	CCATMTGA	72	63	15	TFE2_do (TCF3) 0.0 1.4618E-6	MA0461.1 (Atoh1) 0.535327 3.7061E-7	M00993 (TAL1) 0.0 1.1003E-5	BHLHA15 (BHLHA15) 0.0 7.6891E-7	SRF (SRF) 0.325156 0.0	UW.Motif.0004 0.0 1.4373E-7	BHLHA15_1 (BHLHA15) 0.0 7.6892E-7	CN0070.1 (LM70) 0.0 4.0122E-6
nrMotif1386	NCACACWGT	72	63	20	PRGR_f2 (PGR) 0.289101 8.0714E-6	MA0007.2 (AR) 0.366299 8.0429E-5	M00955 (GR) 0.97558 0.0	ZSCAN4 (ZSCAN4) 0.649855 0.0	NR3C1 (NR3C1) 0.240432 0.0	UW.Motif.0260 0.898781 0.0	DMRTA2_1 (DMRTA2) 0.0 2.8874E-5	MA0335.1 (MET4) 0.0 3.4812E-5	RNCMPT00178 0.0417411
nrMotif1387'	NTTCAWCCTN	70	67	17	MYBB_f1 (MYBL2) 0.0 1.3723E-5	MA0201.1 (Ptx1) 0.0 4.3281E-5			TCF7L2 (TCF7L2) 0.366472 0.0	UW.Motif.0036 0.0 5.7531E-5		CN0031.1 (LM31) 0.558921 0.0	RNCMPT00021 0.0984517
nrMotif1388'	NGCTCCASA	71	71	12	HSF1_f1 (HSF1) 0.0 3.8651E-5	MA0451.1 (kni) 0.586139 0.0	M00144 (BSAP) 0.0 4.0255E-5			UW.Motif.0341 0.0 2.7423E-5	ZNF354C_1 (ZNF354C) 0.0 1.5947E-5	MA0130.1 (ZNF354C) 0.0 1.5947E-5
nrMotif1389	NTCTGTTCTT	70	67	20	GCR_si (NR3C1) 0.0306947 1.3424E-6	MA0007.2 (AR) 0.111751 6.3895E-10	M00921 (GR) 0.00216403 1.3453E-5		NR3C1 (NR3C1) 0.0744583 1.6252E-5	UW.Motif.0281 0.0193209 1.7119E-9	NR3C1_known5 (NR3C1) 0.0180065 1.3453E-5	CN0024.1 (LM24) 0.0 4.2084E-7	RNCMPT00263 0.0745711
nrMotif1390	NGTGTSCCT	71	66	19	KLF3_f1 (KLF3) 0.0 4.9272E-5	MA0552.1 (PIL5) 0.0 1.7352E-5		Foxj3_1 (FOXJ3) 0.125588 3.7307E-6		UW.Motif.0512 0.694289 0.0	FOXJ3_5 (FOXJ3) 0.31608 3.7307E-6	PB0208.1 (Zscan4_2) 0.160804 0.0	RNCMPT00110 0.77273
nrMotif1391	ACATTAAAN	70	68	18	NANOG_f1 (NANOG) 0.344881 2.5224E-9	MA0151.1 (ARID3A) 0.311142 2.0353E-8	M00436 (IPF1) 0.932663 8.9981E-6	Hoxd9 (HOXD9) 0.0 4.8704E-6	TCF7L2 (TCF7L2) 0.282817 3.0328E-5		ARID3A_1 (ARID3A) 0.0 2.0353E-8	CN0122.1 (LM122) 0.714735 1.1397E-7
nrMotif1392	ATCATCA	70	68	20	BDP1_si (BDP1) 0.0 3.012E-5	MA0488.1 (JUN) 0.776173 0.0		MEOX2_v3 (MEOX2) 0.132982 1.267E-8	CREB-ext (CREB) 0.46012 6.2463E-5	UW.Motif.0036 0.0 8.9716E-7	MEOX2_3 (MEOX2) 0.109529 1.267E-8	PH0017.1 (Cux1_2) 0.471784 9.2624E-8	RNCMPT00279 0.48352
nrMotif1393	RGAGCTAGG	72	65	16			M00706 (TFII-I) 0.250956 1.2885E-6			UW.Motif.0316 0.404707 9.3907E-6	GTF2I_1 (GTF2I) 0.0 1.2885E-6	CN0176.1 (LM176) 0.0 1.4818E-5
nrMotif1394	AAGTGGTK	73	68	18	NKX22_si (NKX2-2) 0.0970575 4.8811E-9	MA0264.1 (ceh-22) 0.290667 3.1596E-5	M00485 (Nkx2-2) 0.0235376 1.5829E-9	Nkx3-1_1 (NKX3-1) 0.16213 7.1861E-6	RUNX1 (RUNX1) 0.202777 3.3031E-6	UW.Motif.0425 0.906963 8.1283E-6	NKX2-2_1 (NKX2-2) 0.132122 1.5829E-9	PH0004.1 (Nkx3-2) 0.0279098 0.0
nrMotif1395'	CTCAYAA	70	67	17		MA0165.1 (Abd-B) 0.0 2.6021E-5	M01044 (TBX5) 0.0 1.6012E-5	THRA (THRA) 0.0 2.0714E-5		UW.Motif.0026 0.0 6.076E-6	AP1_disc5 (AP1) 0.0 1.3077E-5	CN0063.1 (LM63) 0.809802 4.9097E-7
nrMotif1396'	NCCAACT	85	84	19	MYB_si (MYB) 0.484776 0.0			Hic1_v2 (HIC1) 0.0 6.2365E-5	YY1 (YY1) 0.903419 0.0		ETS_disc5 (ETS) 0.0 1.9502E-5	CN0208.1 (LM208) 0.0 2.6672E-7	RNCMPT00041 0.564859
nrMotif1397	NYCTCAGAA	69	63	19	STAT4_f1 (STAT4) 0.514865 7.5917E-6	MA0519.1 (Stat5a::Stat5b) 0.448501 2.2744E-5	M00777 (STAT) 0.654527 2.2937E-6		ZNF143-ext (ZNF143) 0.424237 0.0	UW.Motif.0208 0.0835781 1.3365E-6	STAT_known15 (STAT) 0.0 2.2937E-6	CN0215.1 (LM215) 0.0143377 3.8249E-9
nrMotif1398	NAGCTGCCG	70	68	13	TFAP4_do (TFAP4) 0.0307061 6.2941E-8	MA0522.1 (Tcf3) 0.0265425 0.0	M00712 (myogenin) 0.0405434 3.2525E-6	Ascl2 (ASCL2) 0.362268 7.7582E-5	TCF12 (TCF12) 0.0524603 0.0	UW.Motif.0016 0.393267 2.3813E-5	MYOG_1 (MYOG) 0.115285 3.2525E-6	MA0055.1 (Myf) 0.0902163 8.0233E-6
nrMotif1399	NCATGGTNT	71	67	22	SOX15_do (SOX15) 0.0 7.4326E-5	MA0515.1 (Sox6) 0.0 1.2159E-5		Sox3 (SOX3) 0.0 4.1728E-5	RUNX1 (RUNX1) 0.716775 0.0	UW.Motif.0077 0.103945 2.3829E-8	BCL_disc3 (BCL) 0.0 3.1103E-5	PF0049.1 (CATTGTYY) 0.0 5.7728E-7	RNCMPT00259 0.0893902
nrMotif1400	NCCTTSACA	71	67	19		MA0321.1 (INO2) 0.0 2.1326E-5		TBX20 (TBX20) 0.102655 2.5764E-9		UW.Motif.0026 0.0 3.3914E-5	TBX20_1 (TBX20) 0.269084 2.5764E-9	CN0082.1 (LM82) 0.0 8.0589E-6	RNCMPT00203 0.212765
nrMotif1401	TGRCATGT	69	66	14	P53_do (TP53) 0.0 7.3316E-7	MA0106.2 (TP53) 0.0 1.4255E-6	M00272 (p53) 0.334659 3.8865E-7	Tp53_v2 (TP53) 0.42159 2.5235E-7	TEAD1 (TEAD1) 0.0868246 6.2047E-6	UW.Motif.0388 0.661339 7.0591E-6	TP53_6 (TP53) 0.728295 2.5236E-7	MA0106.1 (TP53) 0.0 1.6269E-6	RNCMPT00200 0.508571
nrMotif1402	CCGCTTCCN	68	68	7	ETS2_f1 (ETS2) 0.606655 0.0	MA0323.1 (IXR1) 0.169904 5.0927E-10	M00771 (ETS) 0.345486 0.0	ETV6 (ETV6) 0.304092 2.2551E-9	ELF1 (ELF1) 0.239792 0.0	UW.Motif.0024 0.74804 3.3996E-6	ETV6_1 (ETV6) 0.770926 2.2551E-9	PF0021.1 (GGAANCGGAANY) 0.0770354 2.3328E-10	RNCMPT00239 0.540013
nrMotif1403	NCCCTGRAA	71	71	15	INSM1_do (INSM1) 0.0 6.7321E-7	MA0358.1 (PUT3) 0.445479 0.0	M00979 (PAX6) 0.0 1.9787E-5	PRDM4 (PRDM4) 0.384884 4.5963E-6	NFKB1 (NFKB1) 0.381213 0.0	UW.Motif.0018 0.574852 1.4148E-6	PRDM4_1 (PRDM4) 0.848936 4.5964E-6	PF0169.1 (TTTNNANAGCYR) 0.680502 0.0
nrMotif1404	NGGCAMAAG	68	66	18	NR2E3_do (NR2E3) 0.901563 0.0	MA0058.2 (MAX) 0.578362 0.0	M01009 (HES1) 0.182247 0.0	ZNF75A (ZNF75A) 0.0 3.9688E-5	RXRA (RXRA) 0.404002 0.0	UW.Motif.0323 0.295229 3.4459E-5	HES1_1 (HES1) 0.768416 0.0	MA0327.1 (MATA1) 0.0 2.4247E-5	RNCMPT00224 0.34696
nrMotif1405	AGACATAA	72	71	17	P63_f1 (CKAP4) 0.0 8.7339E-5	MA0288.1 (CUP9) 0.0 7.2531E-5	M00350 (GATA-3) 0.254211 0.0	FOXJ3_v3 (FOXJ3) 0.0 4.4024E-6	TAL1 (TAL1) 0.0279704 8.3506E-7	UW.Motif.0463 0.0 4.0695E-5	FOXJ3_4 (FOXJ3) 0.0 4.4024E-6	CN0133.1 (LM133) 0.0 1.1846E-5	RNCMPT00008 0.393096
nrMotif1406	AATGAGN	68	61	21	PO4F2_do (POU4F2) 0.0 2.0892E-7	MA0186.1 (Dfd) 0.0 7.7472E-6	M00687 (alpha-CP1) 0.292028 5.5461E-8	POU6F2 (POU6F2) 0.0 1.0331E-7	POU2F2 (POU2F2) 0.124547 0.0	UW.Motif.0149 0.829154 0.0	POU2F2_known3 (POU2F2) 0.844411 0.0	CN0132.1 (LM132) 0.113417 1.5121E-7	RNCMPT00076 0.440687
nrMotif1407	TGATTMCT	69	66	18	FOXD1_f1 (FOXD1) 0.0 9.0273E-5	MA0573.1 (ATHB9) 0.600935 3.3758E-6			BARHL2 (BARHL2) 0.470738 0.0	UW.Motif.0024 0.513666 3.0214E-6	STAT_disc5 (STAT) 0.0 5.8475E-5	MA0419.1 (YAP7) 0.898849 0.0
nrMotif1408'	ATGGNCCAN	68	66	22		MA0381.1 (SKN7) 0.629387 0.0	M00069 (YY1) 0.527749 0.0		A-Box (A-Box) 0.336442 0.0		YY1_known3 (YY1) 0.0 4.3176E-5	CN0190.1 (LM190) 0.140574 3.1751E-10
nrMotif1409	NCGMGGGCTKN	70	66	15	ZFX_f1 (ZFX) 0.209128 0.0	MA0290.1 (DAL81) 0.13622 1.1109E-5			CREB-ext (CREB) 0.719133 7.3977E-6	UW.Motif.0581 0.178617 0.0	BDP1_disc1 (BDP1) 0.407274 1.207E-5	MA0290.1 (DAL81) 0.132906 1.1109E-5	RNCMPT00085 0.137555
nrMotif1410	AAGGCWCT	72	67	19	NKX21_do (NKX2-1) 0.0 8.3679E-5				HSF1 (HSF1) 0.365108 0.0	UW.Motif.0193 0.179453 3.7378E-7		CN0006.1 (LM6) 0.0400501 8.9565E-9
nrMotif1411	GTGSCTGAN	68	66	17	PAX5_si (PAX5) 0.0 1.8041E-5	MA0285.1 (CRZ1) 0.0334871 0.0		TFAP2C_v6 (TFAP2C) 0.363001 0.0		UW.Motif.0189 0.0271184 1.6058E-7	TFAP2_known19 (TFAP2) 0.907555 0.0	MA0285.1 (CRZ1) 0.0590841 0.0	RNCMPT00180 0.610438
nrMotif1412	NCTCCTCCTNN	67	65	19	ZN263_si (ZNF263) 6.88711E-4 3.8342E-9	MA0528.1 (ZNF263) 7.67904E-4 9.9366E-9			ZNF263 (ZNF263) 0.0149176 6.7881E-7	UW.Motif.0611 0.0113713 4.3781E-5	ZNF263_disc1 (ZNF263) 0.0698387 8.7299E-9	PF0081.1 (CGGAARNGGCNG) 0.221602 0.0	RNCMPT00163 0.0130526
nrMotif1413	NCACCGGSC	67	65	16	ZBTB4_do (ZBTB4) 0.715604 0.0		M00973 (E2A) 0.601375 6.3728E-6		ZEB1 (ZEB1) 0.0 6.2835E-5	UW.Motif.0048 0.359814 0.0	TCF3_5 (TCF3) 0.0 6.3728E-6
nrMotif1414	CAGCTGAAS	69	67	16	TFAP4_do (TFAP4) 0.304567 1.3618E-7	MA0522.1 (Tcf3) 0.223465 0.0	M00644 (LBP-1) 0.52072 1.1471E-6	TFAP4 (TFAP4) 0.0 1.9967E-7	TCF12 (TCF12) 0.18916 0.0	UW.Motif.0377 0.0 2.7529E-5	TFAP4_5 (TFAP4) 0.0 1.9967E-7	PF0015.1 (CAGCTG) 0.0106588 1.1768E-8
nrMotif1415	CTTGTGANN	67	62	13	NR2E3_do (NR2E3) 0.0 4.923E-5	MA0321.1 (INO2) 0.793398 7.562E-6			NFKB1 (NFKB1) 0.679082 0.0	UW.Motif.0026 0.04645 5.8771E-7	AP1_disc5 (AP1) 0.0 9.4839E-5	CN0227.1 (LM227) 0.0341343 5.5219E-8	RNCMPT00209 0.419573
nrMotif1416'	TCTACCC	67	66	20	Z354C_f1 (ZNF354C) 0.0 2.3944E-5	MA0421.1 (YDR026C) 0.96151 0.0						MA0421.1 (YDR026C) 0.0 1.491E-5	RNCMPT00049 0.627819
nrMotif1417	GTCCCCGCNNNNNN	68	63	20	WT1_f1 (WT1) 0.0420133 7.8932E-6	MA0344.1 (NHP10) 0.236038 2.0475E-6	M00933 (Sp-1) 9.27011E-5 1.995E-5	SP1 (SP1) 0.0607389 0.0	ZNF281 (ZNF281) 0.00713314 0.0	UW.Motif.0369 0.00323927 1.4969E-7	SP1_known1 (SP1) 0.0139897 8.9579E-6	MA0344.1 (NHP10) 0.310257 2.0475E-6	RNCMPT00113 0.0993399
nrMotif1418	NAAATCACC	67	66	21	GFI1_si (GFI1) 0.0 3.9544E-7	MA0038.1 (Gfi1) 0.897164 0.0	M00406 (MEF-2) 0.208527 1.9133E-5	ESRRG (ESRRG) 0.0 4.0296E-5	RUNX1 (RUNX1) 0.629684 0.0	UW.Motif.0148 0.0 2.3962E-5	NFKB_disc3 (NFKB) 0.0 2.1519E-7	CN0058.1 (LM58) 0.0 6.8038E-7
nrMotif1419	NNGCTTTTGA	67	64	17	NR2E3_do (NR2E3) 0.0976509 4.5556E-7	MA0053.1 (MNB1A) 0.363191 2.9649E-6	M00764 (HNF-4_direct_repeat_1) 0.662418 0.0	Rara_v3_1 (RARA) 0.0 4.9094E-7	HNF4 (HNF4) 0.365176 0.0	UW.Motif.0488 0.966232 0.0	RARA_10 (RARA) 0.0 4.9094E-7	CN0138.1 (LM138) 0.10433 7.178E-7	RNCMPT00224 0.035654
nrMotif1420	MATGTCACN	67	63	18	ERR2_do (ESRRB) 0.0 6.5071E-5	MA0160.1 (NR4A2) 0.612763 1.4227E-6	M00191 (ER) 0.912656 0.0	TP63 (TP63) 0.0 1.611E-5	ESR1 (ESR1) 0.401475 0.0	UW.Motif.0293 0.0741882 5.438E-7	NR4A_known1 (NR4A) 0.0 1.4227E-6	CN0103.1 (LM103) 0.612511 1.2768E-8
nrMotif1421	AACAGTTG	67	65	21	TAL1_f1 (TAL1) 0.0 1.0313E-5	MA0545.1 (HLH-1) 0.362983 6.8742E-7	M00001 (MyoD) 0.0 2.1051E-5	MYF6 (MYF6) 0.176967 1.327E-8	RFX5 (RFX5) 0.515008 0.0	UW.Motif.0401 0.0 1.5208E-5	MYF6_2 (MYF6) 0.333107 1.327E-8	PB0047.1 (Myf6_1) 0.547398 1.7969E-7
nrMotif1422	NCACCTGTC	68	62	15	MEIS2_f1 (MEIS2) 0.411681 4.3506E-9	MA0086.1 (sna) 0.0144639 1.6275E-8	M00973 (E2A) 0.022718 5.5077E-10	MEIS3_v2 (MEIS3) 0.0503986 2.8486E-10	RFX5 (RFX5) 0.0708423 5.9056E-5	UW.Motif.0654 0.0 6.8834E-5	TCF3_5 (TCF3) 0.100394 5.5077E-10	MA0086.1 (sna) 0.0194723 1.6275E-8
nrMotif1423	NGTTTTCTAN	67	67	17	NFAC3_f1 (NFATC3) 0.0 1.0905E-6	MA0013.1 (br_Z4) 0.759945 3.3402E-6	M00499 (STAT5A) 0.625937 0.0	ZNF713 (ZNF713) 0.0 7.3566E-6	UA8 (UA8) 0.179962 0.0	UW.Motif.0387 0.00209679 1.0384E-8	NFATC2_1 (NFATC2) 0.0 5.0048E-6	MA0013.1 (br_Z4) 0.0 3.3403E-6	RNCMPT00153 0.323052
nrMotif1424	GAWGTGG	66	66	15	GABPA_f1 (GABPA) 0.331562 4.3503E-5	MA0098.2 (Ets1) 0.0313254 5.0882E-8	M01043 (NKX25) 0.494485 6.7244E-6	NKX3-1 (NKX3-1) 0.0 3.868E-6	ELF1 (ELF1) 0.0089056 0.0	UW.Motif.0599 0.331541 1.5633E-6	ETS_1 (ETS) 0.188193 0.0	MA0062.2 (GABPA) 0.296605 2.6948E-5
nrMotif1425	NACAACAGCN	67	67	19	MYOG_do (MYOG) 0.653479 3.4345E-6	MA0133.1 (BRCA1) 0.419453 0.0	M00005 (AP-4) 0.0 3.7937E-5	Tcf21 (TCF21) 0.265965 0.0	RFX5 (RFX5) 0.231139 0.0	UW.Motif.0201 0.290578 7.6282E-6	TCF21_1 (TCF21) 0.529697 0.0	PB0122.1 (Foxk1_2) 0.775362 0.0	RNCMPT00217 0.0353487
nrMotif1426	NAYGTGGGCN	67	65	20	USF2_f1 (USF2) 0.062678 0.0	MA0128.1 (EmBP-1) 0.162914 4.7091E-6	M00997 (DEC) 0.139239 1.9053E-6	EGR2 (EGR2) 0.0 1.5376E-7	USF (USF) 0.0591582 1.8514E-6	UW.Motif.0579 0.359913 3.2204E-5	MYC_known17 (MYC) 0.262708 0.0	MA0128.1 (EmBP-1) 0.18563 4.7091E-6
nrMotif1427	GGGGTCCCN	66	59	18	PLAL1_si (PLAGL1) 0.929884 1.8731E-6	MA0016.1 (usp) 0.306155 1.4255E-6	M00051 (NF-kappaB_(p50)) 0.313784 2.5911E-6	SPDEF_v5 (SPDEF) 0.405957 2.9408E-6	UA3 (UA3) 0.450121 4.331E-5	UW.Motif.0335 0.941272 0.0	ZBTB7A_known1 (ZBTB7A) 0.0156784 2.5391E-11	PB0156.1 (Plagl1_2) 0.263587 7.0567E-5
nrMotif1428	NNGGACAGCWN	71	69	19	REST_do (REST) 0.0 7.9727E-7	MA0545.1 (HLH-1) 0.561291 2.5255E-6	M00963 (T3R) 0.685109 0.0	TGIF1 (TGIF1) 0.875955 1.5752E-6	REST (REST) 0.413286 7.2371E-7	UW.Motif.0637 0.046515 0.0	TCF12_disc5 (TCF12) 0.128234 0.0	CN0064.1 (LM64) 0.874397 1.2911E-6	RNCMPT00110 0.301123
nrMotif1429	NTGTAGGAWN	68	61	16	BCL6_do (BCL6) 0.0 7.0806E-5	MA0085.1 (Su(H)) 0.0 5.8818E-5		ZNF75A (ZNF75A) 0.37654 1.5907E-6	UA11 (UA11) 0.0181711 8.2445E-5	UW.Motif.0046 0.0 5.6198E-5	ZNF75A_1 (ZNF75A) 0.706209 1.5907E-6	PF0040.1 (TTCYNRGAA) 0.0 1.845E-5
nrMotif1430	NCAYGCCTC	66	64	21		MA0450.1 (hkb) 0.899319 2.778E-6	M00008 (Sp1) 0.262341 0.0	YY2_v3 (YY2) 0.204177 3.2907E-5	SP1 (SP1) 0.857673 0.0	UW.Motif.0135 0.0493924 3.4892E-6	SP1_known1 (SP1) 0.981771 0.0	MA0079.1 (SP1) 0.997989 0.0
nrMotif1431	RGACAAAGC	68	68	16	SOX4_do (SOX4) 0.63317 6.5445E-7	MA0514.1 (Sox3) 0.225077 5.665E-8	M00805 (LEF1) 0.0 8.7022E-5		SOX2 (SOX2) 0.0930686 1.7089E-5	UW.Motif.0552 0.718103 0.0	SOX10_1 (SOX10) 0.976929 0.0	PF0013.1 (CTTTGT) 0.143872 2.9805E-8
nrMotif1432	GGTCTGCS	67	63	21	GLI1_do (GLI1) 0.505254 5.8523E-7		M00115 (Tax/CREB) 0.0 8.6318E-5	RUNX2 (RUNX2) 0.294178 2.914E-6	UA3 (UA3) 0.850989 0.0	UW.Motif.0025 0.260259 1.5049E-6	RUNX2_4 (RUNX2) 0.864151 2.914E-6
nrMotif1433	GTGCKTGC	66	62	17		MA0006.1 (Arnt::Ahr) 0.653972 0.0	M00433 (Hmx3) 0.767082 3.1701E-6				HMX3_1 (HMX3) 0.0 3.1701E-6	CN0227.1 (LM227) 0.0 1.2692E-5	RNCMPT00038 0.0694683
nrMotif1434	ACTGTAANN	66	61	20	TOPRS_do (TOPORS) 0.0 1.0371E-5	MA0407.1 (THI2) 0.0 8.8371E-5		Sox10_v3_1 (SOX10) 0.0 3.8519E-6			DMRTA2_1 (DMRTA2) 0.849967 2.5314E-6	CN0120.1 (LM120) 0.0 8.1203E-7
nrMotif1435'	NGTTCCCWT	67	64	19	SRF_f2 (SRF) 0.0 1.5286E-5	MA0509.1 (Rfx1) 0.0 5.4712E-5	M00281 (RFX1) 0.885292 0.0	RFX5 (RFX5) 0.0 7.9635E-5		UW.Motif.0018 0.0 8.8769E-6	MYC_disc4 (MYC) 0.0 3.7663E-6	CN0073.1 (LM73) 0.345889 1.0041E-5	RNCMPT00205 0.809316
nrMotif1436	GTCCACACN	68	66	19	KLF1_do (KLF1) 0.0 6.71E-5	MA0493.1 (Klf1) 0.183158 5.7044E-5	M00449 (Zic2) 0.689279 0.0	TBX20_v3 (TBX20) 0.741219 0.0			GLI2_2 (GLI2) 0.0 1.8396E-6	MA0130.1 (ZNF354C) 0.0 1.9861E-5
nrMotif1437#	TCTCTTA	68	64	19
nrMotif1438'	GGATGCTC	71	65	21						UW.Motif.0021 0.0 1.7288E-5		CN0100.1 (LM100) 0.0 8.6152E-6	RNCMPT00123 0.199431
nrMotif1439	NTCCWTGTC	67	64	18	P63_si (CKAP4) 0.0 3.7429E-5	MA0078.1 (Sox17) 0.525443 0.0	M00979 (PAX6) 0.0 4.6875E-5			UW.Motif.0145 0.370002 8.0647E-7	SIN3A_disc3 (SIN3A) 0.0 2.6191E-5	PB0200.1 (Zfp187_2) 0.0 9.6239E-6	RNCMPT00154 0.316627
nrMotif1440'	RAGTCTTCN	67	64	18	PSIP1_do (PSIP1) 0.0 3.26E-5	MA0271.1 (ARG80) 0.0 5.6593E-5			HSF1 (HSF1) 0.629916 0.0	UW.Motif.0356 0.0 1.8265E-6		CN0222.1 (LM222) 0.0 1.5471E-5	RNCMPT00157 0.0317946
nrMotif1441	NCCAAGG	65	61	19	NR5A2_f1 (NR5A2) 0.285511 3.7821E-6	MA0592.1 (ESRRA) 0.270278 1.3891E-7	M00467 (Roaz) 0.254294 1.1512E-6	ESRRA (ESRRA) 0.833223 0.0	ESRRA (ESRRA) 0.00722673 1.4957E-7	UW.Motif.0018 0.0714607 8.2726E-6	ESRRA_disc2 (ESRRA) 0.119103 0.0	CN0213.1 (LM213) 0.24762 8.854E-7
nrMotif1442	TWCTGAACNN	66	64	17		MA0218.1 (ct) 0.0 8.2367E-5		SOX10_v5 (SOX10) 0.628589 3.7957E-6			AP1_disc4 (AP1) 0.0 6.841E-7	CN0160.1 (LM160) 0.0 3.0304E-5
nrMotif1443	WTGAGGGGNNN	65	65	18	TFDP1_do (TFDP1) 0.671781 0.0	MA0342.1 (MSN4) 0.0880159 1.8863E-6	M00264 (Staf) 0.125109 0.0	FOXO3_v3 (FOXO3) 0.221306 0.0	UA11 (UA11) 0.676884 0.0	UW.Motif.0071 0.869057 0.0	FOXO3_6 (FOXO3) 0.425361 0.0	MA0366.1 (RGM1) 0.132236 1.7889E-6	RNCMPT00205 0.024049
nrMotif1444	NGCCTTG	65	63	19	NR5A2_do (NR5A2) 0.0 3.989E-7	MA0505.1 (Nr5a2) 0.0 5.9193E-5	M00665 (Sp3) 0.8172 0.0	PRDM4 (PRDM4) 0.942545 1.144E-7	UA12 (UA12) 0.16782 0.0	UW.Motif.0680 0.993453 4.9504E-7	PRDM4_1 (PRDM4) 0.0 1.144E-7	PF0038.1 (TGACCTTG) 0.0 1.7502E-5
nrMotif1445	NGCCCTKTTN	66	65	19	RXRG_si (RXRG) 0.0 6.1613E-5		M00632 (GATA-4) 0.0 9.7667E-6	E2F3_v2 (E2F3) 0.0 5.1227E-7	UA12 (UA12) 0.236932 0.0	UW.Motif.0193 0.776447 0.0	SP1_disc2 (SP1) 0.736089 9.7831E-8	MA0452.1 (Kr) 0.384438 0.0	RNCMPT00062 0.223533
nrMotif1446	GCCKGCCGNN	66	65	19	EGR4_do (EGR4) 0.0 3.0764E-5	MA0361.1 (RDS1) 0.397783 2.2304E-5	M00915 (AP-2) 0.234403 0.0		ZNF143 (ZNF143) 0.0606192 0.0	UW.Motif.0007 0.116422 0.0	ZNF143_disc3 (ZNF143) 0.193043 0.0	PF0114.1 (YTCCCRNNAGGY) 0.00280126 3.5652E-7
nrMotif1447	NGAATTSCC	65	60	21	NFKB1_f1 (NFKB1) 0.16292 1.5604E-6	MA0101.1 (REL) 0.0242564 2.3368E-7	M00054 (NF-kappaB) 0.0109298 5.5979E-8	NFKB2 (NFKB2) 0.507679 0.0	NFKB1 (NFKB1) 0.050651 4.6863E-5	UW.Motif.0577 0.264752 1.9932E-7	NFKB_known3 (NFKB) 0.0466018 5.5979E-8	MA0061.1 (NF-kappaB) 0.038318 9.276E-8
nrMotif1448	AWTGGCCA	66	61	17			M00775 (NF-Y) 0.697756 0.0	GBX2_v2 (GBX2) 0.262668 1.0431E-7	NFY (NFY) 0.215068 0.0	UW.Motif.0402 0.680458 8.2119E-6	GBX2_3 (GBX2) 0.55729 1.0431E-7	POL004.1 (CCAAT-box) 0.616679 0.0
nrMotif1449'	GCAMTTTT	65	61	21	TOPRS_do (TOPORS) 0.0 1.6949E-5	MA0495.1 (MAFF) 0.923787 0.0	M01010 (HMGIY) 0.594072 0.0	MAFK_v3 (MAFK) 0.722569 0.0	NFE2 (NFE2) 0.0677018 0.0	UW.Motif.0068 0.994138 0.0	HMGA1_2 (HMGA1) 0.0 1.2936E-5	PB0146.1 (Mafk_2) 0.00600236 2.8369E-10
nrMotif1450	GAGTCTC	68	65	18		MA0271.1 (ARG80) 0.757349 2.7319E-6				UW.Motif.0609 0.0 8.407E-5	SMARC_disc1 (SMARC) 0.0 8.484E-5	PB0203.1 (Zfp691_2) 0.224965 0.0
nrMotif1451	NNNNCTCCSCCCG	68	68	18	MAZ_si (MAZ) 0.00761515 2.7784E-6	MA0283.1 (CHA4) 0.862568 1.1218E-7	M00933 (Sp-1) 0.0267466 2.9675E-5	ZNF740 (ZNF740) 0.503976 0.0	ZNF281 (ZNF281) 0.0044031 8.4517E-5	UW.Motif.0009 0.00439682 0.0	TFAP2_known4 (TFAP2) 0.107043 2.0734E-7	PF0006.1 (GGGCGGR) 0.76934 6.604E-6	RNCMPT00160 0.0286519
nrMotif1452'	NGTGTAANA	64	64	16	NFAC3_si (NFATC3) 0.0 1.5684E-5	MA0152.1 (NFATC2) 0.0 6.7809E-6		TBR1_v2 (TBR1) 0.0 3.1345E-6	UA11 (UA11) 0.327311 0.0	UW.Motif.0564 0.718222 0.0	TBR1_2 (TBR1) 0.0 3.1345E-6	MA0152.1 (NFATC2) 0.0 6.7809E-6
nrMotif1453	ATCNAGA	64	64	13	HSF1_f1 (HSF1) 0.0 8.7455E-5	MA0266.1 (ABF2) 0.0 3.0638E-5	M00326 (Pax-1) 0.544736 0.0	ZNF238 (ZNF238) 0.757534 1.167E-6	BARHL2 (BARHL2) 0.426104 0.0	UW.Motif.0324 0.0 2.2365E-5	ZBTB18_2 (ZBTB18) 0.0 1.167E-6	CN0068.1 (LM68) 0.923505 1.3296E-6	RNCMPT00143 0.0374036
nrMotif1454#	KCCTAGCCM	64	60	18
nrMotif1455	GANTTCCAN	64	64	17	ERG_do (ERG) 0.515559 9.7068E-7	MA0152.1 (NFATC2) 0.798669 4.5406E-7	M00808 (Pax) 0.0124686 4.8558E-8	FLI1_v4 (FLI1) 0.334238 7.2519E-7	NFKB1 (NFKB1) 0.0524342 2.8202E-5	UW.Motif.0452 0.304243 4.4771E-8	PAX5_known3 (PAX5) 0.0765857 4.8558E-8	CN0158.1 (LM158) 0.102646 3.8603E-9
nrMotif1456	ACTCAGTTW	140	116	23			M00174 (AP-1) 0.472582 0.0		STAT2 (STAT2) 0.389183 0.0	UW.Motif.0492 0.189076 7.1008E-7	AP1_known2 (AP1) 0.0 4.94E-5	PB0081.1 (Tcf1_1) 0.814147 0.0	RNCMPT00147 0.278365
nrMotif1457	CMAAGAC	65	65	13	SOX10_f2 (SOX10) 0.0 5.6613E-6		M01014 (SOX) 0.0 3.1855E-5		UA4 (UA4) 0.386017 5.1926E-5	UW.Motif.0060 0.31588 1.0284E-6	SOX_1 (SOX) 0.0 3.1855E-5	PF0109.1 (YGTCCTTGR) 0.0 2.7014E-5
nrMotif1458	NGCYTTCTG	65	61	19	PSIP1_do (PSIP1) 0.432743 1.114E-6	MA0461.1 (Atoh1) 0.228853 2.461E-7	M00698 (HEB) 0.894282 0.0	BCL6B (BCL6B) 0.0 3.903E-5	ZNF143-ext (ZNF143) 0.369633 2.4376E-6	UW.Motif.0295 0.0717235 1.1165E-6	TCF12_known1 (TCF12) 0.0 2.2039E-5	CN0024.1 (LM24) 0.282694 8.5286E-6	RNCMPT00059 0.0109427
nrMotif1459	CWGCTATTN	65	62	18	MYF5_do (MYF5) 0.0 7.0863E-5	MA0497.1 (MEF2C) 0.890092 0.0	M00480 (LUN-1*) 0.365786 8.5394E-5	MEF2B (MEF2B) 0.937962 0.0	MEF2 (MEF2) 0.0380652 0.0	UW.Motif.0667 0.179768 1.1496E-5	MSC_1 (MSC) 0.0 5.1436E-6	PF0077.1 (AAAYRNCTG) 0.0239351 5.6743E-9
nrMotif1460	NAAGCCTTN	64	62	19		MA0452.2 (KR) 0.178565 1.1803E-5		Zfp652 (ZFP652) 0.566771 6.3706E-6		UW.Motif.0205 0.386028 2.0062E-7	ZNF652_1 (ZNF652) 0.900739 6.3706E-6	CN0074.1 (LM74) 0.304718 5.6088E-9	RNCMPT00206 0.656308
nrMotif1461	TTCTAGAA	64	60	17	HSF1_do (HSF1) 0.0277845 3.6066E-10	MA0486.1 (HSF1) 0.0500632 1.7279E-9	M01023 (HSF1) 0.0252906 3.8189E-9	HSF2 (HSF2) 0.0315811 4.5082E-11	HSF1 (HSF1) 0.0023528 2.2987E-9	UW.Motif.0494 0.0 7.7499E-5	HSF2_2 (HSF2) 0.0168959 4.5082E-11	PF0072.1 (TTCYRGAA) 0.057189 2.6847E-11
nrMotif1462	NAGGGAYCTN	64	60	18	RPC1_si (POLR3A) 0.0 5.65E-5	MA0160.1 (NR4A2) 0.0 4.1711E-5	M00191 (ER) 0.249103 0.0			UW.Motif.0426 0.0148071 6.9081E-6	ESRRA_known1 (ESRRA) 0.953015 0.0	MA0160.1 (NR4A2) 0.0 4.1711E-5
nrMotif1463	TTATGCAAN	64	61	21	PO5F1_f2 (POU5F1) 0.00178952 1.9087E-10	MA0142.1 (Pou5f1::Sox2) 0.00275228 2.344E-10	M00342 (Oct-1) 0.0411655 2.2373E-8	POU3F1 (POU3F1) 0.0495296 5.7117E-9	SOX2-OCT4 (SOX2-OCT4) 6.72743E-5 2.3347E-10	UW.Motif.0049 0.289183 2.0567E-6	POU5F1_disc1 (POU5F1) 0.00461858 1.6928E-10	MA0142.1 (Pou5f1) 0.0131679 2.3439E-10	RNCMPT00180 0.215746
nrMotif1464	GCCNTCA	64	61	15	AP2C_do (TFAP2C) 0.0 9.0891E-6			PRDM4 (PRDM4) 0.0 3.1195E-5	AP2 (AP2) 0.350882 0.0	UW.Motif.0647 0.433405 3.6553E-6	RXRA_disc5 (RXRA) 0.0 2.3548E-5	CN0222.1 (LM222) 0.0 8.0566E-5	RNCMPT00059 0.321294
nrMotif1465	ACCMCAGT	64	61	18	RUNX1_do (RUNX1) 0.244913 3.5979E-5	MA0332.1 (MET28) 0.0528687 1.0043E-7	M00751 (AML1) 0.0513861 1.0729E-7	GLI2_v2 (GLI2) 0.0 3.5648E-5	RUNX1 (RUNX1) 0.41679 1.5999E-5	UW.Motif.0008 0.0 1.2947E-5	RUNX1_7 (RUNX1) 0.255645 1.0729E-7	MA0332.1 (MET28) 0.0640418 1.0043E-7	RNCMPT00217 0.456512
nrMotif1466	TCTTGGGAN	64	62	15	NFIA+NFIB+NFIC+NFIX_f1 (NFIA) 0.456617 0.0	MA0519.1 (Stat5a::Stat5b) 0.0 4.1777E-6	M00088 (Ik-3) 0.0 1.0658E-6	EBF1 (EBF1) 0.0 1.1446E-5	UA1 (UA1) 0.558686 0.0	UW.Motif.0634 0.770058 3.266E-6	IKZF3_1 (IKZF3) 0.0 1.0658E-6	CN0183.1 (LM183) 0.0 4.5559E-6
nrMotif1467	NKCTGCTCA	65	65	18		MA0326.1 (MAC1) 0.417821 1.3593E-6	M00993 (TAL1) 0.0 8.7902E-5			UW.Motif.0315 0.289067 1.9751E-5	NR3C1_disc5 (NR3C1) 0.0 1.9151E-5	MA0326.1 (MAC1) 0.850992 1.3593E-6
nrMotif1468'	GNGGTGC	63	60	20	ITF2_f2 (TCF4) 0.0 5.9496E-6	MA0086.1 (sna) 0.0 8.3208E-5	M00256 (NRSF) 0.0 7.4388E-5		REST (REST) 0.966737 0.0	UW.Motif.0138 0.0 6.1121E-6	TCF12_disc3 (TCF12) 0.0 1.6466E-5	PF0143.1 (CAGNWMCNNNGAC) 0.77956 7.4459E-6
nrMotif1469	NTGSCTCACN	64	62	20	FOSB_si (FOSB) 0.83073 9.1857E-6	MA0099.2 (JUN::FOS) 0.821542 0.0	M00733 (SMAD-4) 0.254856 1.2014E-5		CREB (CREB) 0.748531 0.0	UW.Motif.0132 0.111126 5.0173E-7	SMAD4_1 (SMAD4) 0.838981 0.0	MA0099.1 (Fos) 0.751108 1.1107E-6
nrMotif1470	NAGTTCCTT	63	62	13	IRF4_si (IRF4) 0.599157 0.0	MA0136.1 (ELF5) 0.530658 0.0	M00648 (MAF) 0.0 5.4746E-5		PU1 (PU1) 0.0949328 7.2605E-5	UW.Motif.0125 0.0345296 2.6895E-7	AP1_disc8 (AP1) 0.623226 3.0995E-6	CN0209.1 (LM209) 0.845003 0.0	RNCMPT00055 0.791396
nrMotif1471	NGACCAGAAN	63	60	17	THA_do (THRA) 0.648848 0.0	MA0402.1 (SWI5) 0.0 3.3643E-5	M00984 (PEBP) 0.31102 0.0		ESR1 (ESR1) 0.861225 0.0	UW.Motif.0146 0.259069 1.7341E-6	RUNX2_3 (RUNX2) 0.0 3.1177E-5	MF0001.1 (ETS) 0.0 1.8758E-5
nrMotif1472	NCTTCTTAAN	64	63	17		MA0127.1 (PEND) 0.0 1.3502E-7		Msx3 (MSX3) 0.0 5.0986E-5		UW.Motif.0292 0.0763588 1.198E-6	MSX2_5 (MSX2) 0.0 5.0986E-5	MA0127.1 (PEND) 0.0 1.3502E-7
nrMotif1473	NGTAAATGAN	63	55	15	IRF4_si (IRF4) 0.448294 0.0	MA0507.1 (POU2F2) 0.521153 0.0	M00291 (Freac-3) 0.0545122 1.8573E-5	FOXC1 (FOXC1) 0.571472 0.0	PRDM1 (PRDM1) 0.0327691 0.0	UW.Motif.0502 0.53564 0.0	FOXC1_1 (FOXC1) 0.404617 0.0	CN0043.1 (LM43) 0.289824 6.6861E-6
nrMotif1474	CCCTCATCN	63	58	15	ATF5_f1 (ATF5) 0.524541 0.0	MA0350.1 (TOD6) 0.0 5.9242E-5	M00084 (MZF1) 0.10609 0.0		ZNF263 (ZNF263) 0.088759 6.6539E-5	UW.Motif.0606 0.052453 1.0502E-9	MZF1_2 (MZF1) 0.432034 0.0	PF0158.1 (CCCNNNNNNAAGWT) 0.0366609 5.8619E-8	RNCMPT00141 0.718953
nrMotif1475'	TTYTAGTC	64	61	19			M00233 (MEF-2) 0.0 6.6522E-5		ZNF143-ext (ZNF143) 0.820963 0.0	UW.Motif.0497 0.0 4.0601E-5	RAD21_disc2 (RAD21) 0.0 6.5335E-5	CN0205.1 (LM205) 0.0 9.1796E-5	RNCMPT00235 0.702035
nrMotif1476'	GTTKGAG	72	68	22						UW.Motif.0040 0.962066 0.0			RNCMPT00237 0.162914
nrMotif1477	GGGNGTCT	65	62	16	ZIC1_do (ZIC1) 0.0 3.9743E-5	MA0456.1 (opa) 0.0 2.2501E-5	M00792 (SMAD) 0.471318 0.0	GLIS1 (GLIS1) 0.116807 5.2633E-8	UA3 (UA3) 0.107058 0.0	UW.Motif.0343 0.296228 2.5421E-6	GLIS1_1 (GLIS1) 0.211772 5.2634E-8	PB0201.1 (Zfp281_2) 0.232292 3.1036E-7
nrMotif1478'	AGGTCTTGN	72	67	19	PSIP1_do (PSIP1) 0.0 6.1876E-6	MA0440.1 (ZAP1) 0.0 2.4067E-5		RXRG_v2 (RXRG) 0.0 2.6372E-5	UA3 (UA3) 0.995413 0.0	UW.Motif.0437 0.0 2.6983E-6	RXRG_2 (RXRG) 0.0 2.6372E-5	MA0440.1 (ZAP1) 0.0 2.4067E-5
nrMotif1479	NGTCTGGTNN	66	62	19	TGIF1_f1 (TGIF1) 0.672029 0.0	MA0092.1 (Hand1::Tcfe2a) 0.519597 5.8765E-6	M00222 (Hand1:E47) 0.0 5.193E-5	GLI2_v2 (GLI2) 0.0 7.6063E-5	UA8 (UA8) 0.226708 5.0565E-5	UW.Motif.0091 0.105548 2.1086E-6	SMAD3_2 (SMAD3) 0.316887 2.0791E-5	PB0060.1 (Smad3_1) 0.232927 2.0964E-5
nrMotif1480	GTTYCTG	65	64	19	STAT6_f1 (STAT6) 0.0 2.758E-5	MA0156.1 (FEV) 0.0 5.5295E-6	M00415 (AREB6) 0.482579 0.0		ETS1 (ETS1) 0.0 9.8204E-5	UW.Motif.0047 0.0536054 6.3051E-8	FEV_1 (FEV) 0.0 5.5295E-6	CN0168.1 (LM168) 0.16614 8.6907E-8
nrMotif1481	NAGTTTTCAN	63	63	13	NFAC3_f1 (NFATC3) 0.241754 3.7251E-8	MA0157.1 (FOXO3) 0.0 1.9567E-6	M00302 (NF-AT) 0.556518 0.0			UW.Motif.0545 0.0149454 2.9787E-9	FOXO3_3 (FOXO3) 0.0 1.9567E-6	CN0216.1 (LM216) 0.0 4.4424E-7	RNCMPT00153 0.987327
nrMotif1482	TGTTWAC	63	62	17	FOXF2_f1 (FOXF2) 0.0442709 7.3229E-9	MA0297.1 (FKH2) 0.00784065 2.2613E-11	M00476 (FOXO4) 0.017833 2.0398E-8	FOXI1 (FOXI1) 0.0314394 3.677E-11	FOXA (FOXA) 0.00844829 3.2133E-7	UW.Motif.0454 0.0 8.2963E-5	FOXI1_3 (FOXI1) 0.0330793 3.677E-11	MA0297.1 (FKH2) 0.0279005 2.2613E-11
nrMotif1483'	NAGTGYCCAN	63	62	16	PITX1_si (PITX1) 0.0 1.6146E-5				HNF4 (HNF4) 0.583565 0.0	UW.Motif.0023 0.199624 0.0		PB0133.1 (Hic1_2) 0.0 4.7044E-6
nrMotif1484'	AAGKTTRCN	62	62	20	FOXA1_si (FOXA1) 0.0 8.7072E-5	MA0494.1 (Nr1h3::Rxra) 0.760246 0.0	M00624 (DBP) 0.647138 0.0	FOXI1 (FOXI1) 0.0 3.367E-5			IRF_disc6 (IRF) 0.0 8.0202E-6	PF0144.1 (AAANWWTGC) 0.749658 5.8567E-8
nrMotif1485'	NAAYCCAAGN	62	59	14	BRCA1_f1 (BRCA1) 0.0 1.4716E-5	MA0468.1 (DUX4) 0.0 8.3637E-5	M00467 (Roaz) 0.0 1.1027E-5			UW.Motif.0114 0.855828 0.0	ZNF423_1 (ZNF423) 0.0 1.1027E-5	PF0158.1 (CCCNNNNNNAAGWT) 0.410055 8.3932E-6	RNCMPT00170 0.407412
nrMotif1486	TGTTAAA	62	61	18	CDC5L_si (CDC5L) 0.730373 3.2873E-7	MA0217.1 (caup) 0.362746 2.0224E-6	M00478 (Cdc5) 0.0860328 3.6656E-8	ZNF232 (ZNF232) 0.380501 1.8563E-8		UW.Motif.0292 0.998519 3.8977E-6	ZNF232_1 (ZNF232) 0.0659836 1.8563E-8	CN0022.1 (LM22) 0.955445 8.3695E-8
nrMotif1487	CTTAACW	64	64	16	NKX32_f1 (NKX3-2) 0.937088 0.0	MA0173.1 (CG11617) 0.0 6.4635E-7	M00789 (GATA) 0.922221 0.0	ZNF435 (ZNF435) 0.0 4.7198E-5	GATA1 (GATA1) 0.111118 5.9495E-5	UW.Motif.0256 0.0 7.3225E-6	NKX2-6_1 (NKX2-6) 0.0 3.6613E-6	MA0173.1 (CG11617) 0.0 6.4634E-7
nrMotif1488	TGAGAAYT	63	61	16	SOX17_f1 (SOX17) 0.0 6.7787E-5		M00619 (Alx-4) 0.572138 6.024E-7	TBX15 (TBX15) 0.0 2.3613E-5	ZNF143-ext (ZNF143) 0.340303 0.0	UW.Motif.0248 0.463888 2.1061E-6	ALX4_1 (ALX4) 0.0 6.024E-7	CN0117.1 (LM117) 0.0 3.4253E-6
nrMotif1489	KGCTAGAAN	62	56	16	HSF2_si (HSF2) 0.773711 0.0	MA0486.1 (HSF1) 0.0 6.5604E-5		HSF2 (HSF2) 0.374117 5.8513E-6	HSF1 (HSF1) 0.0521584 7.7532E-5		HSF2_2 (HSF2) 0.799569 5.8513E-6	PF0072.1 (TTCYRGAA) 0.0 6.4057E-6
nrMotif1490	NGKTGTTTC	63	62	14	FOXO4_do (FOXO4) 0.0 6.3089E-6	MA0393.1 (STE12) 0.525418 0.0	M00992 (FOXP3) 0.178188 6.1599E-8	Foxj3_v3_1 (FOXJ3) 0.0 2.1468E-5	RUNX1 (RUNX1) 0.788455 0.0	UW.Motif.0537 0.0 9.8758E-7	FOXP3_1 (FOXP3) 0.930593 6.1599E-8	CN0044.1 (LM44) 0.95635 0.0
nrMotif1491	NGGCTGWAT	62	59	18	NRL_do (NRL) 0.0700467 1.6127E-8	MA0412.1 (UME6) 0.0 4.3304E-5			v-Maf (v-Maf) 0.528532 0.0	UW.Motif.0325 0.258441 8.157E-6	GATA_disc6 (GATA) 0.0 6.1446E-5	POL010.1 (DCE_S_III) 0.807271 0.0
nrMotif1492	NATCCTCTM	65	57	16		MA0467.1 (Crx) 0.0 7.832E-7	M00658 (PU.1) 0.277299 9.0605E-6		AP1 (AP1) 0.210131 0.0	UW.Motif.0087 0.0 3.2081E-5	SPIB_1 (SPIB) 0.0 5.0908E-6	MA0081.1 (SPIB) 0.0 5.0908E-6	RNCMPT00129 0.27148
nrMotif1493	TTGNTGC	63	62	17	MAF_si (MAF) 0.653512 0.0	MA0496.1 (MAFK) 0.0 8.9979E-5	M00284 (TCF11:MafG) 0.821338 0.0	MAFK (MAFK) 0.0 7.1931E-5	v-Maf (v-Maf) 0.254741 8.886E-5		NFE2L1::MAFG_1 (NFE2L1::MAFG) 0.0 3.6972E-5	CN0146.1 (LM146) 0.0 1.9698E-5
nrMotif1494	NGKCAGTCA	63	56	22	PKNX1_si (PKNOX1) 0.0 1.1134E-5	MA0498.1 (Meis1) 0.167879 0.0	M00701 (SMAD-3) 0.691562 0.0	Sox10_v3_1 (SOX10) 0.710717 5.0137E-7	UA2 (UA2) 0.0872434 0.0	UW.Motif.0041 0.231473 1.5851E-5	PBX3_disc2 (PBX3) 0.455283 2.4259E-7	MA0099.1 (Fos) 0.798248 1.0107E-6
nrMotif1495	NNNNGMGGGGGTNNNNN	62	61	14	WT1_f1 (WT1) 7.22716E-4 5.7E-7	MA0162.2 (EGR1) 1.48437E-5 1.5111E-6	M00982 (KROX) 8.86108E-5 1.7722E-5	SP3 (SP3) 0.0990332 0.0	ZNF281 (ZNF281) 0.00140062 7.4585E-5	UW.Motif.0140 0.0270322 9.4946E-5	EGR1_disc1 (EGR1) 0.216226 1.1342E-6	MA0079.2 (SP1) 3.35281E-4 2.0486E-5	RNCMPT00160 0.0871658
nrMotif1496	NAACCCT	64	60	22		MA0403.1 (TBF1) 0.250192 4.2909E-8	M00406 (MEF-2) 0.0 1.0347E-5	Zfp652 (ZFP652) 0.0 1.1926E-7			ZNF652_1 (ZNF652) 0.0 1.1926E-7	MA0403.1 (TBF1) 0.578483 4.2909E-8	RNCMPT00137 0.0681511
nrMotif1497	NGGGTTWGA	61	61	13	RPC1_si (POLR3A) 0.0 5.5957E-5	MA0111.1 (Spz1) 0.403391 7.5237E-5		ZNF524 (ZNF524) 0.0 2.4775E-6	NR2C2 (NR2C2) 0.787385 0.0	UW.Motif.0467 0.0 4.2656E-5	ZNF524_1 (ZNF524) 0.0 2.4775E-6	MA0111.1 (Spz1) 0.994726 0.0	RNCMPT00137 0.423112
nrMotif1498	GGGCTMAA	61	57	18		MA0163.1 (PLAG1) 0.0 3.8188E-5	M00646 (LF-A1) 0.285155 2.468E-6	NR2F1_v3 (NR2F1) 0.561645 0.0		UW.Motif.0107 0.0 1.4801E-5	ITGB2_1 (ITGB2) 0.0 2.468E-6	CN0037.1 (LM37) 0.0 9.975E-6
nrMotif1499	NGCGTGGSC	61	61	19	EGR2_si (EGR2) 0.00508848 8.3657E-10	MA0162.2 (EGR1) 0.0873556 7.1419E-6	M00982 (KROX) 0.0363404 1.934E-6	EGR2 (EGR2) 0.109523 1.5397E-10	EGR1 (EGR1) 0.250663 9.4516E-7	UW.Motif.0200 0.320335 0.0	EGR3_1 (EGR3) 0.306506 9.6954E-10	PB0180.1 (Sp4_2) 0.00854668 1.0059E-5	RNCMPT00052 0.135861
nrMotif1500'	NGCAGCCTCNN	61	61	16	MAFA_f1 (MAFA) 0.0 1.1503E-5	MA0521.1 (Tcf12) 0.761697 0.0	M00720 (CAC-binding_protein) 0.0 6.6785E-6			UW.Motif.0058 0.0947501 0.0	CACBP_1 (CACBP) 0.0 6.6785E-6	MA0055.1 (Myf) 0.852233 0.0
nrMotif1501	ATTGTCTCY	61	60	16	FOXQ1_do (FOXQ1) 0.0 5.2354E-5		M00350 (GATA-3) 0.362345 0.0	FOXK1 (FOXK1) 0.905894 9.1333E-7	TAL1 (TAL1) 0.0666629 2.6411E-6	UW.Motif.0605 0.23828 2.8111E-7	FOXK1_2 (FOXK1) 0.0 9.1333E-7	PF0049.1 (CATTGTYY) 0.0 1.4969E-5	RNCMPT00090 0.318308
nrMotif1502	GACASCC	63	59	14	ZN423_do (ZNF423) 0.0 2.1245E-5	MA0270.1 (AFT2) 0.609661 0.0	M00792 (SMAD) 0.152403 0.0	TGIF2LX (TGIF2LX) 0.943943 4.4141E-6	UA2 (UA2) 0.229753 0.0	UW.Motif.0037 0.0 5.9821E-5	SMAD_1 (SMAD) 0.630336 0.0	PF0041.1 (TGACAGNY) 0.21178 1.3992E-7
nrMotif1503	GAATTRAG	67	63	17	MECP2_f2 (MECP2) 0.0 1.9754E-6	MA0208.1 (al) 0.0 7.9507E-7	M00241 (Nkx2-5) 0.140838 5.7173E-8	EN1_v4 (EN1) 0.0 1.961E-5	BARHL2 (BARHL2) 0.506353 0.0		NKX2-5_2 (NKX2-5) 0.991532 5.7173E-8	MA0208.1 (al) 0.0 7.9507E-7	RNCMPT00087 0.0156216
nrMotif1504'	TSATGCT	61	59	16	GCM1_do (GCM1) 0.0 7.875E-5	MA0150.2 (Nfe2l2) 0.887177 0.0	M00495 (Bach1) 0.267257 0.0		NFE2 (NFE2) 0.23923 0.0	UW.Motif.0069 0.0 8.901E-5	POU5F1_known1 (POU5F1) 0.0 2.6255E-6	CN0151.1 (LM151) 0.243793 5.7147E-7	RNCMPT00180 0.08394
nrMotif1505	ATGGWGCCN	61	58	17	NFIA+NFIB+NFIC+NFIX_do (NFIA) 0.58216 4.8875E-8	MA0119.1 (TLX1::NFIC) 0.189785 4.0806E-8	M00085 (ZID) 0.104511 4.1808E-8	NFIX (NFIX) 0.757431 2.1466E-6		UW.Motif.0010 0.861351 3.0048E-6	ZBTB6_1 (ZBTB6) 0.313592 4.1809E-8	MA0119.1 (TLX1::NFIC) 0.283339 4.0806E-8
nrMotif1506	NTCTTTGKGN	61	58	17	SOX10_si (SOX10) 0.911595 0.0	MA0442.1 (SOX10) 0.955687 7.3042E-7	M00956 (AR) 0.0383584 0.0		SOX2 (SOX2) 0.311109 7.3841E-5	UW.Motif.0259 0.711599 0.0	NR3C1_known9 (NR3C1) 0.203492 0.0	CN0209.1 (LM209) 0.0755982 1.0557E-6	RNCMPT00159 0.55767
[truncated: 1,177 more rows]
