# Supplementary material for: Comprehensive discovery of DNA motifs in 349 human cells and tissues reveals new features of motifs
Source: Nucleic Acids Res. 2014 Dec 10;43(1):74–83. doi: 10.1093/nar/gku1261 (PMC4288161; doi:10.1093/nar/gku1261)
Supplement: SUPPLEMENTARY DATA [file supp_gku1261_Supplementary_File_S5.xlsx]

## Sheet: Motifs by DREME
#Motifs Discovered by DREME in dataset related to GM12878			#Motifs Discovered by DREME in dataset related to K562
MEME version 4.9.1			MEME version 4.9.1
ALPHABET= ACGT			ALPHABET= ACGT
strands: + -			strands: + -
Background letter frequencies (from dataset):			Background letter frequencies (from dataset):
A 0.250 C 0.250 G 0.250 T 0.250			A 0.250 C 0.250 G 0.250 T 0.250
MOTIF AGRKGGCR			MOTIF AGRKGGCR
letter-probability matrix: alength= 4 w= 8 nsites= 17025 E= 2.3e-2432			letter-probability matrix: alength= 4 w= 8 nsites= 18580 E= 1.2e-2178
1.000000 0.000000 0.000000 0.000000			1.000000 0.000000 0.000000 0.000000
0.000000 0.000000 1.000000 0.000000			0.000000 0.000000 1.000000 0.000000
0.443759 0.000000 0.556241 0.000000			0.434446 0.000000 0.565554 0.000000
0.000000 0.000000 0.599530 0.400470			0.000000 0.000000 0.621206 0.378794
0.000000 0.000000 1.000000 0.000000			0.000000 0.000000 1.000000 0.000000
0.000000 0.000000 1.000000 0.000000			0.000000 0.000000 1.000000 0.000000
0.000000 1.000000 0.000000 0.000000			0.000000 1.000000 0.000000 0.000000
0.590837 0.000000 0.409163 0.000000			0.573574 0.000000 0.426426 0.000000
MOTIF CCACYAGR			MOTIF CCACYAGR
letter-probability matrix: alength= 4 w= 8 nsites= 5693 E= 3.2e-493			letter-probability matrix: alength= 4 w= 8 nsites= 6382 E= 9.8e-426
0.000000 1.000000 0.000000 0.000000			0.000000 1.000000 0.000000 0.000000
0.000000 1.000000 0.000000 0.000000			0.000000 1.000000 0.000000 0.000000
1.000000 0.000000 0.000000 0.000000			1.000000 0.000000 0.000000 0.000000
0.000000 1.000000 0.000000 0.000000			0.000000 1.000000 0.000000 0.000000
0.000000 0.516072 0.000000 0.483928			0.000000 0.575525 0.000000 0.424475
1.000000 0.000000 0.000000 0.000000			1.000000 0.000000 0.000000 0.000000
0.000000 0.000000 1.000000 0.000000			0.000000 0.000000 1.000000 0.000000
0.408221 0.000000 0.591779 0.000000			0.378721 0.000000 0.621279 0.000000
MOTIF TTTYCTB			MOTIF DDAAATA
letter-probability matrix: alength= 4 w= 7 nsites= 21002 E= 1.4e-278			letter-probability matrix: alength= 4 w= 7 nsites= 20151 E= 3.4e-365
0.000000 0.000000 0.000000 1.000000			0.402114 0.000000 0.277951 0.319934
0.000000 0.000000 0.000000 1.000000			0.444693 0.000000 0.313979 0.241328
0.000000 0.000000 0.000000 1.000000			1.000000 0.000000 0.000000 0.000000
0.000000 0.458861 0.000000 0.541139			1.000000 0.000000 0.000000 0.000000
0.000000 1.000000 0.000000 0.000000			1.000000 0.000000 0.000000 0.000000
0.000000 0.000000 0.000000 1.000000			0.000000 0.000000 0.000000 1.000000
0.000000 0.289496 0.310256 0.400248			1.000000 0.000000 0.000000 0.000000
MOTIF DRAAATR			MOTIF RGRAAA
letter-probability matrix: alength= 4 w= 7 nsites= 26118 E= 3.2e-243			letter-probability matrix: alength= 4 w= 6 nsites= 40828 E= 1.0e-280
0.423310 0.000000 0.219504 0.357187			0.602846 0.000000 0.397154 0.000000
0.543380 0.000000 0.456620 0.000000			0.000000 0.000000 1.000000 0.000000
1.000000 0.000000 0.000000 0.000000			0.516067 0.000000 0.483933 0.000000
1.000000 0.000000 0.000000 0.000000			1.000000 0.000000 0.000000 0.000000
1.000000 0.000000 0.000000 0.000000			1.000000 0.000000 0.000000 0.000000
0.000000 0.000000 0.000000 1.000000			1.000000 0.000000 0.000000 0.000000
0.495367 0.000000 0.504633 0.000000
			MOTIF CTBCCTCY
MOTIF BCTGCWG			letter-probability matrix: alength= 4 w= 8 nsites= 10800 E= 3.1e-215
letter-probability matrix: alength= 4 w= 7 nsites= 18410 E= 1.5e-178			0.000000 1.000000 0.000000 0.000000
0.000000 0.396469 0.331939 0.271592			0.000000 0.000000 0.000000 1.000000
0.000000 1.000000 0.000000 0.000000			0.000000 0.395370 0.324259 0.280370
0.000000 0.000000 0.000000 1.000000			0.000000 1.000000 0.000000 0.000000
0.000000 0.000000 1.000000 0.000000			0.000000 1.000000 0.000000 0.000000
0.000000 1.000000 0.000000 0.000000			0.000000 0.000000 0.000000 1.000000
0.386964 0.000000 0.000000 0.613036			0.000000 1.000000 0.000000 0.000000
0.000000 0.000000 1.000000 0.000000			0.000000 0.533148 0.000000 0.466852
MOTIF ACGTSAY			MOTIF TTATCWB
letter-probability matrix: alength= 4 w= 7 nsites= 893 E= 8.2e-203			letter-probability matrix: alength= 4 w= 7 nsites= 2721 E= 6.2e-149
1.000000 0.000000 0.000000 0.000000			0.000000 0.000000 0.000000 1.000000
0.000000 1.000000 0.000000 0.000000			0.000000 0.000000 0.000000 1.000000
0.000000 0.000000 1.000000 0.000000			1.000000 0.000000 0.000000 0.000000
0.000000 0.000000 0.000000 1.000000			0.000000 0.000000 0.000000 1.000000
0.000000 0.253080 0.746920 0.000000			0.000000 1.000000 0.000000 0.000000
1.000000 0.000000 0.000000 0.000000			0.365307 0.000000 0.000000 0.634693
0.000000 0.773796 0.000000 0.226204			0.000000 0.354649 0.401323 0.244028
MOTIF CTTCCKS			MOTIF CYCCDCCC
letter-probability matrix: alength= 4 w= 7 nsites= 537 E= 2.1e-033			letter-probability matrix: alength= 4 w= 8 nsites= 4276 E= 2.5e-109
0.000000 1.000000 0.000000 0.000000			0.000000 1.000000 0.000000 0.000000
0.000000 0.000000 0.000000 1.000000			0.000000 0.606876 0.000000 0.393124
0.000000 0.000000 0.000000 1.000000			0.000000 1.000000 0.000000 0.000000
0.000000 1.000000 0.000000 0.000000			0.000000 1.000000 0.000000 0.000000
0.000000 1.000000 0.000000 0.000000			0.230823 0.000000 0.411366 0.357811
0.000000 0.000000 0.649907 0.350093			0.000000 1.000000 0.000000 0.000000
0.000000 0.415270 0.584730 0.000000			0.000000 1.000000 0.000000 0.000000
			0.000000 1.000000 0.000000 0.000000
MOTIF AGRKGGCG
letter-probability matrix: alength= 4 w= 8 nsites= 295 E= 1.1e-030			MOTIF GGAARTR
1.000000 0.000000 0.000000 0.000000			letter-probability matrix: alength= 4 w= 7 nsites= 2506 E= 4.8e-109
0.000000 0.000000 1.000000 0.000000			0.000000 0.000000 1.000000 0.000000
0.410169 0.000000 0.589831 0.000000			0.000000 0.000000 1.000000 0.000000
0.000000 0.000000 0.705085 0.294915			1.000000 0.000000 0.000000 0.000000
0.000000 0.000000 1.000000 0.000000			1.000000 0.000000 0.000000 0.000000
0.000000 0.000000 1.000000 0.000000			0.366321 0.000000 0.633679 0.000000
0.000000 1.000000 0.000000 0.000000			0.000000 0.000000 0.000000 1.000000
0.000000 0.000000 1.000000 0.000000			0.260974 0.000000 0.739026 0.000000
MOTIF CACGTGK			MOTIF AANATGGC
letter-probability matrix: alength= 4 w= 7 nsites= 202 E= 1.3e-027			letter-probability matrix: alength= 4 w= 8 nsites= 894 E= 6.0e-089
0.000000 1.000000 0.000000 0.000000			1.000000 0.000000 0.000000 0.000000
1.000000 0.000000 0.000000 0.000000			1.000000 0.000000 0.000000 0.000000
0.000000 1.000000 0.000000 0.000000			0.250559 0.193512 0.488814 0.067114
0.000000 0.000000 1.000000 0.000000			1.000000 0.000000 0.000000 0.000000
0.000000 0.000000 0.000000 1.000000			0.000000 0.000000 0.000000 1.000000
0.000000 0.000000 1.000000 0.000000			0.000000 0.000000 1.000000 0.000000
0.000000 0.000000 0.797030 0.202970			0.000000 0.000000 1.000000 0.000000
			0.000000 1.000000 0.000000 0.000000
MOTIF CCCCGCCY
letter-probability matrix: alength= 4 w= 8 nsites= 299 E= 9.5e-023			MOTIF CCDCCKCC
0.000000 1.000000 0.000000 0.000000			letter-probability matrix: alength= 4 w= 8 nsites= 2871 E= 3.1e-078
0.000000 1.000000 0.000000 0.000000			0.000000 1.000000 0.000000 0.000000
0.000000 1.000000 0.000000 0.000000			0.000000 1.000000 0.000000 0.000000
0.000000 1.000000 0.000000 0.000000			0.260885 0.000000 0.471613 0.267503
0.000000 0.000000 1.000000 0.000000			0.000000 1.000000 0.000000 0.000000
0.000000 1.000000 0.000000 0.000000			0.000000 1.000000 0.000000 0.000000
0.000000 1.000000 0.000000 0.000000			0.000000 0.000000 0.481365 0.518635
0.000000 0.719064 0.000000 0.280936			0.000000 1.000000 0.000000 0.000000
			0.000000 1.000000 0.000000 0.000000
MOTIF TKASTCAB
letter-probability matrix: alength= 4 w= 8 nsites= 9208 E= 1.7e-1299			MOTIF WGATAAR
0.000000 0.000000 0.000000 1.000000			letter-probability matrix: alength= 4 w= 7 nsites= 251 E= 4.7e-011
0.000000 0.000000 0.687989 0.312011			0.581673 0.000000 0.000000 0.418327
1.000000 0.000000 0.000000 0.000000			0.000000 0.000000 1.000000 0.000000
0.000000 0.478388 0.521612 0.000000			1.000000 0.000000 0.000000 0.000000
0.000000 0.000000 0.000000 1.000000			0.000000 0.000000 0.000000 1.000000
0.000000 1.000000 0.000000 0.000000			1.000000 0.000000 0.000000 0.000000
1.000000 0.000000 0.000000 0.000000			1.000000 0.000000 0.000000 0.000000
0.000000 0.218397 0.284861 0.496742			0.390438 0.000000 0.609562 0.000000
MOTIF AAATGAVW			MOTIF CWYTTCC
letter-probability matrix: alength= 4 w= 8 nsites= 4237 E= 1.3e-295			letter-probability matrix: alength= 4 w= 7 nsites= 256 E= 3.9e-006
1.000000 0.000000 0.000000 0.000000			0.000000 1.000000 0.000000 0.000000
1.000000 0.000000 0.000000 0.000000			0.496094 0.000000 0.000000 0.503906
1.000000 0.000000 0.000000 0.000000			0.000000 0.558594 0.000000 0.441406
0.000000 0.000000 0.000000 1.000000			0.000000 0.000000 0.000000 1.000000
0.000000 0.000000 1.000000 0.000000			0.000000 0.000000 0.000000 1.000000
1.000000 0.000000 0.000000 0.000000			0.000000 1.000000 0.000000 0.000000
0.418928 0.330658 0.250413 0.000000			0.000000 1.000000 0.000000 0.000000
0.513571 0.000000 0.000000 0.486429
			MOTIF CCCCDCCC
MOTIF AASNGAAA			letter-probability matrix: alength= 4 w= 8 nsites= 175 E= 6.9e-005
letter-probability matrix: alength= 4 w= 8 nsites= 4163 E= 1.7e-221			0.000000 1.000000 0.000000 0.000000
1.000000 0.000000 0.000000 0.000000			0.000000 1.000000 0.000000 0.000000
1.000000 0.000000 0.000000 0.000000			0.000000 1.000000 0.000000 0.000000
0.000000 0.475378 0.524622 0.000000			0.000000 1.000000 0.000000 0.000000
0.335575 0.049964 0.119865 0.494595			0.297143 0.000000 0.382857 0.320000
0.000000 0.000000 1.000000 0.000000			0.000000 1.000000 0.000000 0.000000
1.000000 0.000000 0.000000 0.000000			0.000000 1.000000 0.000000 0.000000
1.000000 0.000000 0.000000 0.000000			0.000000 1.000000 0.000000 0.000000
1.000000 0.000000 0.000000 0.000000
			MOTIF GCTGTK
MOTIF RVCCACA			letter-probability matrix: alength= 4 w= 6 nsites= 416 E= 9.9e-004
letter-probability matrix: alength= 4 w= 7 nsites= 6763 E= 2.2e-204			0.000000 0.000000 1.000000 0.000000
0.628863 0.000000 0.371137 0.000000			0.000000 1.000000 0.000000 0.000000
0.440189 0.262901 0.296910 0.000000			0.000000 0.000000 0.000000 1.000000
0.000000 1.000000 0.000000 0.000000			0.000000 0.000000 1.000000 0.000000
0.000000 1.000000 0.000000 0.000000			0.000000 0.000000 0.000000 1.000000
1.000000 0.000000 0.000000 0.000000			0.000000 0.000000 0.639423 0.360577
0.000000 1.000000 0.000000 0.000000
1.000000 0.000000 0.000000 0.000000
			MOTIF RGAAA
			letter-probability matrix: alength= 4 w= 5 nsites= 1215 E= 1.5e-003
MOTIF AYTTCCY			0.556379 0.000000 0.443621 0.000000
letter-probability matrix: alength= 4 w= 7 nsites= 4670 E= 6.0e-158			0.000000 0.000000 1.000000 0.000000
1.000000 0.000000 0.000000 0.000000			1.000000 0.000000 0.000000 0.000000
0.000000 0.582227 0.000000 0.417773			1.000000 0.000000 0.000000 0.000000
0.000000 0.000000 0.000000 1.000000			1.000000 0.000000 0.000000 0.000000
0.000000 0.000000 0.000000 1.000000
0.000000 1.000000 0.000000 0.000000
0.000000 1.000000 0.000000 0.000000
0.000000 0.383084 0.000000 0.616916			MOTIF ACTTCCGB
			letter-probability matrix: alength= 4 w= 8 nsites= 344 E= 4.9e-059
			1.000000 0.000000 0.000000 0.000000
			0.000000 1.000000 0.000000 0.000000
MOTIF RTGASTMA			0.000000 0.000000 0.000000 1.000000
letter-probability matrix: alength= 4 w= 8 nsites= 3053 E= 1.0e-383			0.000000 0.000000 0.000000 1.000000
0.661644 0.000000 0.338356 0.000000			0.000000 1.000000 0.000000 0.000000
0.000000 0.000000 0.000000 1.000000			0.000000 1.000000 0.000000 0.000000
0.000000 0.000000 1.000000 0.000000			0.000000 0.000000 1.000000 0.000000
1.000000 0.000000 0.000000 0.000000			0.000000 0.244186 0.648256 0.107558
0.000000 0.544055 0.455945 0.000000
0.000000 0.000000 0.000000 1.000000
0.305601 0.694399 0.000000 0.000000			MOTIF CDYTTCC
1.000000 0.000000 0.000000 0.000000			letter-probability matrix: alength= 4 w= 7 nsites= 1002 E= 1.4e-030
			0.000000 1.000000 0.000000 0.000000
			0.323353 0.000000 0.323353 0.353293
MOTIF AAVTGARA			0.000000 0.594810 0.000000 0.405190
letter-probability matrix: alength= 4 w= 8 nsites= 3172 E= 2.0e-249			0.000000 0.000000 0.000000 1.000000
1.000000 0.000000 0.000000 0.000000			0.000000 0.000000 0.000000 1.000000
1.000000 0.000000 0.000000 0.000000			0.000000 1.000000 0.000000 0.000000
0.279004 0.341110 0.379887 0.000000			0.000000 1.000000 0.000000 0.000000
0.000000 0.000000 0.000000 1.000000
0.000000 0.000000 1.000000 0.000000
1.000000 0.000000 0.000000 0.000000			MOTIF KTTTCY
0.673392 0.000000 0.326608 0.000000			letter-probability matrix: alength= 4 w= 6 nsites= 1482 E= 6.4e-022
1.000000 0.000000 0.000000 0.000000			0.000000 0.000000 0.468961 0.531039
			0.000000 0.000000 0.000000 1.000000
			0.000000 0.000000 0.000000 1.000000
MOTIF AYTTCCB			0.000000 0.000000 0.000000 1.000000
letter-probability matrix: alength= 4 w= 7 nsites= 3557 E= 4.1e-139			0.000000 1.000000 0.000000 0.000000
1.000000 0.000000 0.000000 0.000000			0.000000 0.451417 0.000000 0.548583
0.000000 0.581389 0.000000 0.418611
0.000000 0.000000 0.000000 1.000000
0.000000 0.000000 0.000000 1.000000			MOTIF ARATAA
0.000000 1.000000 0.000000 0.000000			letter-probability matrix: alength= 4 w= 6 nsites= 525 E= 2.4e-016
0.000000 1.000000 0.000000 0.000000			1.000000 0.000000 0.000000 0.000000
0.000000 0.384313 0.065505 0.550183			0.457143 0.000000 0.542857 0.000000
			1.000000 0.000000 0.000000 0.000000
			0.000000 0.000000 0.000000 1.000000
MOTIF GAAAC			1.000000 0.000000 0.000000 0.000000
letter-probability matrix: alength= 4 w= 5 nsites= 7354 E= 2.3e-105			1.000000 0.000000 0.000000 0.000000
0.000000 0.000000 1.000000 0.000000
1.000000 0.000000 0.000000 0.000000
1.000000 0.000000 0.000000 0.000000			MOTIF CYCCKCCC
1.000000 0.000000 0.000000 0.000000			letter-probability matrix: alength= 4 w= 8 nsites= 592 E= 1.4e-014
0.000000 1.000000 0.000000 0.000000			0.000000 1.000000 0.000000 0.000000
			0.000000 0.611486 0.000000 0.388514
			0.000000 1.000000 0.000000 0.000000
			0.000000 1.000000 0.000000 0.000000
MOTIF TTYCCCW			0.000000 0.000000 0.540541 0.459459
letter-probability matrix: alength= 4 w= 7 nsites= 1293 E= 1.1e-039			0.000000 1.000000 0.000000 0.000000
0.000000 0.000000 0.000000 1.000000			0.000000 1.000000 0.000000 0.000000
0.000000 0.000000 0.000000 1.000000			0.000000 1.000000 0.000000 0.000000
0.000000 0.576953 0.000000 0.423047
0.000000 1.000000 0.000000 0.000000
0.000000 1.000000 0.000000 0.000000
0.000000 1.000000 0.000000 0.000000			MOTIF CCDCYAGG
0.463264 0.000000 0.000000 0.536736			letter-probability matrix: alength= 4 w= 8 nsites= 2167 E= 2.3e-104
			0.000000 1.000000 0.000000 0.000000
			0.000000 1.000000 0.000000 0.000000
MOTIF AMMCACA			0.376096 0.000000 0.334102 0.289802
letter-probability matrix: alength= 4 w= 7 nsites= 1925 E= 5.0e-029			0.000000 1.000000 0.000000 0.000000
1.000000 0.000000 0.000000 0.000000			0.000000 0.699123 0.000000 0.300877
0.354286 0.645714 0.000000 0.000000			1.000000 0.000000 0.000000 0.000000
0.607273 0.392727 0.000000 0.000000			0.000000 0.000000 1.000000 0.000000
0.000000 1.000000 0.000000 0.000000			0.000000 0.000000 1.000000 0.000000
1.000000 0.000000 0.000000 0.000000
0.000000 1.000000 0.000000 0.000000
1.000000 0.000000 0.000000 0.000000			MOTIF DTTTCY
			letter-probability matrix: alength= 4 w= 6 nsites= 5817 E= 7.7e-094
			0.251332 0.000000 0.350524 0.398143
MOTIF RGAAAY			0.000000 0.000000 0.000000 1.000000
letter-probability matrix: alength= 4 w= 6 nsites= 1979 E= 1.9e-023			0.000000 0.000000 0.000000 1.000000
0.628095 0.000000 0.371905 0.000000			0.000000 0.000000 0.000000 1.000000
0.000000 0.000000 1.000000 0.000000			0.000000 1.000000 0.000000 0.000000
1.000000 0.000000 0.000000 0.000000			0.000000 0.523638 0.000000 0.476362
1.000000 0.000000 0.000000 0.000000
1.000000 0.000000 0.000000 0.000000
0.000000 0.600303 0.000000 0.399697			MOTIF GGHGGCGS
			letter-probability matrix: alength= 4 w= 8 nsites= 2482 E= 3.4e-075
			0.000000 0.000000 1.000000 0.000000
			0.000000 0.000000 1.000000 0.000000
MOTIF GGAAVTR			0.389202 0.439565 0.000000 0.171233
letter-probability matrix: alength= 4 w= 7 nsites= 1454 E= 8.1e-095			0.000000 0.000000 1.000000 0.000000
0.000000 0.000000 1.000000 0.000000			0.000000 0.000000 1.000000 0.000000
0.000000 0.000000 1.000000 0.000000			0.000000 1.000000 0.000000 0.000000
1.000000 0.000000 0.000000 0.000000			0.000000 0.000000 1.000000 0.000000
1.000000 0.000000 0.000000 0.000000			0.000000 0.525383 0.474617 0.000000
0.237276 0.244154 0.518569 0.000000
0.000000 0.000000 0.000000 1.000000
0.226960 0.000000 0.773040 0.000000			MOTIF GGAAD
			letter-probability matrix: alength= 4 w= 5 nsites= 10903 E= 6.9e-057
			0.000000 0.000000 1.000000 0.000000
MOTIF SRGAAA			0.000000 0.000000 1.000000 0.000000
letter-probability matrix: alength= 4 w= 6 nsites= 2656 E= 2.0e-034			1.000000 0.000000 0.000000 0.000000
0.000000 0.451054 0.548946 0.000000			1.000000 0.000000 0.000000 0.000000
0.562877 0.000000 0.437123 0.000000			0.143447 0.000000 0.662020 0.194534
0.000000 0.000000 1.000000 0.000000
1.000000 0.000000 0.000000 0.000000
1.000000 0.000000 0.000000 0.000000
1.000000 0.000000 0.000000 0.000000			MOTIF CACRTG
			letter-probability matrix: alength= 4 w= 6 nsites= 8146 E= 1.1e-687
			0.000000 1.000000 0.000000 0.000000
MOTIF CMGCCKC			1.000000 0.000000 0.000000 0.000000
letter-probability matrix: alength= 4 w= 7 nsites= 1547 E= 1.9e-019			0.000000 1.000000 0.000000 0.000000
0.000000 1.000000 0.000000 0.000000			0.406825 0.000000 0.593175 0.000000
0.456367 0.543633 0.000000 0.000000			0.000000 0.000000 0.000000 1.000000
0.000000 0.000000 1.000000 0.000000			0.000000 0.000000 1.000000 0.000000
0.000000 1.000000 0.000000 0.000000
0.000000 1.000000 0.000000 0.000000
0.000000 0.000000 0.491920 0.508080			MOTIF GGHGGGAR
0.000000 1.000000 0.000000 0.000000			letter-probability matrix: alength= 4 w= 8 nsites= 8219 E= 1.4e-515
			0.000000 0.000000 1.000000 0.000000
			0.000000 0.000000 1.000000 0.000000
			0.319504 0.530235 0.000000 0.150262
MOTIF CCCNWGGG			0.000000 0.000000 1.000000 0.000000
letter-probability matrix: alength= 4 w= 8 nsites= 8030 E= 2.8e-508			0.000000 0.000000 1.000000 0.000000
0.000000 1.000000 0.000000 0.000000			0.000000 0.000000 1.000000 0.000000
0.000000 1.000000 0.000000 0.000000			1.000000 0.000000 0.000000 0.000000
0.000000 1.000000 0.000000 0.000000			0.417569 0.000000 0.582431 0.000000
0.146575 0.599377 0.111582 0.142466
0.543337 0.000000 0.000000 0.456663
0.000000 0.000000 1.000000 0.000000			MOTIF RGGAAR
0.000000 0.000000 1.000000 0.000000			letter-probability matrix: alength= 4 w= 6 nsites= 18597 E= 7.9e-228
0.000000 0.000000 1.000000 0.000000			0.460773 0.000000 0.539227 0.000000
			0.000000 0.000000 1.000000 0.000000
			0.000000 0.000000 1.000000 0.000000
MOTIF ASAGRAA			1.000000 0.000000 0.000000 0.000000
letter-probability matrix: alength= 4 w= 7 nsites= 6614 E= 8.1e-205			1.000000 0.000000 0.000000 0.000000
1.000000 0.000000 0.000000 0.000000			0.372748 0.000000 0.627252 0.000000
0.000000 0.452827 0.547173 0.000000
1.000000 0.000000 0.000000 0.000000
0.000000 0.000000 1.000000 0.000000			MOTIF TTATYW
0.523435 0.000000 0.476565 0.000000			letter-probability matrix: alength= 4 w= 6 nsites= 2843 E= 4.9e-123
1.000000 0.000000 0.000000 0.000000			0.000000 0.000000 0.000000 1.000000
1.000000 0.000000 0.000000 0.000000			0.000000 0.000000 0.000000 1.000000
			1.000000 0.000000 0.000000 0.000000
			0.000000 0.000000 0.000000 1.000000
MOTIF RTGASTCA			0.000000 0.630320 0.000000 0.369680
letter-probability matrix: alength= 4 w= 8 nsites= 1930 E= 1.9e-168			0.361238 0.000000 0.000000 0.638762
0.540415 0.000000 0.459585 0.000000
0.000000 0.000000 0.000000 1.000000
0.000000 0.000000 1.000000 0.000000
1.000000 0.000000 0.000000 0.000000			MOTIF GKGGGYGK
0.000000 0.548187 0.451813 0.000000			letter-probability matrix: alength= 4 w= 8 nsites= 18674 E= 2.6e-1951
0.000000 0.000000 0.000000 1.000000			0.000000 0.000000 1.000000 0.000000
0.000000 1.000000 0.000000 0.000000			0.000000 0.000000 0.571436 0.428564
1.000000 0.000000 0.000000 0.000000			0.000000 0.000000 1.000000 0.000000
			0.000000 0.000000 1.000000 0.000000
			0.000000 0.000000 1.000000 0.000000
			0.000000 0.587876 0.000000 0.412124
MOTIF AVMCACA			0.000000 0.000000 1.000000 0.000000
letter-probability matrix: alength= 4 w= 7 nsites= 9330 E= 3.4e-208			0.000000 0.000000 0.755542 0.244458
1.000000 0.000000 0.000000 0.000000
0.353269 0.329582 0.317149 0.000000
0.362808 0.637192 0.000000 0.000000			MOTIF CCTCCYMC
0.000000 1.000000 0.000000 0.000000			letter-probability matrix: alength= 4 w= 8 nsites= 7272 E= 1.1e-307
1.000000 0.000000 0.000000 0.000000			0.000000 1.000000 0.000000 0.000000
0.000000 1.000000 0.000000 0.000000			0.000000 1.000000 0.000000 0.000000
1.000000 0.000000 0.000000 0.000000			0.000000 0.000000 0.000000 1.000000
			0.000000 1.000000 0.000000 0.000000
			0.000000 1.000000 0.000000 0.000000
			0.000000 0.653053 0.000000 0.346947
MOTIF CCCRCCCM			0.335809 0.664191 0.000000 0.000000
letter-probability matrix: alength= 4 w= 8 nsites= 531 E= 1.3e-051			0.000000 1.000000 0.000000 0.000000
0.000000 1.000000 0.000000 0.000000
0.000000 1.000000 0.000000 0.000000
0.000000 1.000000 0.000000 0.000000			MOTIF AGRAAR
0.184557 0.000000 0.815443 0.000000			letter-probability matrix: alength= 4 w= 6 nsites= 17818 E= 1.3e-183
0.000000 1.000000 0.000000 0.000000			1.000000 0.000000 0.000000 0.000000
0.000000 1.000000 0.000000 0.000000			0.000000 0.000000 1.000000 0.000000
0.000000 1.000000 0.000000 0.000000			0.392805 0.000000 0.607195 0.000000
0.284369 0.715631 0.000000 0.000000			1.000000 0.000000 0.000000 0.000000
			1.000000 0.000000 0.000000 0.000000
			0.431137 0.000000 0.568863 0.000000
MOTIF CCGGAARY
letter-probability matrix: alength= 4 w= 8 nsites= 335 E= 1.5e-048
0.000000 1.000000 0.000000 0.000000			MOTIF RTGASTCA
0.000000 1.000000 0.000000 0.000000			letter-probability matrix: alength= 4 w= 8 nsites= 1665 E= 2.6e-175
0.000000 0.000000 1.000000 0.000000			0.440841 0.000000 0.559159 0.000000
0.000000 0.000000 1.000000 0.000000			0.000000 0.000000 0.000000 1.000000
1.000000 0.000000 0.000000 0.000000			0.000000 0.000000 1.000000 0.000000
1.000000 0.000000 0.000000 0.000000			1.000000 0.000000 0.000000 0.000000
0.143284 0.000000 0.856716 0.000000			0.000000 0.550150 0.449850 0.000000
0.000000 0.453731 0.000000 0.546269			0.000000 0.000000 0.000000 1.000000
			0.000000 1.000000 0.000000 0.000000
			1.000000 0.000000 0.000000 0.000000
MOTIF GGMGGAR
letter-probability matrix: alength= 4 w= 7 nsites= 697 E= 1.9e-022
0.000000 0.000000 1.000000 0.000000
0.000000 0.000000 1.000000 0.000000			MOTIF CTTCCKS
0.373027 0.626973 0.000000 0.000000			letter-probability matrix: alength= 4 w= 7 nsites= 18578 E= 6.8e-1853
0.000000 0.000000 1.000000 0.000000			0.000000 1.000000 0.000000 0.000000
0.000000 0.000000 1.000000 0.000000			0.000000 0.000000 0.000000 1.000000
1.000000 0.000000 0.000000 0.000000			0.000000 0.000000 0.000000 1.000000
0.354376 0.000000 0.645624 0.000000			0.000000 1.000000 0.000000 0.000000
			0.000000 1.000000 0.000000 0.000000
			0.000000 0.000000 0.468457 0.531543
MOTIF BACGCA			0.000000 0.341156 0.658844 0.000000
letter-probability matrix: alength= 4 w= 6 nsites= 736 E= 8.9e-022
0.000000 0.464674 0.389946 0.145380
1.000000 0.000000 0.000000 0.000000			MOTIF CCMCRCCC
0.000000 1.000000 0.000000 0.000000			letter-probability matrix: alength= 4 w= 8 nsites= 7073 E= 2.7e-339
0.000000 0.000000 1.000000 0.000000			0.000000 1.000000 0.000000 0.000000
0.000000 1.000000 0.000000 0.000000			0.000000 1.000000 0.000000 0.000000
1.000000 0.000000 0.000000 0.000000			0.220698 0.779302 0.000000 0.000000
			0.000000 1.000000 0.000000 0.000000
			0.326877 0.000000 0.673123 0.000000
			0.000000 1.000000 0.000000 0.000000
MOTIF GKGGGYGK			0.000000 1.000000 0.000000 0.000000
letter-probability matrix: alength= 4 w= 8 nsites= 8493 E= 1.9e-875			0.000000 1.000000 0.000000 0.000000
0.000000 0.000000 1.000000 0.000000
0.000000 0.000000 0.592959 0.407041
0.000000 0.000000 1.000000 0.000000			MOTIF CMGGAAM
0.000000 0.000000 1.000000 0.000000			letter-probability matrix: alength= 4 w= 7 nsites= 5083 E= 3.7e-167
0.000000 0.000000 1.000000 0.000000			0.000000 1.000000 0.000000 0.000000
0.000000 0.639468 0.000000 0.360532			0.500885 0.499115 0.000000 0.000000
0.000000 0.000000 1.000000 0.000000			0.000000 0.000000 1.000000 0.000000
0.000000 0.000000 0.783469 0.216531			0.000000 0.000000 1.000000 0.000000
			1.000000 0.000000 0.000000 0.000000
			1.000000 0.000000 0.000000 0.000000
MOTIF AYTTCCK			0.527248 0.472752 0.000000 0.000000
letter-probability matrix: alength= 4 w= 7 nsites= 2488 E= 1.6e-220
1.000000 0.000000 0.000000 0.000000
0.000000 0.748392 0.000000 0.251608			MOTIF AGRDGGCG
0.000000 0.000000 0.000000 1.000000			letter-probability matrix: alength= 4 w= 8 nsites= 3865 E= 5.6e-149
0.000000 0.000000 0.000000 1.000000			1.000000 0.000000 0.000000 0.000000
0.000000 1.000000 0.000000 0.000000			0.000000 0.000000 1.000000 0.000000
0.000000 1.000000 0.000000 0.000000			0.368176 0.000000 0.631824 0.000000
0.000000 0.000000 0.414389 0.585611			0.275032 0.000000 0.487451 0.237516
			0.000000 0.000000 1.000000 0.000000
			0.000000 0.000000 1.000000 0.000000
MOTIF CCKCYTCC			0.000000 1.000000 0.000000 0.000000
letter-probability matrix: alength= 4 w= 8 nsites= 2665 E= 2.9e-125			0.000000 0.000000 1.000000 0.000000
0.000000 1.000000 0.000000 0.000000
0.000000 1.000000 0.000000 0.000000
0.000000 0.000000 0.544841 0.455159
0.000000 1.000000 0.000000 0.000000			MOTIF GGGYGGGR
0.000000 0.731332 0.000000 0.268668			letter-probability matrix: alength= 4 w= 8 nsites= 3031 E= 2.0e-098
0.000000 0.000000 0.000000 1.000000			0.000000 0.000000 1.000000 0.000000
0.000000 1.000000 0.000000 0.000000			0.000000 0.000000 1.000000 0.000000
0.000000 1.000000 0.000000 0.000000			0.000000 0.000000 1.000000 0.000000
			0.000000 0.693830 0.000000 0.306170
			0.000000 0.000000 1.000000 0.000000
MOTIF VGGAAR			0.000000 0.000000 1.000000 0.000000
letter-probability matrix: alength= 4 w= 6 nsites= 10777 E= 8.8e-105			0.000000 0.000000 1.000000 0.000000
0.329498 0.217222 0.453280 0.000000			0.259650 0.000000 0.740350 0.000000
0.000000 0.000000 1.000000 0.000000
0.000000 0.000000 1.000000 0.000000
1.000000 0.000000 0.000000 0.000000			MOTIF CYGGRA
1.000000 0.000000 0.000000 0.000000			letter-probability matrix: alength= 4 w= 6 nsites= 9114 E= 5.5e-092
0.389069 0.000000 0.610931 0.000000			0.000000 1.000000 0.000000 0.000000
			0.000000 0.527211 0.000000 0.472789
			0.000000 0.000000 1.000000 0.000000
MOTIF GCGKGGGM			0.000000 0.000000 1.000000 0.000000
letter-probability matrix: alength= 4 w= 8 nsites= 2112 E= 2.1e-090			0.353083 0.000000 0.646917 0.000000
0.000000 0.000000 1.000000 0.000000			1.000000 0.000000 0.000000 0.000000
0.000000 1.000000 0.000000 0.000000
0.000000 0.000000 1.000000 0.000000
0.000000 0.000000 0.615530 0.384470			MOTIF ACTACAAB
0.000000 0.000000 1.000000 0.000000			letter-probability matrix: alength= 4 w= 8 nsites= 428 E= 1.0e-076
0.000000 0.000000 1.000000 0.000000			1.000000 0.000000 0.000000 0.000000
0.000000 0.000000 1.000000 0.000000			0.000000 1.000000 0.000000 0.000000
0.405303 0.594697 0.000000 0.000000			0.000000 0.000000 0.000000 1.000000
			1.000000 0.000000 0.000000 0.000000
			0.000000 1.000000 0.000000 0.000000
			1.000000 0.000000 0.000000 0.000000
MOTIF SMGGAAR			1.000000 0.000000 0.000000 0.000000
letter-probability matrix: alength= 4 w= 7 nsites= 22240 E= 4.5e-1345			0.000000 0.476636 0.280374 0.242991
0.000000 0.606700 0.393300 0.000000
0.527743 0.472257 0.000000 0.000000
0.000000 0.000000 1.000000 0.000000
0.000000 0.000000 1.000000 0.000000			MOTIF TGAGTCAB
1.000000 0.000000 0.000000 0.000000			letter-probability matrix: alength= 4 w= 8 nsites= 5039 E= 6.3e-1344
1.000000 0.000000 0.000000 0.000000			0.000000 0.000000 0.000000 1.000000
0.255351 0.000000 0.744649 0.000000			0.000000 0.000000 1.000000 0.000000
			1.000000 0.000000 0.000000 0.000000
			0.000000 0.000000 1.000000 0.000000
MOTIF CHCCDCCC			0.000000 0.000000 0.000000 1.000000
letter-probability matrix: alength= 4 w= 8 nsites= 12656 E= 4.5e-306			0.000000 1.000000 0.000000 0.000000
0.000000 1.000000 0.000000 0.000000			1.000000 0.000000 0.000000 0.000000
0.157001 0.551359 0.000000 0.291640			0.000000 0.386783 0.216114 0.397103
0.000000 1.000000 0.000000 0.000000
0.000000 1.000000 0.000000 0.000000
0.212468 0.000000 0.443900 0.343631			MOTIF AGGAAR
0.000000 1.000000 0.000000 0.000000			letter-probability matrix: alength= 4 w= 6 nsites= 3487 E= 1.2e-053
0.000000 1.000000 0.000000 0.000000			1.000000 0.000000 0.000000 0.000000
0.000000 1.000000 0.000000 0.000000			0.000000 0.000000 1.000000 0.000000
			0.000000 0.000000 1.000000 0.000000
			1.000000 0.000000 0.000000 0.000000
MOTIF GCDGCNGC			1.000000 0.000000 0.000000 0.000000
letter-probability matrix: alength= 4 w= 8 nsites= 7300 E= 7.9e-131			0.441067 0.000000 0.558933 0.000000
0.000000 0.000000 1.000000 0.000000
0.000000 1.000000 0.000000 0.000000
0.304247 0.000000 0.408082 0.287671			MOTIF RTGASTAA
0.000000 0.000000 1.000000 0.000000			letter-probability matrix: alength= 4 w= 8 nsites= 475 E= 4.9e-039
0.000000 1.000000 0.000000 0.000000			0.583158 0.000000 0.416842 0.000000
0.184110 0.198356 0.426438 0.191096			0.000000 0.000000 0.000000 1.000000
0.000000 0.000000 1.000000 0.000000			0.000000 0.000000 1.000000 0.000000
0.000000 1.000000 0.000000 0.000000			1.000000 0.000000 0.000000 0.000000
			0.000000 0.635789 0.364211 0.000000
			0.000000 0.000000 0.000000 1.000000
			1.000000 0.000000 0.000000 0.000000
MOTIF GTAGTYY			1.000000 0.000000 0.000000 0.000000
letter-probability matrix: alength= 4 w= 7 nsites= 743 E= 6.3e-090
0.000000 0.000000 1.000000 0.000000
0.000000 0.000000 0.000000 1.000000
1.000000 0.000000 0.000000 0.000000			MOTIF CMGGAAR
0.000000 0.000000 1.000000 0.000000			letter-probability matrix: alength= 4 w= 7 nsites= 9363 E= 3.2e-771
0.000000 0.000000 0.000000 1.000000			0.000000 1.000000 0.000000 0.000000
0.000000 0.442799 0.000000 0.557201			0.423475 0.576525 0.000000 0.000000
0.000000 0.636608 0.000000 0.363392			0.000000 0.000000 1.000000 0.000000
			0.000000 0.000000 1.000000 0.000000
			1.000000 0.000000 0.000000 0.000000
MOTIF CMGGAWG			1.000000 0.000000 0.000000 0.000000
letter-probability matrix: alength= 4 w= 7 nsites= 890 E= 5.1e-067			0.258251 0.000000 0.741749 0.000000
0.000000 1.000000 0.000000 0.000000
0.389888 0.610112 0.000000 0.000000
0.000000 0.000000 1.000000 0.000000			MOTIF GGGCGGRR
0.000000 0.000000 1.000000 0.000000			letter-probability matrix: alength= 4 w= 8 nsites= 4866 E= 1.0e-224
1.000000 0.000000 0.000000 0.000000			0.000000 0.000000 1.000000 0.000000
0.677528 0.000000 0.000000 0.322472			0.000000 0.000000 1.000000 0.000000
0.000000 0.000000 1.000000 0.000000			0.000000 0.000000 1.000000 0.000000
			0.000000 1.000000 0.000000 0.000000
			0.000000 0.000000 1.000000 0.000000
MOTIF TCGCGRKA			0.000000 0.000000 1.000000 0.000000
letter-probability matrix: alength= 4 w= 8 nsites= 403 E= 1.8e-053			0.315454 0.000000 0.684546 0.000000
0.000000 0.000000 0.000000 1.000000			0.302302 0.000000 0.697698 0.000000
0.000000 1.000000 0.000000 0.000000
0.000000 0.000000 1.000000 0.000000
0.000000 1.000000 0.000000 0.000000			MOTIF BTTATCW
0.000000 0.000000 1.000000 0.000000			letter-probability matrix: alength= 4 w= 7 nsites= 2744 E= 3.4e-219
0.776675 0.000000 0.223325 0.000000			0.000000 0.494534 0.223397 0.282070
0.000000 0.000000 0.868486 0.131514			0.000000 0.000000 0.000000 1.000000
1.000000 0.000000 0.000000 0.000000			0.000000 0.000000 0.000000 1.000000
			1.000000 0.000000 0.000000 0.000000
			0.000000 0.000000 0.000000 1.000000
MOTIF AANATGGC			0.000000 1.000000 0.000000 0.000000
letter-probability matrix: alength= 4 w= 8 nsites= 271 E= 5.0e-048			0.368440 0.000000 0.000000 0.631560
1.000000 0.000000 0.000000 0.000000
1.000000 0.000000 0.000000 0.000000
0.191882 0.247232 0.520295 0.040590			MOTIF ACWTCCK
1.000000 0.000000 0.000000 0.000000			letter-probability matrix: alength= 4 w= 7 nsites= 2508 E= 3.9e-178
0.000000 0.000000 0.000000 1.000000			1.000000 0.000000 0.000000 0.000000
0.000000 0.000000 1.000000 0.000000			0.000000 1.000000 0.000000 0.000000
0.000000 0.000000 1.000000 0.000000			0.316587 0.000000 0.000000 0.683413
0.000000 1.000000 0.000000 0.000000			0.000000 0.000000 0.000000 1.000000
			0.000000 1.000000 0.000000 0.000000
			0.000000 1.000000 0.000000 0.000000
			0.000000 0.000000 0.538278 0.461722
MOTIF CGGAAVY
letter-probability matrix: alength= 4 w= 7 nsites= 2102 E= 4.1e-151
0.000000 1.000000 0.000000 0.000000
0.000000 0.000000 1.000000 0.000000			MOTIF BTTATCD
0.000000 0.000000 1.000000 0.000000			letter-probability matrix: alength= 4 w= 7 nsites= 8316 E= 2.0e-982
1.000000 0.000000 0.000000 0.000000			0.000000 0.502405 0.207311 0.290284
1.000000 0.000000 0.000000 0.000000			0.000000 0.000000 0.000000 1.000000
0.397241 0.392959 0.209800 0.000000			0.000000 0.000000 0.000000 1.000000
0.000000 0.577545 0.000000 0.422455			1.000000 0.000000 0.000000 0.000000
			0.000000 0.000000 0.000000 1.000000
			0.000000 1.000000 0.000000 0.000000
MOTIF GGGYGGGR			0.334416 0.000000 0.039803 0.625782
letter-probability matrix: alength= 4 w= 8 nsites= 2002 E= 4.2e-111
0.000000 0.000000 1.000000 0.000000
0.000000 0.000000 1.000000 0.000000			MOTIF TATCTB
0.000000 0.000000 1.000000 0.000000			letter-probability matrix: alength= 4 w= 6 nsites= 3970 E= 1.3e-108
0.000000 0.758741 0.000000 0.241259			0.000000 0.000000 0.000000 1.000000
0.000000 0.000000 1.000000 0.000000			1.000000 0.000000 0.000000 0.000000
0.000000 0.000000 1.000000 0.000000			0.000000 0.000000 0.000000 1.000000
0.000000 0.000000 1.000000 0.000000			0.000000 1.000000 0.000000 0.000000
0.317682 0.000000 0.682318 0.000000			0.000000 0.000000 0.000000 1.000000
			0.000000 0.346096 0.349622 0.304282
MOTIF TGTAGTYB
letter-probability matrix: alength= 4 w= 8 nsites= 455 E= 2.9e-067			MOTIF VAGGAAR
0.000000 0.000000 0.000000 1.000000			letter-probability matrix: alength= 4 w= 7 nsites= 4727 E= 4.8e-088
0.000000 0.000000 1.000000 0.000000			0.304633 0.382695 0.312672 0.000000
0.000000 0.000000 0.000000 1.000000			1.000000 0.000000 0.000000 0.000000
1.000000 0.000000 0.000000 0.000000			0.000000 0.000000 1.000000 0.000000
0.000000 0.000000 1.000000 0.000000			0.000000 0.000000 1.000000 0.000000
0.000000 0.000000 0.000000 1.000000			1.000000 0.000000 0.000000 0.000000
0.000000 0.525275 0.000000 0.474725			1.000000 0.000000 0.000000 0.000000
0.000000 0.578022 0.103297 0.318681			0.454622 0.000000 0.545378 0.000000
			MOTIF AVMCACA
MOTIF GRAAVTGA			letter-probability matrix: alength= 4 w= 7 nsites= 3175 E= 2.3e-074
letter-probability matrix: alength= 4 w= 8 nsites= 3586 E= 2.2e-387			1.000000 0.000000 0.000000 0.000000
0.000000 0.000000 1.000000 0.000000			0.395276 0.286299 0.318425 0.000000
0.374791 0.000000 0.625209 0.000000			0.502677 0.497323 0.000000 0.000000
1.000000 0.000000 0.000000 0.000000			0.000000 1.000000 0.000000 0.000000
1.000000 0.000000 0.000000 0.000000			1.000000 0.000000 0.000000 0.000000
0.270775 0.325153 0.404071 0.000000			0.000000 1.000000 0.000000 0.000000
0.000000 0.000000 0.000000 1.000000			1.000000 0.000000 0.000000 0.000000
0.000000 0.000000 1.000000 0.000000
1.000000 0.000000 0.000000 0.000000
			MOTIF RTGABTCA
MOTIF MTKASTCA			letter-probability matrix: alength= 4 w= 8 nsites= 932 E= 9.7e-120
letter-probability matrix: alength= 4 w= 8 nsites= 3175 E= 1.3e-327			0.509657 0.000000 0.490343 0.000000
0.588346 0.411654 0.000000 0.000000			0.000000 0.000000 0.000000 1.000000
0.000000 0.000000 0.000000 1.000000			0.000000 0.000000 1.000000 0.000000
0.000000 0.000000 0.707717 0.292283			1.000000 0.000000 0.000000 0.000000
1.000000 0.000000 0.000000 0.000000			0.000000 0.490343 0.358369 0.151288
0.000000 0.498898 0.501102 0.000000			0.000000 0.000000 0.000000 1.000000
0.000000 0.000000 0.000000 1.000000			0.000000 1.000000 0.000000 0.000000
0.000000 1.000000 0.000000 0.000000			1.000000 0.000000 0.000000 0.000000
1.000000 0.000000 0.000000 0.000000
			MOTIF MCCACR
MOTIF DGTTTC			letter-probability matrix: alength= 4 w= 6 nsites= 3256 E= 7.5e-045
letter-probability matrix: alength= 4 w= 6 nsites= 8420 E= 6.0e-138			0.386057 0.613943 0.000000 0.000000
0.330166 0.000000 0.333254 0.336580			0.000000 1.000000 0.000000 0.000000
0.000000 0.000000 1.000000 0.000000			0.000000 1.000000 0.000000 0.000000
0.000000 0.000000 0.000000 1.000000			1.000000 0.000000 0.000000 0.000000
0.000000 0.000000 0.000000 1.000000			0.000000 1.000000 0.000000 0.000000
0.000000 0.000000 0.000000 1.000000			0.664312 0.000000 0.335688 0.000000
0.000000 1.000000 0.000000 0.000000
			MOTIF WAATCW
MOTIF AVCCACR			letter-probability matrix: alength= 4 w= 6 nsites= 2257 E= 3.1e-044
letter-probability matrix: alength= 4 w= 7 nsites= 3721 E= 2.3e-121			0.620735 0.000000 0.000000 0.379265
1.000000 0.000000 0.000000 0.000000			1.000000 0.000000 0.000000 0.000000
0.383768 0.275732 0.340500 0.000000			1.000000 0.000000 0.000000 0.000000
0.000000 1.000000 0.000000 0.000000			0.000000 0.000000 0.000000 1.000000
0.000000 1.000000 0.000000 0.000000			0.000000 1.000000 0.000000 0.000000
1.000000 0.000000 0.000000 0.000000			0.494905 0.000000 0.000000 0.505095
0.000000 1.000000 0.000000 0.000000
0.839828 0.000000 0.160172 0.000000
			MOTIF CCDCYTCC
MOTIF GGAARTR			letter-probability matrix: alength= 4 w= 8 nsites= 5649 E= 5.6e-234
letter-probability matrix: alength= 4 w= 7 nsites= 2594 E= 6.3e-109			0.000000 1.000000 0.000000 0.000000
0.000000 0.000000 1.000000 0.000000			0.000000 1.000000 0.000000 0.000000
0.000000 0.000000 1.000000 0.000000			0.243229 0.000000 0.398655 0.358116
1.000000 0.000000 0.000000 0.000000			0.000000 1.000000 0.000000 0.000000
1.000000 0.000000 0.000000 0.000000			0.000000 0.642061 0.000000 0.357939
0.409792 0.000000 0.590208 0.000000			0.000000 0.000000 0.000000 1.000000
0.000000 0.000000 0.000000 1.000000			0.000000 1.000000 0.000000 0.000000
0.357749 0.000000 0.642251 0.000000			0.000000 1.000000 0.000000 0.000000
			MOTIF MGGAAR
			letter-probability matrix: alength= 4 w= 6 nsites= 13647 E= 3.9e-156
MOTIF TATTTHTR			0.554920 0.445080 0.000000 0.000000
letter-probability matrix: alength= 4 w= 8 nsites= 4006 E= 2.4e-439			0.000000 0.000000 1.000000 0.000000
0.000000 0.000000 0.000000 1.000000			0.000000 0.000000 1.000000 0.000000
1.000000 0.000000 0.000000 0.000000			1.000000 0.000000 0.000000 0.000000
0.000000 0.000000 0.000000 1.000000			1.000000 0.000000 0.000000 0.000000
0.000000 0.000000 0.000000 1.000000			0.382062 0.000000 0.617938 0.000000
0.000000 0.000000 0.000000 1.000000
0.228407 0.191463 0.000000 0.580130
0.000000 0.000000 0.000000 1.000000			MOTIF CHGCRGC
0.610584 0.000000 0.389416 0.000000			letter-probability matrix: alength= 4 w= 7 nsites= 12794 E= 1.5e-151
			0.000000 1.000000 0.000000 0.000000
			0.358606 0.369001 0.000000 0.272393
MOTIF CABTTYC			0.000000 0.000000 1.000000 0.000000
letter-probability matrix: alength= 4 w= 7 nsites= 7352 E= 1.7e-282			0.000000 1.000000 0.000000 0.000000
0.000000 1.000000 0.000000 0.000000			0.477724 0.000000 0.522276 0.000000
1.000000 0.000000 0.000000 0.000000			0.000000 0.000000 1.000000 0.000000
0.000000 0.370511 0.297606 0.331882			0.000000 1.000000 0.000000 0.000000
0.000000 0.000000 0.000000 1.000000
0.000000 0.000000 0.000000 1.000000
0.000000 0.527339 0.000000 0.472661			MOTIF GGGHGGGR
0.000000 1.000000 0.000000 0.000000			letter-probability matrix: alength= 4 w= 8 nsites= 6665 E= 1.9e-151
			0.000000 0.000000 1.000000 0.000000
			0.000000 0.000000 1.000000 0.000000
MOTIF ATGASTMA			0.000000 0.000000 1.000000 0.000000
letter-probability matrix: alength= 4 w= 8 nsites= 1919 E= 8.9e-227			0.322581 0.460765 0.000000 0.216654
1.000000 0.000000 0.000000 0.000000			0.000000 0.000000 1.000000 0.000000
0.000000 0.000000 0.000000 1.000000			0.000000 0.000000 1.000000 0.000000
0.000000 0.000000 1.000000 0.000000			0.000000 0.000000 1.000000 0.000000
1.000000 0.000000 0.000000 0.000000			0.317329 0.000000 0.682671 0.000000
0.000000 0.511204 0.488796 0.000000
0.000000 0.000000 0.000000 1.000000
0.343929 0.656071 0.000000 0.000000
1.000000 0.000000 0.000000 0.000000			MOTIF CACRTGB
			letter-probability matrix: alength= 4 w= 7 nsites= 15069 E= 6.5e-1502
			0.000000 1.000000 0.000000 0.000000
MOTIF DAAATA			1.000000 0.000000 0.000000 0.000000
letter-probability matrix: alength= 4 w= 6 nsites= 8483 E= 2.4e-136			0.000000 1.000000 0.000000 0.000000
0.503831 0.000000 0.235530 0.260639			0.452983 0.000000 0.547017 0.000000
1.000000 0.000000 0.000000 0.000000			0.000000 0.000000 0.000000 1.000000
1.000000 0.000000 0.000000 0.000000			0.000000 0.000000 1.000000 0.000000
1.000000 0.000000 0.000000 0.000000			0.000000 0.319796 0.469772 0.210432
0.000000 0.000000 0.000000 1.000000
1.000000 0.000000 0.000000 0.000000
			MOTIF DCTGTCCR
			letter-probability matrix: alength= 4 w= 8 nsites= 2939 E= 2.4e-440
MOTIF TKAGTCAB			0.145288 0.000000 0.664852 0.189860
letter-probability matrix: alength= 4 w= 8 nsites= 1186 E= 1.5e-128			0.000000 1.000000 0.000000 0.000000
0.000000 0.000000 0.000000 1.000000			0.000000 0.000000 0.000000 1.000000
0.000000 0.000000 0.728499 0.271501			0.000000 0.000000 1.000000 0.000000
1.000000 0.000000 0.000000 0.000000			0.000000 0.000000 0.000000 1.000000
0.000000 0.000000 1.000000 0.000000			0.000000 1.000000 0.000000 0.000000
0.000000 0.000000 0.000000 1.000000			0.000000 1.000000 0.000000 0.000000
0.000000 1.000000 0.000000 0.000000			0.813882 0.000000 0.186118 0.000000
1.000000 0.000000 0.000000 0.000000
0.000000 0.253794 0.255481 0.490725
			MOTIF GGTVCTGA
			letter-probability matrix: alength= 4 w= 8 nsites= 1848 E= 2.1e-279
			0.000000 0.000000 1.000000 0.000000
MOTIF GGTNCTGA			0.000000 0.000000 1.000000 0.000000
letter-probability matrix: alength= 4 w= 8 nsites= 1271 E= 1.0e-317			0.000000 0.000000 0.000000 1.000000
0.000000 0.000000 1.000000 0.000000			0.076840 0.207792 0.715368 0.000000
0.000000 0.000000 1.000000 0.000000			0.000000 1.000000 0.000000 0.000000
0.000000 0.000000 0.000000 1.000000			0.000000 0.000000 0.000000 1.000000
0.066876 0.171518 0.688434 0.073171			0.000000 0.000000 1.000000 0.000000
0.000000 1.000000 0.000000 0.000000			1.000000 0.000000 0.000000 0.000000
0.000000 0.000000 0.000000 1.000000
0.000000 0.000000 1.000000 0.000000
1.000000 0.000000 0.000000 0.000000
			MOTIF ATGGCGGH
			letter-probability matrix: alength= 4 w= 8 nsites= 740 E= 4.2e-081
MOTIF GGACAGHD			1.000000 0.000000 0.000000 0.000000
letter-probability matrix: alength= 4 w= 8 nsites= 1573 E= 4.4e-323			0.000000 0.000000 0.000000 1.000000
0.000000 0.000000 1.000000 0.000000			0.000000 0.000000 1.000000 0.000000
0.000000 0.000000 1.000000 0.000000			0.000000 0.000000 1.000000 0.000000
1.000000 0.000000 0.000000 0.000000			0.000000 1.000000 0.000000 0.000000
0.000000 1.000000 0.000000 0.000000			0.000000 0.000000 1.000000 0.000000
1.000000 0.000000 0.000000 0.000000			0.000000 0.000000 1.000000 0.000000
0.000000 0.000000 1.000000 0.000000			0.281081 0.567568 0.000000 0.151351
0.153846 0.712651 0.000000 0.133503
0.238398 0.000000 0.404323 0.357279
			MOTIF CHCCDCCC
MOTIF GTGCTGRM			letter-probability matrix: alength= 4 w= 8 nsites= 9146 E= 4.0e-250
letter-probability matrix: alength= 4 w= 8 nsites= 336 E= 3.9e-030			0.000000 1.000000 0.000000 0.000000
0.000000 0.000000 1.000000 0.000000			0.155478 0.544063 0.000000 0.300459
0.000000 0.000000 0.000000 1.000000			0.000000 1.000000 0.000000 0.000000
0.000000 0.000000 1.000000 0.000000			0.000000 1.000000 0.000000 0.000000
0.000000 1.000000 0.000000 0.000000			0.232123 0.000000 0.410562 0.357315
0.000000 0.000000 0.000000 1.000000			0.000000 1.000000 0.000000 0.000000
0.000000 0.000000 1.000000 0.000000			0.000000 1.000000 0.000000 0.000000
0.488095 0.000000 0.511905 0.000000			0.000000 1.000000 0.000000 0.000000
0.675595 0.324405 0.000000 0.000000
			MOTIF CVGCWGC
MOTIF CTVTCCA			letter-probability matrix: alength= 4 w= 7 nsites= 8810 E= 1.6e-141
letter-probability matrix: alength= 4 w= 7 nsites= 536 E= 9.0e-025			0.000000 1.000000 0.000000 0.000000
0.000000 1.000000 0.000000 0.000000			0.389330 0.308173 0.302497 0.000000
0.000000 0.000000 0.000000 1.000000			0.000000 0.000000 1.000000 0.000000
0.152985 0.595149 0.251866 0.000000			0.000000 1.000000 0.000000 0.000000
0.000000 0.000000 0.000000 1.000000			0.525426 0.000000 0.000000 0.474574
0.000000 1.000000 0.000000 0.000000			0.000000 0.000000 1.000000 0.000000
0.000000 1.000000 0.000000 0.000000			0.000000 1.000000 0.000000 0.000000
1.000000 0.000000 0.000000 0.000000
MOTIF AGGAARD			MOTIF CYGCVGC
letter-probability matrix: alength= 4 w= 7 nsites= 872 E= 2.0e-016			letter-probability matrix: alength= 4 w= 7 nsites= 16776 E= 4.7e-219
1.000000 0.000000 0.000000 0.000000			0.000000 1.000000 0.000000 0.000000
0.000000 0.000000 1.000000 0.000000			0.000000 0.592990 0.000000 0.407010
0.000000 0.000000 1.000000 0.000000			0.000000 0.000000 1.000000 0.000000
1.000000 0.000000 0.000000 0.000000			0.000000 1.000000 0.000000 0.000000
1.000000 0.000000 0.000000 0.000000			0.309132 0.409573 0.281295 0.000000
0.438073 0.000000 0.561927 0.000000			0.000000 0.000000 1.000000 0.000000
0.327982 0.000000 0.438073 0.233945			0.000000 1.000000 0.000000 0.000000
			MOTIF TTATHW
MOTIF HATGCAWA			letter-probability matrix: alength= 4 w= 6 nsites= 6505 E= 2.2e-150
letter-probability matrix: alength= 4 w= 8 nsites= 2999 E= 1.7e-455			0.000000 0.000000 0.000000 1.000000
0.228743 0.293431 0.000000 0.477826			0.000000 0.000000 0.000000 1.000000
1.000000 0.000000 0.000000 0.000000			1.000000 0.000000 0.000000 0.000000
0.000000 0.000000 0.000000 1.000000			0.000000 0.000000 0.000000 1.000000
0.000000 0.000000 1.000000 0.000000			0.143582 0.524366 0.000000 0.332052
0.000000 1.000000 0.000000 0.000000			0.358032 0.000000 0.000000 0.641968
1.000000 0.000000 0.000000 0.000000
0.854952 0.000000 0.000000 0.145048
1.000000 0.000000 0.000000 0.000000
			MOTIF ACTTCCBB
			letter-probability matrix: alength= 4 w= 8 nsites= 11422 E= 6.3e-2371
MOTIF SAGRAA			1.000000 0.000000 0.000000 0.000000
letter-probability matrix: alength= 4 w= 6 nsites= 10309 E= 9.7e-109			0.000000 1.000000 0.000000 0.000000
0.000000 0.515569 0.484431 0.000000			0.000000 0.000000 0.000000 1.000000
1.000000 0.000000 0.000000 0.000000			0.000000 0.000000 0.000000 1.000000
0.000000 0.000000 1.000000 0.000000			0.000000 1.000000 0.000000 0.000000
0.523329 0.000000 0.476671 0.000000			0.000000 1.000000 0.000000 0.000000
1.000000 0.000000 0.000000 0.000000			0.000000 0.262213 0.108913 0.628874
1.000000 0.000000 0.000000 0.000000			0.000000 0.596305 0.177377 0.226318
MOTIF CYCCRCCC			MOTIF AASVGGAA
letter-probability matrix: alength= 4 w= 8 nsites= 2017 E= 6.5e-083			letter-probability matrix: alength= 4 w= 8 nsites= 3555 E= 9.9e-393
0.000000 1.000000 0.000000 0.000000			1.000000 0.000000 0.000000 0.000000
0.000000 0.677739 0.000000 0.322261			1.000000 0.000000 0.000000 0.000000
0.000000 1.000000 0.000000 0.000000			0.000000 0.227004 0.772996 0.000000
0.000000 1.000000 0.000000 0.000000			0.686639 0.081575 0.231786 0.000000
0.397620 0.000000 0.602380 0.000000			0.000000 0.000000 1.000000 0.000000
0.000000 1.000000 0.000000 0.000000			0.000000 0.000000 1.000000 0.000000
0.000000 1.000000 0.000000 0.000000			1.000000 0.000000 0.000000 0.000000
0.000000 1.000000 0.000000 0.000000			1.000000 0.000000 0.000000 0.000000
			MOTIF CABTTCCY
MOTIF TGASTMA			letter-probability matrix: alength= 4 w= 8 nsites= 2169 E= 2.1e-156
letter-probability matrix: alength= 4 w= 7 nsites= 993 E= 2.8e-090			0.000000 1.000000 0.000000 0.000000
0.000000 0.000000 0.000000 1.000000			1.000000 0.000000 0.000000 0.000000
0.000000 0.000000 1.000000 0.000000			0.000000 0.170586 0.471646 0.357769
1.000000 0.000000 0.000000 0.000000			0.000000 0.000000 0.000000 1.000000
0.000000 0.487412 0.512588 0.000000			0.000000 0.000000 0.000000 1.000000
0.000000 0.000000 0.000000 1.000000			0.000000 1.000000 0.000000 0.000000
0.359517 0.640483 0.000000 0.000000			0.000000 1.000000 0.000000 0.000000
1.000000 0.000000 0.000000 0.000000			0.000000 0.437990 0.000000 0.562010
MOTIF ARCCACA			MOTIF ADATAH
letter-probability matrix: alength= 4 w= 7 nsites= 791 E= 3.9e-056			letter-probability matrix: alength= 4 w= 6 nsites= 8730 E= 1.2e-118
1.000000 0.000000 0.000000 0.000000			1.000000 0.000000 0.000000 0.000000
0.624526 0.000000 0.375474 0.000000			0.479611 0.000000 0.400687 0.119702
0.000000 1.000000 0.000000 0.000000			1.000000 0.000000 0.000000 0.000000
0.000000 1.000000 0.000000 0.000000			0.000000 0.000000 0.000000 1.000000
1.000000 0.000000 0.000000 0.000000			1.000000 0.000000 0.000000 0.000000
0.000000 1.000000 0.000000 0.000000			0.507331 0.258877 0.000000 0.233792
1.000000 0.000000 0.000000 0.000000
MOTIF CASCTGB			MOTIF CCACHAGR
letter-probability matrix: alength= 4 w= 7 nsites= 1499 E= 7.0e-041			letter-probability matrix: alength= 4 w= 8 nsites= 4452 E= 4.9e-368
0.000000 1.000000 0.000000 0.000000			0.000000 1.000000 0.000000 0.000000
1.000000 0.000000 0.000000 0.000000			0.000000 1.000000 0.000000 0.000000
0.000000 0.521681 0.478319 0.000000			1.000000 0.000000 0.000000 0.000000
0.000000 1.000000 0.000000 0.000000			0.000000 1.000000 0.000000 0.000000
0.000000 0.000000 0.000000 1.000000			0.205975 0.435310 0.000000 0.358715
0.000000 0.000000 1.000000 0.000000			1.000000 0.000000 0.000000 0.000000
0.000000 0.406271 0.312875 0.280854			0.000000 0.000000 1.000000 0.000000
			0.405436 0.000000 0.594564 0.000000
MOTIF GTCACGB			MOTIF CTGCWGB
letter-probability matrix: alength= 4 w= 7 nsites= 1924 E= 3.4e-143			letter-probability matrix: alength= 4 w= 7 nsites= 11072 E= 3.1e-122
0.000000 0.000000 1.000000 0.000000			0.000000 1.000000 0.000000 0.000000
0.000000 0.000000 0.000000 1.000000			0.000000 0.000000 0.000000 1.000000
0.000000 1.000000 0.000000 0.000000			0.000000 0.000000 1.000000 0.000000
1.000000 0.000000 0.000000 0.000000			0.000000 1.000000 0.000000 0.000000
0.000000 1.000000 0.000000 0.000000			0.394238 0.000000 0.000000 0.605762
0.000000 0.000000 1.000000 0.000000			0.000000 0.000000 1.000000 0.000000
0.000000 0.428794 0.360187 0.211019			0.000000 0.333363 0.448790 0.217847
MOTIF CYCCDCCC			MOTIF CDCCWCC
letter-probability matrix: alength= 4 w= 8 nsites= 4340 E= 2.9e-122			letter-probability matrix: alength= 4 w= 7 nsites= 7908 E= 4.1e-089
0.000000 1.000000 0.000000 0.000000			0.000000 1.000000 0.000000 0.000000
0.000000 0.635484 0.000000 0.364516			0.319297 0.000000 0.253288 0.427415
0.000000 1.000000 0.000000 0.000000			0.000000 1.000000 0.000000 0.000000
0.000000 1.000000 0.000000 0.000000			0.000000 1.000000 0.000000 0.000000
0.263134 0.000000 0.385023 0.351843			0.419702 0.000000 0.000000 0.580298
0.000000 1.000000 0.000000 0.000000			0.000000 1.000000 0.000000 0.000000
0.000000 1.000000 0.000000 0.000000			0.000000 1.000000 0.000000 0.000000
0.000000 1.000000 0.000000 0.000000
MOTIF TGTGGTHW			MOTIF CACGTGD
letter-probability matrix: alength= 4 w= 8 nsites= 1603 E= 1.9e-125			letter-probability matrix: alength= 4 w= 7 nsites= 1209 E= 3.7e-151
0.000000 0.000000 0.000000 1.000000			0.000000 1.000000 0.000000 0.000000
0.000000 0.000000 1.000000 0.000000			1.000000 0.000000 0.000000 0.000000
0.000000 0.000000 0.000000 1.000000			0.000000 1.000000 0.000000 0.000000
0.000000 0.000000 1.000000 0.000000			0.000000 0.000000 1.000000 0.000000
0.000000 0.000000 1.000000 0.000000			0.000000 0.000000 0.000000 1.000000
0.000000 0.000000 0.000000 1.000000			0.000000 0.000000 1.000000 0.000000
0.122895 0.386775 0.000000 0.490331			0.278743 0.000000 0.515302 0.205955
0.451029 0.000000 0.000000 0.548971
			MOTIF CAGCTG
			letter-probability matrix: alength= 4 w= 6 nsites= 1669 E= 3.4e-068
MOTIF DGAAAC			0.000000 1.000000 0.000000 0.000000
letter-probability matrix: alength= 4 w= 6 nsites= 7579 E= 2.9e-121			1.000000 0.000000 0.000000 0.000000
0.332762 0.000000 0.321414 0.345824			0.000000 0.000000 1.000000 0.000000
0.000000 0.000000 1.000000 0.000000			0.000000 1.000000 0.000000 0.000000
1.000000 0.000000 0.000000 0.000000			0.000000 0.000000 0.000000 1.000000
1.000000 0.000000 0.000000 0.000000			0.000000 0.000000 1.000000 0.000000
1.000000 0.000000 0.000000 0.000000
0.000000 1.000000 0.000000 0.000000
			MOTIF CRCCKCC
			letter-probability matrix: alength= 4 w= 7 nsites= 3604 E= 2.0e-061
MOTIF GGGHGGGR			0.000000 1.000000 0.000000 0.000000
letter-probability matrix: alength= 4 w= 8 nsites= 3201 E= 3.2e-107			0.320200 0.000000 0.679800 0.000000
0.000000 0.000000 1.000000 0.000000			0.000000 1.000000 0.000000 0.000000
0.000000 0.000000 1.000000 0.000000			0.000000 1.000000 0.000000 0.000000
0.000000 0.000000 1.000000 0.000000			0.000000 0.000000 0.584073 0.415927
0.372071 0.336145 0.000000 0.291784			0.000000 1.000000 0.000000 0.000000
0.000000 0.000000 1.000000 0.000000			0.000000 1.000000 0.000000 0.000000
0.000000 0.000000 1.000000 0.000000
0.000000 0.000000 1.000000 0.000000
0.296470 0.000000 0.703530 0.000000
			MOTIF RACTACR
			letter-probability matrix: alength= 4 w= 7 nsites= 1191 E= 4.1e-225
			0.497901 0.000000 0.502099 0.000000
MOTIF GYCANTCA			1.000000 0.000000 0.000000 0.000000
letter-probability matrix: alength= 4 w= 8 nsites= 2348 E= 1.5e-361			0.000000 1.000000 0.000000 0.000000
0.000000 0.000000 1.000000 0.000000			0.000000 0.000000 0.000000 1.000000
0.000000 0.396508 0.000000 0.603492			1.000000 0.000000 0.000000 0.000000
0.000000 1.000000 0.000000 0.000000			0.000000 1.000000 0.000000 0.000000
1.000000 0.000000 0.000000 0.000000			0.849706 0.000000 0.150294 0.000000
0.374787 0.335179 0.220613 0.069421
0.000000 0.000000 0.000000 1.000000
0.000000 1.000000 0.000000 0.000000			MOTIF TCCCAGVR
1.000000 0.000000 0.000000 0.000000			letter-probability matrix: alength= 4 w= 8 nsites= 948 E= 5.3e-113
			0.000000 0.000000 0.000000 1.000000
			0.000000 1.000000 0.000000 0.000000
MOTIF GRGGCGGR			0.000000 1.000000 0.000000 0.000000
letter-probability matrix: alength= 4 w= 8 nsites= 1716 E= 1.2e-111			0.000000 1.000000 0.000000 0.000000
0.000000 0.000000 1.000000 0.000000			1.000000 0.000000 0.000000 0.000000
0.319930 0.000000 0.680070 0.000000			0.000000 0.000000 1.000000 0.000000
0.000000 0.000000 1.000000 0.000000			0.392405 0.362869 0.244726 0.000000
0.000000 0.000000 1.000000 0.000000			0.676160 0.000000 0.323840 0.000000
0.000000 1.000000 0.000000 0.000000
0.000000 0.000000 1.000000 0.000000
0.000000 0.000000 1.000000 0.000000			MOTIF ACTTCCK
0.238345 0.000000 0.761655 0.000000			letter-probability matrix: alength= 4 w= 7 nsites= 608 E= 2.7e-075
			1.000000 0.000000 0.000000 0.000000
			0.000000 1.000000 0.000000 0.000000
MOTIF CCAATVRG			0.000000 0.000000 0.000000 1.000000
letter-probability matrix: alength= 4 w= 8 nsites= 945 E= 8.8e-085			0.000000 0.000000 0.000000 1.000000
0.000000 1.000000 0.000000 0.000000			0.000000 1.000000 0.000000 0.000000
0.000000 1.000000 0.000000 0.000000			0.000000 1.000000 0.000000 0.000000
1.000000 0.000000 0.000000 0.000000			0.000000 0.000000 0.725329 0.274671
1.000000 0.000000 0.000000 0.000000
0.000000 0.000000 0.000000 1.000000
0.161905 0.378836 0.459259 0.000000
0.534392 0.000000 0.465608 0.000000			MOTIF CCAATSR
0.000000 0.000000 1.000000 0.000000			letter-probability matrix: alength= 4 w= 7 nsites= 2161 E= 1.9e-175
			0.000000 1.000000 0.000000 0.000000
			0.000000 1.000000 0.000000 0.000000
MOTIF MYGTCA			1.000000 0.000000 0.000000 0.000000
letter-probability matrix: alength= 4 w= 6 nsites= 3520 E= 5.0e-079			1.000000 0.000000 0.000000 0.000000
0.318182 0.681818 0.000000 0.000000			0.000000 0.000000 0.000000 1.000000
0.000000 0.249432 0.000000 0.750568			0.000000 0.559926 0.440074 0.000000
0.000000 0.000000 1.000000 0.000000			0.567330 0.000000 0.432670 0.000000
0.000000 0.000000 0.000000 1.000000
0.000000 1.000000 0.000000 0.000000
1.000000 0.000000 0.000000 0.000000			MOTIF CYMCGCCC
			letter-probability matrix: alength= 4 w= 8 nsites= 2195 E= 3.6e-159
			0.000000 1.000000 0.000000 0.000000
MOTIF ATBAVTCA			0.000000 0.770387 0.000000 0.229613
letter-probability matrix: alength= 4 w= 8 nsites= 963 E= 3.1e-083			0.188155 0.811845 0.000000 0.000000
1.000000 0.000000 0.000000 0.000000			0.000000 1.000000 0.000000 0.000000
0.000000 0.000000 0.000000 1.000000			0.000000 0.000000 1.000000 0.000000
0.000000 0.431983 0.313603 0.254413			0.000000 1.000000 0.000000 0.000000
1.000000 0.000000 0.000000 0.000000			0.000000 1.000000 0.000000 0.000000
0.398754 0.330218 0.271028 0.000000			0.000000 1.000000 0.000000 0.000000
0.000000 0.000000 0.000000 1.000000
0.000000 1.000000 0.000000 0.000000
1.000000 0.000000 0.000000 0.000000			MOTIF GRGGCGGK
			letter-probability matrix: alength= 4 w= 8 nsites= 1204 E= 5.1e-072
			0.000000 0.000000 1.000000 0.000000
			0.443522 0.000000 0.556478 0.000000
MOTIF CCGCCVY			0.000000 0.000000 1.000000 0.000000
letter-probability matrix: alength= 4 w= 7 nsites= 14999 E= 3.0e-203			0.000000 0.000000 1.000000 0.000000
0.000000 1.000000 0.000000 0.000000			0.000000 1.000000 0.000000 0.000000
0.000000 1.000000 0.000000 0.000000			0.000000 0.000000 1.000000 0.000000
0.000000 0.000000 1.000000 0.000000			0.000000 0.000000 1.000000 0.000000
0.000000 1.000000 0.000000 0.000000			0.000000 0.000000 0.798173 0.201827
0.000000 1.000000 0.000000 0.000000
0.215881 0.463764 0.320355 0.000000
0.000000 0.673445 0.000000 0.326555			MOTIF KATTGGY
			letter-probability matrix: alength= 4 w= 7 nsites= 621 E= 1.8e-050
			0.000000 0.000000 0.434783 0.565217
MOTIF DAAATR			1.000000 0.000000 0.000000 0.000000
letter-probability matrix: alength= 4 w= 6 nsites= 18972 E= 1.5e-140			0.000000 0.000000 0.000000 1.000000
0.412924 0.000000 0.359793 0.227282			0.000000 0.000000 0.000000 1.000000
1.000000 0.000000 0.000000 0.000000			0.000000 0.000000 1.000000 0.000000
1.000000 0.000000 0.000000 0.000000			0.000000 0.000000 1.000000 0.000000
1.000000 0.000000 0.000000 0.000000			0.000000 0.655395 0.000000 0.344605
0.000000 0.000000 0.000000 1.000000
0.410658 0.000000 0.589342 0.000000
			MOTIF CYCCWCCC
			letter-probability matrix: alength= 4 w= 8 nsites= 1214 E= 2.3e-039
MOTIF CCDCCTCC			0.000000 1.000000 0.000000 0.000000
letter-probability matrix: alength= 4 w= 8 nsites= 4350 E= 7.6e-112			0.000000 0.602142 0.000000 0.397858
0.000000 1.000000 0.000000 0.000000			0.000000 1.000000 0.000000 0.000000
0.000000 1.000000 0.000000 0.000000			0.000000 1.000000 0.000000 0.000000
0.257471 0.000000 0.343448 0.399080			0.407743 0.000000 0.000000 0.592257
0.000000 1.000000 0.000000 0.000000			0.000000 1.000000 0.000000 0.000000
0.000000 1.000000 0.000000 0.000000			0.000000 1.000000 0.000000 0.000000
0.000000 0.000000 0.000000 1.000000			0.000000 1.000000 0.000000 0.000000
0.000000 1.000000 0.000000 0.000000
0.000000 1.000000 0.000000 0.000000
			MOTIF CCAATVR
			letter-probability matrix: alength= 4 w= 7 nsites= 2900 E= 2.2e-329
MOTIF MGGAAR			0.000000 1.000000 0.000000 0.000000
letter-probability matrix: alength= 4 w= 6 nsites= 28521 E= 2.7e-419			0.000000 1.000000 0.000000 0.000000
0.619719 0.380281 0.000000 0.000000			1.000000 0.000000 0.000000 0.000000
0.000000 0.000000 1.000000 0.000000			1.000000 0.000000 0.000000 0.000000
0.000000 0.000000 1.000000 0.000000			0.000000 0.000000 0.000000 1.000000
1.000000 0.000000 0.000000 0.000000			0.148966 0.471379 0.379655 0.000000
1.000000 0.000000 0.000000 0.000000			0.522069 0.000000 0.477931 0.000000
0.320746 0.000000 0.679254 0.000000
			MOTIF GRGGCGGR
MOTIF CCDCCKCC			letter-probability matrix: alength= 4 w= 8 nsites= 1929 E= 5.5e-181
letter-probability matrix: alength= 4 w= 8 nsites= 12913 E= 5.0e-341			0.000000 0.000000 1.000000 0.000000
0.000000 1.000000 0.000000 0.000000			0.324002 0.000000 0.675998 0.000000
0.000000 1.000000 0.000000 0.000000			0.000000 0.000000 1.000000 0.000000
0.230775 0.000000 0.429799 0.339425			0.000000 0.000000 1.000000 0.000000
0.000000 1.000000 0.000000 0.000000			0.000000 1.000000 0.000000 0.000000
0.000000 1.000000 0.000000 0.000000			0.000000 0.000000 1.000000 0.000000
0.000000 0.000000 0.474638 0.525362			0.000000 0.000000 1.000000 0.000000
0.000000 1.000000 0.000000 0.000000			0.213064 0.000000 0.786936 0.000000
0.000000 1.000000 0.000000 0.000000
			MOTIF ACTTCCKS
MOTIF CHGCAGCH			letter-probability matrix: alength= 4 w= 8 nsites= 564 E= 1.4e-073
letter-probability matrix: alength= 4 w= 8 nsites= 12077 E= 2.7e-166			1.000000 0.000000 0.000000 0.000000
0.000000 1.000000 0.000000 0.000000			0.000000 1.000000 0.000000 0.000000
0.390163 0.279374 0.000000 0.330463			0.000000 0.000000 0.000000 1.000000
0.000000 0.000000 1.000000 0.000000			0.000000 0.000000 0.000000 1.000000
0.000000 1.000000 0.000000 0.000000			0.000000 1.000000 0.000000 0.000000
1.000000 0.000000 0.000000 0.000000			0.000000 1.000000 0.000000 0.000000
0.000000 0.000000 1.000000 0.000000			0.000000 0.000000 0.739362 0.260638
0.000000 1.000000 0.000000 0.000000			0.000000 0.317376 0.682624 0.000000
0.252546 0.460131 0.000000 0.287323
			MOTIF DCCAATCC
			letter-probability matrix: alength= 4 w= 8 nsites= 305 E= 4.0e-044
MOTIF CRYTTCC			0.262295 0.000000 0.567213 0.170492
letter-probability matrix: alength= 4 w= 7 nsites= 3534 E= 6.6e-204			0.000000 1.000000 0.000000 0.000000
0.000000 1.000000 0.000000 0.000000			0.000000 1.000000 0.000000 0.000000
0.698076 0.000000 0.301924 0.000000			1.000000 0.000000 0.000000 0.000000
0.000000 0.647425 0.000000 0.352575			1.000000 0.000000 0.000000 0.000000
0.000000 0.000000 0.000000 1.000000			0.000000 0.000000 0.000000 1.000000
0.000000 0.000000 0.000000 1.000000			0.000000 1.000000 0.000000 0.000000
0.000000 1.000000 0.000000 0.000000			0.000000 1.000000 0.000000 0.000000
0.000000 1.000000 0.000000 0.000000
			MOTIF CCGCCYWC
			letter-probability matrix: alength= 4 w= 8 nsites= 714 E= 6.6e-044
MOTIF CABTTCCB			0.000000 1.000000 0.000000 0.000000
letter-probability matrix: alength= 4 w= 8 nsites= 17250 E= 3.8e-3378			0.000000 1.000000 0.000000 0.000000
0.000000 1.000000 0.000000 0.000000			0.000000 0.000000 1.000000 0.000000
1.000000 0.000000 0.000000 0.000000			0.000000 1.000000 0.000000 0.000000
0.000000 0.642667 0.215246 0.142087			0.000000 1.000000 0.000000 0.000000
0.000000 0.000000 0.000000 1.000000			0.000000 0.675070 0.000000 0.324930
0.000000 0.000000 0.000000 1.000000			0.406162 0.000000 0.000000 0.593838
0.000000 1.000000 0.000000 0.000000			0.000000 1.000000 0.000000 0.000000
0.000000 1.000000 0.000000 0.000000
0.000000 0.302899 0.066725 0.630377
			MOTIF ACTTCCKB
MOTIF ASVGGAAG			letter-probability matrix: alength= 4 w= 8 nsites= 621 E= 9.6e-087
letter-probability matrix: alength= 4 w= 8 nsites= 5137 E= 1.4e-484			1.000000 0.000000 0.000000 0.000000
1.000000 0.000000 0.000000 0.000000			0.000000 1.000000 0.000000 0.000000
0.000000 0.248783 0.751217 0.000000			0.000000 0.000000 0.000000 1.000000
0.677438 0.084096 0.238466 0.000000			0.000000 0.000000 0.000000 1.000000
0.000000 0.000000 1.000000 0.000000			0.000000 1.000000 0.000000 0.000000
0.000000 0.000000 1.000000 0.000000			0.000000 1.000000 0.000000 0.000000
1.000000 0.000000 0.000000 0.000000			0.000000 0.000000 0.642512 0.357488
1.000000 0.000000 0.000000 0.000000			0.000000 0.268921 0.571659 0.159420
0.000000 0.000000 1.000000 0.000000
			MOTIF RCGTCAY
MOTIF AASHGAAA			letter-probability matrix: alength= 4 w= 7 nsites= 588 E= 9.6e-067
letter-probability matrix: alength= 4 w= 8 nsites= 4684 E= 8.3e-243			0.561224 0.000000 0.438776 0.000000
1.000000 0.000000 0.000000 0.000000			0.000000 1.000000 0.000000 0.000000
1.000000 0.000000 0.000000 0.000000			0.000000 0.000000 1.000000 0.000000
0.000000 0.489752 0.510248 0.000000			0.000000 0.000000 0.000000 1.000000
0.445559 0.060418 0.000000 0.494022			0.000000 1.000000 0.000000 0.000000
0.000000 0.000000 1.000000 0.000000			1.000000 0.000000 0.000000 0.000000
1.000000 0.000000 0.000000 0.000000			0.000000 0.581633 0.000000 0.418367
1.000000 0.000000 0.000000 0.000000
1.000000 0.000000 0.000000 0.000000
			MOTIF AWATAWGG
			letter-probability matrix: alength= 4 w= 8 nsites= 267 E= 1.2e-049
MOTIF GMGGAAS			1.000000 0.000000 0.000000 0.000000
letter-probability matrix: alength= 4 w= 7 nsites= 4412 E= 2.2e-180			0.460674 0.000000 0.000000 0.539326
0.000000 0.000000 1.000000 0.000000			1.000000 0.000000 0.000000 0.000000
0.842928 0.157072 0.000000 0.000000			0.000000 0.000000 0.000000 1.000000
0.000000 0.000000 1.000000 0.000000			1.000000 0.000000 0.000000 0.000000
0.000000 0.000000 1.000000 0.000000			0.629213 0.000000 0.000000 0.370787
1.000000 0.000000 0.000000 0.000000			0.000000 0.000000 1.000000 0.000000
1.000000 0.000000 0.000000 0.000000			0.000000 0.000000 1.000000 0.000000
0.000000 0.391206 0.608794 0.000000
			MOTIF CHCCKCC
MOTIF CCACHAGR			letter-probability matrix: alength= 4 w= 7 nsites= 7448 E= 2.4e-096
letter-probability matrix: alength= 4 w= 8 nsites= 5373 E= 6.1e-492			0.000000 1.000000 0.000000 0.000000
0.000000 1.000000 0.000000 0.000000			0.203813 0.450725 0.000000 0.345462
0.000000 1.000000 0.000000 0.000000			0.000000 1.000000 0.000000 0.000000
1.000000 0.000000 0.000000 0.000000			0.000000 1.000000 0.000000 0.000000
0.000000 1.000000 0.000000 0.000000			0.000000 0.000000 0.586063 0.413937
0.211428 0.386935 0.000000 0.401638			0.000000 1.000000 0.000000 0.000000
1.000000 0.000000 0.000000 0.000000			0.000000 1.000000 0.000000 0.000000
0.000000 0.000000 1.000000 0.000000
0.444072 0.000000 0.555928 0.000000
			MOTIF GCHGCMGC
			letter-probability matrix: alength= 4 w= 8 nsites= 2825 E= 1.2e-081
MOTIF DTTTCY			0.000000 0.000000 1.000000 0.000000
letter-probability matrix: alength= 4 w= 6 nsites= 30207 E= 3.1e-248			0.000000 1.000000 0.000000 0.000000
0.294137 0.000000 0.261529 0.444334			0.306903 0.472212 0.000000 0.220885
0.000000 0.000000 0.000000 1.000000			0.000000 0.000000 1.000000 0.000000
0.000000 0.000000 0.000000 1.000000			0.000000 1.000000 0.000000 0.000000
0.000000 0.000000 0.000000 1.000000			0.356814 0.643186 0.000000 0.000000
0.000000 1.000000 0.000000 0.000000			0.000000 0.000000 1.000000 0.000000
0.000000 0.430927 0.000000 0.569073			0.000000 1.000000 0.000000 0.000000
MOTIF CCAGYAGR			MOTIF SMGGAA
letter-probability matrix: alength= 4 w= 8 nsites= 2918 E= 1.7e-147			letter-probability matrix: alength= 4 w= 6 nsites= 6514 E= 2.4e-071
0.000000 1.000000 0.000000 0.000000			0.000000 0.532238 0.467762 0.000000
0.000000 1.000000 0.000000 0.000000			0.494934 0.505066 0.000000 0.000000
1.000000 0.000000 0.000000 0.000000			0.000000 0.000000 1.000000 0.000000
0.000000 0.000000 1.000000 0.000000			0.000000 0.000000 1.000000 0.000000
0.000000 0.764907 0.000000 0.235093			1.000000 0.000000 0.000000 0.000000
1.000000 0.000000 0.000000 0.000000			1.000000 0.000000 0.000000 0.000000
0.000000 0.000000 1.000000 0.000000
0.411241 0.000000 0.588759 0.000000
			MOTIF ATGGCGD
MOTIF GGAARY			letter-probability matrix: alength= 4 w= 7 nsites= 285 E= 1.4e-028
letter-probability matrix: alength= 4 w= 6 nsites= 1982 E= 5.7e-054			1.000000 0.000000 0.000000 0.000000
0.000000 0.000000 1.000000 0.000000			0.000000 0.000000 0.000000 1.000000
0.000000 0.000000 1.000000 0.000000			0.000000 0.000000 1.000000 0.000000
1.000000 0.000000 0.000000 0.000000			0.000000 0.000000 1.000000 0.000000
1.000000 0.000000 0.000000 0.000000			0.000000 1.000000 0.000000 0.000000
0.421292 0.000000 0.578708 0.000000			0.000000 0.000000 1.000000 0.000000
0.000000 0.505550 0.000000 0.494450			0.161404 0.000000 0.733333 0.105263
MOTIF RTGACTMA			MOTIF GGAARW
letter-probability matrix: alength= 4 w= 8 nsites= 196 E= 1.9e-021			letter-probability matrix: alength= 4 w= 6 nsites= 1353 E= 1.3e-021
0.642857 0.000000 0.357143 0.000000			0.000000 0.000000 1.000000 0.000000
0.000000 0.000000 0.000000 1.000000			0.000000 0.000000 1.000000 0.000000
0.000000 0.000000 1.000000 0.000000			1.000000 0.000000 0.000000 0.000000
1.000000 0.000000 0.000000 0.000000			1.000000 0.000000 0.000000 0.000000
0.000000 1.000000 0.000000 0.000000			0.433851 0.000000 0.566149 0.000000
0.000000 0.000000 0.000000 1.000000			0.567627 0.000000 0.000000 0.432373
0.275510 0.724490 0.000000 0.000000
1.000000 0.000000 0.000000 0.000000
			MOTIF GCDGCDGC
			letter-probability matrix: alength= 4 w= 8 nsites= 561 E= 7.4e-014
MOTIF AVCCACA			0.000000 0.000000 1.000000 0.000000
letter-probability matrix: alength= 4 w= 7 nsites= 459 E= 3.6e-020			0.000000 1.000000 0.000000 0.000000
1.000000 0.000000 0.000000 0.000000			0.231729 0.000000 0.524064 0.244207
0.411765 0.265795 0.322440 0.000000			0.000000 0.000000 1.000000 0.000000
0.000000 1.000000 0.000000 0.000000			0.000000 1.000000 0.000000 0.000000
0.000000 1.000000 0.000000 0.000000			0.249554 0.000000 0.532977 0.217469
1.000000 0.000000 0.000000 0.000000			0.000000 0.000000 1.000000 0.000000
0.000000 1.000000 0.000000 0.000000			0.000000 1.000000 0.000000 0.000000
1.000000 0.000000 0.000000 0.000000
			MOTIF TWTAWA
			letter-probability matrix: alength= 4 w= 6 nsites= 313 E= 2.2e-011
MOTIF CACGTGD			0.000000 0.000000 0.000000 1.000000
letter-probability matrix: alength= 4 w= 7 nsites= 1593 E= 4.9e-161			0.306709 0.000000 0.000000 0.693291
0.000000 1.000000 0.000000 0.000000			0.000000 0.000000 0.000000 1.000000
1.000000 0.000000 0.000000 0.000000			1.000000 0.000000 0.000000 0.000000
0.000000 1.000000 0.000000 0.000000			0.597444 0.000000 0.000000 0.402556
0.000000 0.000000 1.000000 0.000000			1.000000 0.000000 0.000000 0.000000
0.000000 0.000000 0.000000 1.000000
0.000000 0.000000 1.000000 0.000000
0.263653 0.000000 0.536095 0.200251
			MOTIF ACGTSAC
			letter-probability matrix: alength= 4 w= 7 nsites= 332 E= 2.1e-043
MOTIF RGGAAR			1.000000 0.000000 0.000000 0.000000
letter-probability matrix: alength= 4 w= 6 nsites= 7326 E= 2.7e-090			0.000000 1.000000 0.000000 0.000000
0.300983 0.000000 0.699017 0.000000			0.000000 0.000000 1.000000 0.000000
0.000000 0.000000 1.000000 0.000000			0.000000 0.000000 0.000000 1.000000
0.000000 0.000000 1.000000 0.000000			0.000000 0.328313 0.671687 0.000000
1.000000 0.000000 0.000000 0.000000			1.000000 0.000000 0.000000 0.000000
1.000000 0.000000 0.000000 0.000000			0.000000 1.000000 0.000000 0.000000
0.456183 0.000000 0.543817 0.000000
			MOTIF GCAKGCGC
			letter-probability matrix: alength= 4 w= 8 nsites= 366 E= 6.1e-026
MOTIF RRACTACA			0.000000 0.000000 1.000000 0.000000
letter-probability matrix: alength= 4 w= 8 nsites= 1074 E= 2.4e-222			0.000000 1.000000 0.000000 0.000000
0.377095 0.000000 0.622905 0.000000			1.000000 0.000000 0.000000 0.000000
0.526071 0.000000 0.473929 0.000000			0.000000 0.000000 0.595628 0.404372
1.000000 0.000000 0.000000 0.000000			0.000000 0.000000 1.000000 0.000000
0.000000 1.000000 0.000000 0.000000			0.000000 1.000000 0.000000 0.000000
0.000000 0.000000 0.000000 1.000000			0.000000 0.000000 1.000000 0.000000
1.000000 0.000000 0.000000 0.000000			0.000000 1.000000 0.000000 0.000000
0.000000 1.000000 0.000000 0.000000
1.000000 0.000000 0.000000 0.000000
			MOTIF CAYGTGNY
MOTIF TCCCRGMA			letter-probability matrix: alength= 4 w= 8 nsites= 9977 E= 9.7e-1749
letter-probability matrix: alength= 4 w= 8 nsites= 864 E= 2.6e-106			0.000000 1.000000 0.000000 0.000000
0.000000 0.000000 0.000000 1.000000			1.000000 0.000000 0.000000 0.000000
0.000000 1.000000 0.000000 0.000000			0.000000 0.622532 0.000000 0.377468
0.000000 1.000000 0.000000 0.000000			0.000000 0.000000 1.000000 0.000000
0.000000 1.000000 0.000000 0.000000			0.000000 0.000000 0.000000 1.000000
0.665509 0.000000 0.334491 0.000000			0.000000 0.000000 1.000000 0.000000
0.000000 0.000000 1.000000 0.000000			0.507868 0.159166 0.230029 0.102937
0.449074 0.550926 0.000000 0.000000			0.000000 0.648892 0.000000 0.351108
1.000000 0.000000 0.000000 0.000000
			MOTIF ARATAW
MOTIF AAVATGGC			letter-probability matrix: alength= 4 w= 6 nsites= 5423 E= 2.8e-092
letter-probability matrix: alength= 4 w= 8 nsites= 603 E= 1.2e-098			1.000000 0.000000 0.000000 0.000000
1.000000 0.000000 0.000000 0.000000			0.533653 0.000000 0.466347 0.000000
1.000000 0.000000 0.000000 0.000000			1.000000 0.000000 0.000000 0.000000
0.208955 0.233831 0.557214 0.000000			0.000000 0.000000 0.000000 1.000000
1.000000 0.000000 0.000000 0.000000			1.000000 0.000000 0.000000 0.000000
0.000000 0.000000 0.000000 1.000000			0.639130 0.000000 0.000000 0.360870
0.000000 0.000000 1.000000 0.000000
0.000000 0.000000 1.000000 0.000000
0.000000 1.000000 0.000000 0.000000			MOTIF CACGTG
			letter-probability matrix: alength= 4 w= 6 nsites= 656 E= 7.3e-078
			0.000000 1.000000 0.000000 0.000000
MOTIF CCGGAAVY			1.000000 0.000000 0.000000 0.000000
letter-probability matrix: alength= 4 w= 8 nsites= 892 E= 2.4e-088			0.000000 1.000000 0.000000 0.000000
0.000000 1.000000 0.000000 0.000000			0.000000 0.000000 1.000000 0.000000
0.000000 1.000000 0.000000 0.000000			0.000000 0.000000 0.000000 1.000000
0.000000 0.000000 1.000000 0.000000			0.000000 0.000000 1.000000 0.000000
0.000000 0.000000 1.000000 0.000000
1.000000 0.000000 0.000000 0.000000
1.000000 0.000000 0.000000 0.000000
0.172646 0.225336 0.602018 0.000000			MOTIF AAVATGGM
0.000000 0.669283 0.000000 0.330717			letter-probability matrix: alength= 4 w= 8 nsites= 2891 E= 4.2e-531
			1.000000 0.000000 0.000000 0.000000
			1.000000 0.000000 0.000000 0.000000
			0.298513 0.200969 0.500519 0.000000
MOTIF GCCAATVR			1.000000 0.000000 0.000000 0.000000
letter-probability matrix: alength= 4 w= 8 nsites= 2515 E= 4.2e-250			0.000000 0.000000 0.000000 1.000000
0.000000 0.000000 1.000000 0.000000			0.000000 0.000000 1.000000 0.000000
0.000000 1.000000 0.000000 0.000000			0.000000 0.000000 1.000000 0.000000
0.000000 1.000000 0.000000 0.000000			0.149775 0.850225 0.000000 0.000000
1.000000 0.000000 0.000000 0.000000
1.000000 0.000000 0.000000 0.000000
0.000000 0.000000 0.000000 1.000000			MOTIF ATGGCBGH
0.139165 0.463221 0.397614 0.000000			letter-probability matrix: alength= 4 w= 8 nsites= 2258 E= 8.3e-202
0.515706 0.000000 0.484294 0.000000			1.000000 0.000000 0.000000 0.000000
			0.000000 0.000000 0.000000 1.000000
			0.000000 0.000000 1.000000 0.000000
			0.000000 0.000000 1.000000 0.000000
MOTIF CMGGAAR			0.000000 1.000000 0.000000 0.000000
letter-probability matrix: alength= 4 w= 7 nsites= 1162 E= 1.5e-113			0.000000 0.255979 0.460142 0.283880
0.000000 1.000000 0.000000 0.000000			0.000000 0.000000 1.000000 0.000000
0.419105 0.580895 0.000000 0.000000			0.206820 0.650576 0.000000 0.142604
0.000000 0.000000 1.000000 0.000000
0.000000 0.000000 1.000000 0.000000
1.000000 0.000000 0.000000 0.000000			MOTIF CCRCCDCC
1.000000 0.000000 0.000000 0.000000			letter-probability matrix: alength= 4 w= 8 nsites= 3677 E= 1.2e-125
0.286575 0.000000 0.713425 0.000000			0.000000 1.000000 0.000000 0.000000
			0.000000 1.000000 0.000000 0.000000
			0.197172 0.000000 0.802828 0.000000
MOTIF CCWTATW			0.000000 1.000000 0.000000 0.000000
letter-probability matrix: alength= 4 w= 7 nsites= 376 E= 5.3e-057			0.000000 1.000000 0.000000 0.000000
0.000000 1.000000 0.000000 0.000000			0.158281 0.000000 0.469676 0.372042
0.000000 1.000000 0.000000 0.000000			0.000000 1.000000 0.000000 0.000000
0.489362 0.000000 0.000000 0.510638			0.000000 1.000000 0.000000 0.000000
0.000000 0.000000 0.000000 1.000000
1.000000 0.000000 0.000000 0.000000
0.000000 0.000000 0.000000 1.000000
0.470745 0.000000 0.000000 0.529255			MOTIF AAVATGGH
			letter-probability matrix: alength= 4 w= 8 nsites= 4899 E= 1.9e-825
			1.000000 0.000000 0.000000 0.000000
MOTIF CGGAARY			1.000000 0.000000 0.000000 0.000000
letter-probability matrix: alength= 4 w= 7 nsites= 397 E= 1.3e-036			0.356603 0.184732 0.458665 0.000000
0.000000 1.000000 0.000000 0.000000			1.000000 0.000000 0.000000 0.000000
0.000000 0.000000 1.000000 0.000000			0.000000 0.000000 0.000000 1.000000
0.000000 0.000000 1.000000 0.000000			0.000000 0.000000 1.000000 0.000000
1.000000 0.000000 0.000000 0.000000			0.000000 0.000000 1.000000 0.000000
1.000000 0.000000 0.000000 0.000000			0.161257 0.729333 0.000000 0.109410
0.289673 0.000000 0.710327 0.000000
0.000000 0.493703 0.000000 0.506297
			MOTIF TCGCGDKA
MOTIF RCGTCAY			letter-probability matrix: alength= 4 w= 8 nsites= 493 E= 9.7e-097
letter-probability matrix: alength= 4 w= 7 nsites= 320 E= 1.0e-030			0.000000 0.000000 0.000000 1.000000
0.528125 0.000000 0.471875 0.000000			0.000000 1.000000 0.000000 0.000000
0.000000 1.000000 0.000000 0.000000			0.000000 0.000000 1.000000 0.000000
0.000000 0.000000 1.000000 0.000000			0.000000 1.000000 0.000000 0.000000
0.000000 0.000000 0.000000 1.000000			0.000000 0.000000 1.000000 0.000000
0.000000 1.000000 0.000000 0.000000			0.701826 0.000000 0.227181 0.070994
1.000000 0.000000 0.000000 0.000000			0.000000 0.000000 0.847870 0.152130
0.000000 0.696875 0.000000 0.303125			1.000000 0.000000 0.000000 0.000000
			MOTIF CCCCRCCC
MOTIF GYTTCCK			letter-probability matrix: alength= 4 w= 8 nsites= 261 E= 2.9e-013
letter-probability matrix: alength= 4 w= 7 nsites= 1942 E= 2.4e-093			0.000000 1.000000 0.000000 0.000000
0.000000 0.000000 1.000000 0.000000			0.000000 1.000000 0.000000 0.000000
0.000000 0.597837 0.000000 0.402163			0.000000 1.000000 0.000000 0.000000
0.000000 0.000000 0.000000 1.000000			0.000000 1.000000 0.000000 0.000000
0.000000 0.000000 0.000000 1.000000			0.237548 0.000000 0.762452 0.000000
0.000000 1.000000 0.000000 0.000000			0.000000 1.000000 0.000000 0.000000
0.000000 1.000000 0.000000 0.000000			0.000000 1.000000 0.000000 0.000000
0.000000 0.000000 0.454686 0.545314			0.000000 1.000000 0.000000 0.000000
MOTIF AWATAHGG			MOTIF CGCGRGA
letter-probability matrix: alength= 4 w= 8 nsites= 576 E= 1.3e-091			letter-probability matrix: alength= 4 w= 7 nsites= 286 E= 2.8e-011
1.000000 0.000000 0.000000 0.000000			0.000000 1.000000 0.000000 0.000000
0.588542 0.000000 0.000000 0.411458			0.000000 0.000000 1.000000 0.000000
1.000000 0.000000 0.000000 0.000000			0.000000 1.000000 0.000000 0.000000
0.000000 0.000000 0.000000 1.000000			0.000000 0.000000 1.000000 0.000000
1.000000 0.000000 0.000000 0.000000			0.573427 0.000000 0.426573 0.000000
0.519097 0.052083 0.000000 0.428819			0.000000 0.000000 1.000000 0.000000
0.000000 0.000000 1.000000 0.000000			1.000000 0.000000 0.000000 0.000000
0.000000 0.000000 1.000000 0.000000
			MOTIF CAYTTCC
			letter-probability matrix: alength= 4 w= 7 nsites= 189 E= 1.2e-009
MOTIF CRGCNGC			0.000000 1.000000 0.000000 0.000000
letter-probability matrix: alength= 4 w= 7 nsites= 4549 E= 1.4e-076			1.000000 0.000000 0.000000 0.000000
0.000000 1.000000 0.000000 0.000000			0.000000 0.650794 0.000000 0.349206
0.428446 0.000000 0.571554 0.000000			0.000000 0.000000 0.000000 1.000000
0.000000 0.000000 1.000000 0.000000			0.000000 0.000000 0.000000 1.000000
0.000000 1.000000 0.000000 0.000000			0.000000 1.000000 0.000000 0.000000
0.244230 0.239613 0.332381 0.183777			0.000000 1.000000 0.000000 0.000000
0.000000 0.000000 1.000000 0.000000
0.000000 1.000000 0.000000 0.000000
			MOTIF CNGGAA
			letter-probability matrix: alength= 4 w= 6 nsites= 877 E= 2.7e-007
MOTIF CVGGAAR			0.000000 1.000000 0.000000 0.000000
letter-probability matrix: alength= 4 w= 7 nsites= 1907 E= 2.7e-050			0.264538 0.277081 0.240593 0.217788
0.000000 1.000000 0.000000 0.000000			0.000000 0.000000 1.000000 0.000000
0.305716 0.412690 0.281594 0.000000			0.000000 0.000000 1.000000 0.000000
0.000000 0.000000 1.000000 0.000000			1.000000 0.000000 0.000000 0.000000
0.000000 0.000000 1.000000 0.000000			1.000000 0.000000 0.000000 0.000000
1.000000 0.000000 0.000000 0.000000
1.000000 0.000000 0.000000 0.000000
0.351337 0.000000 0.648663 0.000000
			MOTIF CGCCBCCW
			letter-probability matrix: alength= 4 w= 8 nsites= 5091 E= 1.0e-154
			0.000000 1.000000 0.000000 0.000000
MOTIF VCAGSTGB			0.000000 0.000000 1.000000 0.000000
letter-probability matrix: alength= 4 w= 8 nsites= 10706 E= 1.4e-978			0.000000 1.000000 0.000000 0.000000
0.241547 0.325705 0.432748 0.000000			0.000000 1.000000 0.000000 0.000000
0.000000 1.000000 0.000000 0.000000			0.000000 0.497348 0.273227 0.229424
1.000000 0.000000 0.000000 0.000000			0.000000 1.000000 0.000000 0.000000
0.000000 0.000000 1.000000 0.000000			0.000000 1.000000 0.000000 0.000000
0.000000 0.500934 0.499066 0.000000			0.399529 0.000000 0.000000 0.600471
0.000000 0.000000 0.000000 1.000000
0.000000 0.000000 1.000000 0.000000
0.000000 0.382776 0.340650 0.276574			MOTIF AGRAAD
			letter-probability matrix: alength= 4 w= 6 nsites= 13101 E= 1.2e-135
			1.000000 0.000000 0.000000 0.000000
MOTIF SRGRAA			0.000000 0.000000 1.000000 0.000000
letter-probability matrix: alength= 4 w= 6 nsites= 16243 E= 9.3e-161			0.355774 0.000000 0.644226 0.000000
0.000000 0.434526 0.565474 0.000000			1.000000 0.000000 0.000000 0.000000
0.641692 0.000000 0.358308 0.000000			1.000000 0.000000 0.000000 0.000000
0.000000 0.000000 1.000000 0.000000			0.328219 0.000000 0.536066 0.135715
0.476759 0.000000 0.523241 0.000000
1.000000 0.000000 0.000000 0.000000
1.000000 0.000000 0.000000 0.000000
			MOTIF VGGAAR
			letter-probability matrix: alength= 4 w= 6 nsites= 6097 E= 2.0e-123
			0.320485 0.326718 0.352796 0.000000
MOTIF CACGTG			0.000000 0.000000 1.000000 0.000000
letter-probability matrix: alength= 4 w= 6 nsites= 4138 E= 4.1e-1058			0.000000 0.000000 1.000000 0.000000
0.000000 1.000000 0.000000 0.000000			1.000000 0.000000 0.000000 0.000000
1.000000 0.000000 0.000000 0.000000			1.000000 0.000000 0.000000 0.000000
0.000000 1.000000 0.000000 0.000000			0.346728 0.000000 0.653272 0.000000
0.000000 0.000000 1.000000 0.000000
0.000000 0.000000 0.000000 1.000000
0.000000 0.000000 1.000000 0.000000			MOTIF TTATCW
			letter-probability matrix: alength= 4 w= 6 nsites= 1036 E= 4.1e-106
			0.000000 0.000000 0.000000 1.000000
MOTIF CATGTGAY			0.000000 0.000000 0.000000 1.000000
letter-probability matrix: alength= 4 w= 8 nsites= 655 E= 6.3e-109			1.000000 0.000000 0.000000 0.000000
0.000000 1.000000 0.000000 0.000000			0.000000 0.000000 0.000000 1.000000
1.000000 0.000000 0.000000 0.000000			0.000000 1.000000 0.000000 0.000000
0.000000 0.000000 0.000000 1.000000			0.367761 0.000000 0.000000 0.632239
0.000000 0.000000 1.000000 0.000000
0.000000 0.000000 0.000000 1.000000
0.000000 0.000000 1.000000 0.000000			MOTIF AGRKGGCG
1.000000 0.000000 0.000000 0.000000			letter-probability matrix: alength= 4 w= 8 nsites= 980 E= 6.6e-086
0.000000 0.786260 0.000000 0.213740			1.000000 0.000000 0.000000 0.000000
			0.000000 0.000000 1.000000 0.000000
			0.398980 0.000000 0.601020 0.000000
MOTIF CCMCGCCY			0.000000 0.000000 0.662245 0.337755
letter-probability matrix: alength= 4 w= 8 nsites= 1634 E= 6.6e-084			0.000000 0.000000 1.000000 0.000000
0.000000 1.000000 0.000000 0.000000			0.000000 0.000000 1.000000 0.000000
0.000000 1.000000 0.000000 0.000000			0.000000 1.000000 0.000000 0.000000
0.214810 0.785190 0.000000 0.000000			0.000000 0.000000 1.000000 0.000000
0.000000 1.000000 0.000000 0.000000
0.000000 0.000000 1.000000 0.000000
0.000000 1.000000 0.000000 0.000000			MOTIF CAYGCGS
0.000000 1.000000 0.000000 0.000000			letter-probability matrix: alength= 4 w= 7 nsites= 1550 E= 2.1e-063
0.000000 0.746022 0.000000 0.253978			0.000000 1.000000 0.000000 0.000000
			1.000000 0.000000 0.000000 0.000000
			0.000000 0.776774 0.000000 0.223226
MOTIF RGAAA			0.000000 0.000000 1.000000 0.000000
letter-probability matrix: alength= 4 w= 5 nsites= 4547 E= 5.4e-039			0.000000 1.000000 0.000000 0.000000
0.607873 0.000000 0.392127 0.000000			0.000000 0.000000 1.000000 0.000000
0.000000 0.000000 1.000000 0.000000			0.000000 0.475484 0.524516 0.000000
1.000000 0.000000 0.000000 0.000000
1.000000 0.000000 0.000000 0.000000
1.000000 0.000000 0.000000 0.000000
			MOTIF CCASYAGR
			letter-probability matrix: alength= 4 w= 8 nsites= 9406 E= 3.7e-755
			0.000000 1.000000 0.000000 0.000000
MOTIF AAVATGGM			0.000000 1.000000 0.000000 0.000000
letter-probability matrix: alength= 4 w= 8 nsites= 4490 E= 2.3e-602			1.000000 0.000000 0.000000 0.000000
1.000000 0.000000 0.000000 0.000000			0.000000 0.566022 0.433978 0.000000
1.000000 0.000000 0.000000 0.000000			0.000000 0.633532 0.000000 0.366468
0.361470 0.188864 0.449666 0.000000			1.000000 0.000000 0.000000 0.000000
1.000000 0.000000 0.000000 0.000000			0.000000 0.000000 1.000000 0.000000
0.000000 0.000000 0.000000 1.000000			0.394961 0.000000 0.605039 0.000000
0.000000 0.000000 1.000000 0.000000
0.000000 0.000000 1.000000 0.000000
0.226726 0.773274 0.000000 0.000000			MOTIF CDCCDCC
			letter-probability matrix: alength= 4 w= 7 nsites= 14051 E= 1.4e-152
			0.000000 1.000000 0.000000 0.000000
MOTIF AGRDGGCG			0.314141 0.000000 0.276066 0.409793
letter-probability matrix: alength= 4 w= 8 nsites= 4666 E= 1.8e-322			0.000000 1.000000 0.000000 0.000000
1.000000 0.000000 0.000000 0.000000			0.000000 1.000000 0.000000 0.000000
0.000000 0.000000 1.000000 0.000000			0.319621 0.000000 0.232012 0.448367
0.357265 0.000000 0.642735 0.000000			0.000000 1.000000 0.000000 0.000000
0.215388 0.000000 0.531933 0.252679			0.000000 1.000000 0.000000 0.000000
0.000000 0.000000 1.000000 0.000000
0.000000 0.000000 1.000000 0.000000
0.000000 1.000000 0.000000 0.000000			MOTIF DAAATR
0.000000 0.000000 1.000000 0.000000			letter-probability matrix: alength= 4 w= 6 nsites= 15589 E= 1.2e-121
			0.486818 0.000000 0.165950 0.347232
			1.000000 0.000000 0.000000 0.000000
MOTIF ATGGCNG			1.000000 0.000000 0.000000 0.000000
letter-probability matrix: alength= 4 w= 7 nsites= 4926 E= 2.9e-214			1.000000 0.000000 0.000000 0.000000
1.000000 0.000000 0.000000 0.000000			0.000000 0.000000 0.000000 1.000000
0.000000 0.000000 0.000000 1.000000			0.468407 0.000000 0.531593 0.000000
0.000000 0.000000 1.000000 0.000000
0.000000 0.000000 1.000000 0.000000
0.000000 1.000000 0.000000 0.000000
0.230613 0.175396 0.294356 0.299635			MOTIF CCGCCKYC
0.000000 0.000000 1.000000 0.000000			letter-probability matrix: alength= 4 w= 8 nsites= 3718 E= 1.6e-165
			0.000000 1.000000 0.000000 0.000000
			0.000000 1.000000 0.000000 0.000000
			0.000000 0.000000 1.000000 0.000000
MOTIF CGCGAKA			0.000000 1.000000 0.000000 0.000000
letter-probability matrix: alength= 4 w= 7 nsites= 837 E= 1.9e-144			0.000000 1.000000 0.000000 0.000000
0.000000 1.000000 0.000000 0.000000			0.000000 0.000000 0.561592 0.438408
0.000000 0.000000 1.000000 0.000000			0.000000 0.806347 0.000000 0.193653
0.000000 1.000000 0.000000 0.000000			0.000000 1.000000 0.000000 0.000000
0.000000 0.000000 1.000000 0.000000
1.000000 0.000000 0.000000 0.000000
0.000000 0.000000 0.887694 0.112306
1.000000 0.000000 0.000000 0.000000			MOTIF ACGTSAY
			letter-probability matrix: alength= 4 w= 7 nsites= 786 E= 2.7e-175
			1.000000 0.000000 0.000000 0.000000
MOTIF CCCRCCYC			0.000000 1.000000 0.000000 0.000000
letter-probability matrix: alength= 4 w= 8 nsites= 515 E= 2.6e-030			0.000000 0.000000 1.000000 0.000000
0.000000 1.000000 0.000000 0.000000			0.000000 0.000000 0.000000 1.000000
0.000000 1.000000 0.000000 0.000000			0.000000 0.352417 0.647583 0.000000
0.000000 1.000000 0.000000 0.000000			1.000000 0.000000 0.000000 0.000000
0.252427 0.000000 0.747573 0.000000			0.000000 0.746819 0.000000 0.253181
0.000000 1.000000 0.000000 0.000000
0.000000 1.000000 0.000000 0.000000
0.000000 0.693204 0.000000 0.306796			MOTIF CCGGAAR
0.000000 1.000000 0.000000 0.000000			letter-probability matrix: alength= 4 w= 7 nsites= 297 E= 4.3e-025
			0.000000 1.000000 0.000000 0.000000
			0.000000 1.000000 0.000000 0.000000
			0.000000 0.000000 1.000000 0.000000
MOTIF CAGGTR			0.000000 0.000000 1.000000 0.000000
letter-probability matrix: alength= 4 w= 6 nsites= 9307 E= 9.7e-592			1.000000 0.000000 0.000000 0.000000
0.000000 1.000000 0.000000 0.000000			1.000000 0.000000 0.000000 0.000000
1.000000 0.000000 0.000000 0.000000			0.289562 0.000000 0.710438 0.000000
0.000000 0.000000 1.000000 0.000000
0.000000 0.000000 1.000000 0.000000
0.000000 0.000000 0.000000 1.000000			MOTIF GGAARD
0.250672 0.000000 0.749328 0.000000			letter-probability matrix: alength= 4 w= 6 nsites= 1113 E= 8.6e-015
			0.000000 0.000000 1.000000 0.000000
			0.000000 0.000000 1.000000 0.000000
MOTIF RKAAA			1.000000 0.000000 0.000000 0.000000
letter-probability matrix: alength= 4 w= 5 nsites= 7068 E= 3.8e-049			1.000000 0.000000 0.000000 0.000000
0.570458 0.000000 0.429542 0.000000			0.394429 0.000000 0.605571 0.000000
0.000000 0.000000 0.734437 0.265563			0.296496 0.000000 0.441150 0.262354
1.000000 0.000000 0.000000 0.000000
1.000000 0.000000 0.000000 0.000000
1.000000 0.000000 0.000000 0.000000			MOTIF ATTGGYY
			letter-probability matrix: alength= 4 w= 7 nsites= 235 E= 4.3e-014
			1.000000 0.000000 0.000000 0.000000
			0.000000 0.000000 0.000000 1.000000
MOTIF CACRTGB			0.000000 0.000000 0.000000 1.000000
letter-probability matrix: alength= 4 w= 7 nsites= 1106 E= 2.5e-131			0.000000 0.000000 1.000000 0.000000
0.000000 1.000000 0.000000 0.000000			0.000000 0.000000 1.000000 0.000000
1.000000 0.000000 0.000000 0.000000			0.000000 0.693617 0.000000 0.306383
0.000000 1.000000 0.000000 0.000000			0.000000 0.472340 0.000000 0.527660
0.293852 0.000000 0.706148 0.000000
0.000000 0.000000 0.000000 1.000000
0.000000 0.000000 1.000000 0.000000
0.000000 0.327306 0.497288 0.175407			MOTIF AKGAAA
			letter-probability matrix: alength= 4 w= 6 nsites= 188 E= 1.1e-002
			1.000000 0.000000 0.000000 0.000000
MOTIF CACGCGS			0.000000 0.000000 0.579787 0.420213
letter-probability matrix: alength= 4 w= 7 nsites= 619 E= 8.3e-018			0.000000 0.000000 1.000000 0.000000
0.000000 1.000000 0.000000 0.000000			1.000000 0.000000 0.000000 0.000000
1.000000 0.000000 0.000000 0.000000			1.000000 0.000000 0.000000 0.000000
0.000000 1.000000 0.000000 0.000000			1.000000 0.000000 0.000000 0.000000
0.000000 0.000000 1.000000 0.000000
0.000000 1.000000 0.000000 0.000000
0.000000 0.000000 1.000000 0.000000
0.000000 0.494346 0.505654 0.000000			MOTIF DGGCGGGR
			letter-probability matrix: alength= 4 w= 8 nsites= 3722 E= 5.4e-224
			0.229984 0.000000 0.619022 0.150994
MOTIF GGGMGGGR			0.000000 0.000000 1.000000 0.000000
letter-probability matrix: alength= 4 w= 8 nsites= 558 E= 1.4e-013			0.000000 0.000000 1.000000 0.000000
0.000000 0.000000 1.000000 0.000000			0.000000 1.000000 0.000000 0.000000
0.000000 0.000000 1.000000 0.000000			0.000000 0.000000 1.000000 0.000000
0.000000 0.000000 1.000000 0.000000			0.000000 0.000000 1.000000 0.000000
0.419355 0.580645 0.000000 0.000000			0.000000 0.000000 1.000000 0.000000
0.000000 0.000000 1.000000 0.000000			0.407308 0.000000 0.592692 0.000000
0.000000 0.000000 1.000000 0.000000
0.000000 0.000000 1.000000 0.000000
0.275986 0.000000 0.724014 0.000000			MOTIF CTTCCBG
			letter-probability matrix: alength= 4 w= 7 nsites= 1895 E= 5.9e-081
			0.000000 1.000000 0.000000 0.000000
			0.000000 0.000000 0.000000 1.000000
MOTIF CCASYAGR			0.000000 0.000000 0.000000 1.000000
letter-probability matrix: alength= 4 w= 8 nsites= 8872 E= 2.7e-675			0.000000 1.000000 0.000000 0.000000
0.000000 1.000000 0.000000 0.000000			0.000000 1.000000 0.000000 0.000000
0.000000 1.000000 0.000000 0.000000			0.000000 0.304485 0.478628 0.216887
1.000000 0.000000 0.000000 0.000000			0.000000 0.000000 1.000000 0.000000
0.000000 0.577660 0.422340 0.000000
0.000000 0.616997 0.000000 0.383003
1.000000 0.000000 0.000000 0.000000			MOTIF CGCABGCG
0.000000 0.000000 1.000000 0.000000			letter-probability matrix: alength= 4 w= 8 nsites= 1127 E= 3.6e-076
0.404869 0.000000 0.595131 0.000000			0.000000 1.000000 0.000000 0.000000
			0.000000 0.000000 1.000000 0.000000
			0.000000 1.000000 0.000000 0.000000
MOTIF CRCCDCC			1.000000 0.000000 0.000000 0.000000
letter-probability matrix: alength= 4 w= 7 nsites= 8029 E= 4.7e-113			0.000000 0.301686 0.491571 0.206744
0.000000 1.000000 0.000000 0.000000			0.000000 0.000000 1.000000 0.000000
0.524598 0.000000 0.475402 0.000000			0.000000 1.000000 0.000000 0.000000
0.000000 1.000000 0.000000 0.000000			0.000000 0.000000 1.000000 0.000000
0.000000 1.000000 0.000000 0.000000
0.307012 0.000000 0.278241 0.414747
0.000000 1.000000 0.000000 0.000000
0.000000 1.000000 0.000000 0.000000			MOTIF VGCGGGAR
			letter-probability matrix: alength= 4 w= 8 nsites= 4308 E= 7.5e-236
			0.183148 0.284355 0.532498 0.000000
			0.000000 0.000000 1.000000 0.000000
			0.000000 1.000000 0.000000 0.000000
MOTIF GCYCCGCC			0.000000 0.000000 1.000000 0.000000
letter-probability matrix: alength= 4 w= 8 nsites= 108 E= 1.1e-005			0.000000 0.000000 1.000000 0.000000
0.000000 0.000000 1.000000 0.000000			0.000000 0.000000 1.000000 0.000000
0.000000 1.000000 0.000000 0.000000			1.000000 0.000000 0.000000 0.000000
0.000000 0.638889 0.000000 0.361111			0.411096 0.000000 0.588904 0.000000
0.000000 1.000000 0.000000 0.000000
0.000000 1.000000 0.000000 0.000000
0.000000 0.000000 1.000000 0.000000			MOTIF CDCYTCC
0.000000 1.000000 0.000000 0.000000			letter-probability matrix: alength= 4 w= 7 nsites= 8157 E= 4.0e-118
0.000000 1.000000 0.000000 0.000000			0.000000 1.000000 0.000000 0.000000
			0.269339 0.000000 0.376609 0.354052
			0.000000 1.000000 0.000000 0.000000
MOTIF GGCGGRA			0.000000 0.622410 0.000000 0.377590
letter-probability matrix: alength= 4 w= 7 nsites= 98 E= 2.5e-003			0.000000 0.000000 0.000000 1.000000
0.000000 0.000000 1.000000 0.000000			0.000000 1.000000 0.000000 0.000000
0.000000 0.000000 1.000000 0.000000			0.000000 1.000000 0.000000 0.000000
0.000000 1.000000 0.000000 0.000000
0.000000 0.000000 1.000000 0.000000
0.000000 0.000000 1.000000 0.000000
0.428571 0.000000 0.571429 0.000000			MOTIF RVAGGAA
1.000000 0.000000 0.000000 0.000000			letter-probability matrix: alength= 4 w= 7 nsites= 1207 E= 4.2e-020
			0.451533 0.000000 0.548467 0.000000
			0.266777 0.338857 0.394366 0.000000
			1.000000 0.000000 0.000000 0.000000
MOTIF CCAATVR			0.000000 0.000000 1.000000 0.000000
letter-probability matrix: alength= 4 w= 7 nsites= 2682 E= 1.8e-419			0.000000 0.000000 1.000000 0.000000
0.000000 1.000000 0.000000 0.000000			1.000000 0.000000 0.000000 0.000000
0.000000 1.000000 0.000000 0.000000			1.000000 0.000000 0.000000 0.000000
1.000000 0.000000 0.000000 0.000000
1.000000 0.000000 0.000000 0.000000
0.000000 0.000000 0.000000 1.000000			MOTIF RMACACA
0.156600 0.475764 0.367636 0.000000			letter-probability matrix: alength= 4 w= 7 nsites= 572 E= 7.0e-018
0.546607 0.000000 0.453393 0.000000			0.541958 0.000000 0.458042 0.000000
			0.452797 0.547203 0.000000 0.000000
			1.000000 0.000000 0.000000 0.000000
MOTIF CCCGCCYH			0.000000 1.000000 0.000000 0.000000
letter-probability matrix: alength= 4 w= 8 nsites= 1301 E= 1.3e-102			1.000000 0.000000 0.000000 0.000000
0.000000 1.000000 0.000000 0.000000			0.000000 1.000000 0.000000 0.000000
0.000000 1.000000 0.000000 0.000000			1.000000 0.000000 0.000000 0.000000
0.000000 1.000000 0.000000 0.000000
0.000000 0.000000 1.000000 0.000000
0.000000 1.000000 0.000000 0.000000
0.000000 1.000000 0.000000 0.000000			MOTIF HGATAA
0.000000 0.690238 0.000000 0.309762			letter-probability matrix: alength= 4 w= 6 nsites= 6223 E= 3.7e-768
0.149116 0.634896 0.000000 0.215988			0.608870 0.051904 0.000000 0.339225
			0.000000 0.000000 1.000000 0.000000
			1.000000 0.000000 0.000000 0.000000
MOTIF ATTGGYB			0.000000 0.000000 0.000000 1.000000
letter-probability matrix: alength= 4 w= 7 nsites= 473 E= 2.7e-042			1.000000 0.000000 0.000000 0.000000
1.000000 0.000000 0.000000 0.000000			1.000000 0.000000 0.000000 0.000000
0.000000 0.000000 0.000000 1.000000
0.000000 0.000000 0.000000 1.000000
0.000000 0.000000 1.000000 0.000000			MOTIF AGATA
0.000000 0.000000 1.000000 0.000000			letter-probability matrix: alength= 4 w= 5 nsites= 2420 E= 1.8e-051
0.000000 0.621564 0.000000 0.378436			1.000000 0.000000 0.000000 0.000000
0.000000 0.395349 0.156448 0.448203			0.000000 0.000000 1.000000 0.000000
			1.000000 0.000000 0.000000 0.000000
			0.000000 0.000000 0.000000 1.000000
MOTIF RGGCGGAR			1.000000 0.000000 0.000000 0.000000
letter-probability matrix: alength= 4 w= 8 nsites= 365 E= 2.0e-023
0.358904 0.000000 0.641096 0.000000
0.000000 0.000000 1.000000 0.000000			MOTIF SAGGAAR
0.000000 0.000000 1.000000 0.000000			letter-probability matrix: alength= 4 w= 7 nsites= 2520 E= 1.6e-048
0.000000 1.000000 0.000000 0.000000			0.000000 0.531349 0.468651 0.000000
0.000000 0.000000 1.000000 0.000000			1.000000 0.000000 0.000000 0.000000
0.000000 0.000000 1.000000 0.000000			0.000000 0.000000 1.000000 0.000000
1.000000 0.000000 0.000000 0.000000			0.000000 0.000000 1.000000 0.000000
0.304110 0.000000 0.695890 0.000000			1.000000 0.000000 0.000000 0.000000
			1.000000 0.000000 0.000000 0.000000
			0.421825 0.000000 0.578175 0.000000
MOTIF ATTGGYY
letter-probability matrix: alength= 4 w= 7 nsites= 1945 E= 2.4e-140
1.000000 0.000000 0.000000 0.000000			MOTIF CCAYATTC
0.000000 0.000000 0.000000 1.000000			letter-probability matrix: alength= 4 w= 8 nsites= 791 E= 4.6e-081
0.000000 0.000000 0.000000 1.000000			0.000000 1.000000 0.000000 0.000000
0.000000 0.000000 1.000000 0.000000			0.000000 1.000000 0.000000 0.000000
0.000000 0.000000 1.000000 0.000000			1.000000 0.000000 0.000000 0.000000
0.000000 0.662211 0.000000 0.337789			0.000000 0.982301 0.000000 0.017699
0.000000 0.455527 0.000000 0.544473			1.000000 0.000000 0.000000 0.000000
			0.000000 0.000000 0.000000 1.000000
			0.000000 0.000000 0.000000 1.000000
MOTIF CAYTTCCB			0.000000 1.000000 0.000000 0.000000
letter-probability matrix: alength= 4 w= 8 nsites= 1040 E= 2.7e-100
0.000000 1.000000 0.000000 0.000000
1.000000 0.000000 0.000000 0.000000			MOTIF GAGAARCC
0.000000 0.687500 0.000000 0.312500			letter-probability matrix: alength= 4 w= 8 nsites= 940 E= 1.8e-078
0.000000 0.000000 0.000000 1.000000			0.000000 0.000000 1.000000 0.000000
0.000000 0.000000 0.000000 1.000000			1.000000 0.000000 0.000000 0.000000
0.000000 1.000000 0.000000 0.000000			0.000000 0.000000 1.000000 0.000000
0.000000 1.000000 0.000000 0.000000			1.000000 0.000000 0.000000 0.000000
0.000000 0.332692 0.330769 0.336538			1.000000 0.000000 0.000000 0.000000
			0.741489 0.000000 0.258511 0.000000
			0.000000 1.000000 0.000000 0.000000
			0.000000 1.000000 0.000000 0.000000
MOTIF GGWGGHR
letter-probability matrix: alength= 4 w= 7 nsites= 18191 E= 2.0e-181
0.000000 0.000000 1.000000 0.000000			MOTIF CAYACBGG
0.000000 0.000000 1.000000 0.000000			letter-probability matrix: alength= 4 w= 8 nsites= 1044 E= 2.0e-062
0.587598 0.000000 0.000000 0.412402			0.000000 1.000000 0.000000 0.000000
0.000000 0.000000 1.000000 0.000000			1.000000 0.000000 0.000000 0.000000
0.000000 0.000000 1.000000 0.000000			0.000000 0.497126 0.000000 0.502874
0.393491 0.346490 0.000000 0.260019			1.000000 0.000000 0.000000 0.000000
0.402837 0.000000 0.597163 0.000000			0.000000 1.000000 0.000000 0.000000
			0.000000 0.060345 0.054598 0.885057
			0.000000 0.000000 1.000000 0.000000
MOTIF CTGCWGB			0.000000 0.000000 1.000000 0.000000
letter-probability matrix: alength= 4 w= 7 nsites= 13834 E= 1.2e-137
0.000000 1.000000 0.000000 0.000000
0.000000 0.000000 0.000000 1.000000			MOTIF AAAGCCTT
0.000000 0.000000 1.000000 0.000000			letter-probability matrix: alength= 4 w= 8 nsites= 570 E= 8.4e-060
0.000000 1.000000 0.000000 0.000000			1.000000 0.000000 0.000000 0.000000
0.396125 0.000000 0.000000 0.603875			1.000000 0.000000 0.000000 0.000000
0.000000 0.000000 1.000000 0.000000			1.000000 0.000000 0.000000 0.000000
0.000000 0.330562 0.433569 0.235868			0.000000 0.000000 1.000000 0.000000
			0.000000 1.000000 0.000000 0.000000
			0.000000 1.000000 0.000000 0.000000
			0.000000 0.000000 0.000000 1.000000
MOTIF CCCHNGGG			0.000000 0.000000 0.000000 1.000000
letter-probability matrix: alength= 4 w= 8 nsites= 9667 E= 3.6e-770
0.000000 1.000000 0.000000 0.000000
0.000000 1.000000 0.000000 0.000000			MOTIF CATTYRTA
0.000000 1.000000 0.000000 0.000000			letter-probability matrix: alength= 4 w= 8 nsites= 913 E= 3.0e-058
0.269887 0.412434 0.000000 0.317679			0.000000 1.000000 0.000000 0.000000
0.317265 0.133547 0.244647 0.304541			1.000000 0.000000 0.000000 0.000000
0.000000 0.000000 1.000000 0.000000			0.000000 0.000000 0.000000 1.000000
0.000000 0.000000 1.000000 0.000000			0.000000 0.000000 0.000000 1.000000
0.000000 0.000000 1.000000 0.000000			0.000000 0.514786 0.000000 0.485214
			0.690033 0.000000 0.309967 0.000000
			0.000000 0.000000 0.000000 1.000000
MOTIF DGRGAAA			1.000000 0.000000 0.000000 0.000000
letter-probability matrix: alength= 4 w= 7 nsites= 13525 E= 3.7e-279
0.353050 0.000000 0.288651 0.358299
0.000000 0.000000 1.000000 0.000000
0.498928 0.000000 0.501072 0.000000
0.000000 0.000000 1.000000 0.000000			MOTIF AAAWAYA
1.000000 0.000000 0.000000 0.000000			letter-probability matrix: alength= 4 w= 7 nsites= 211 E= 1.4e-004
1.000000 0.000000 0.000000 0.000000			1.000000 0.000000 0.000000 0.000000
1.000000 0.000000 0.000000 0.000000			1.000000 0.000000 0.000000 0.000000
			1.000000 0.000000 0.000000 0.000000
			0.644550 0.000000 0.000000 0.355450
MOTIF TGAGTCAB			1.000000 0.000000 0.000000 0.000000
letter-probability matrix: alength= 4 w= 8 nsites= 2195 E= 1.3e-173			0.000000 0.568720 0.000000 0.431280
0.000000 0.000000 0.000000 1.000000			1.000000 0.000000 0.000000 0.000000
0.000000 0.000000 1.000000 0.000000
1.000000 0.000000 0.000000 0.000000
0.000000 0.000000 1.000000 0.000000			MOTIF ACGT
0.000000 0.000000 0.000000 1.000000			letter-probability matrix: alength= 4 w= 4 nsites= 147 E= 9.4e-003
0.000000 1.000000 0.000000 0.000000			1.000000 0.000000 0.000000 0.000000
1.000000 0.000000 0.000000 0.000000			0.000000 1.000000 0.000000 0.000000
0.000000 0.316629 0.307517 0.375854			0.000000 0.000000 1.000000 0.000000
			0.000000 0.000000 0.000000 1.000000
MOTIF GABTGAC			MOTIF TGACTCAB
letter-probability matrix: alength= 4 w= 7 nsites= 178 E= 8.5e-018			letter-probability matrix: alength= 4 w= 8 nsites= 239 E= 1.4e-021
0.000000 0.000000 1.000000 0.000000			0.000000 0.000000 0.000000 1.000000
1.000000 0.000000 0.000000 0.000000			0.000000 0.000000 1.000000 0.000000
0.000000 0.342697 0.387640 0.269663			1.000000 0.000000 0.000000 0.000000
0.000000 0.000000 0.000000 1.000000			0.000000 1.000000 0.000000 0.000000
0.000000 0.000000 1.000000 0.000000			0.000000 0.000000 0.000000 1.000000
1.000000 0.000000 0.000000 0.000000			0.000000 1.000000 0.000000 0.000000
0.000000 1.000000 0.000000 0.000000			1.000000 0.000000 0.000000 0.000000
			0.000000 0.259414 0.368201 0.372385
MOTIF CKCCKCC
letter-probability matrix: alength= 4 w= 7 nsites= 425 E= 1.1e-008			MOTIF CTKCCTS
0.000000 1.000000 0.000000 0.000000			letter-probability matrix: alength= 4 w= 7 nsites= 763 E= 5.6e-018
0.000000 0.000000 0.465882 0.534118			0.000000 1.000000 0.000000 0.000000
0.000000 1.000000 0.000000 0.000000			0.000000 0.000000 0.000000 1.000000
0.000000 1.000000 0.000000 0.000000			0.000000 0.000000 0.490170 0.509830
0.000000 0.000000 0.569412 0.430588			0.000000 1.000000 0.000000 0.000000
0.000000 1.000000 0.000000 0.000000			0.000000 1.000000 0.000000 0.000000
0.000000 1.000000 0.000000 0.000000			0.000000 0.000000 0.000000 1.000000
			0.000000 0.457405 0.542595 0.000000
MOTIF AAVWGAAA			MOTIF CMCACVC
letter-probability matrix: alength= 4 w= 8 nsites= 690 E= 3.4e-035			letter-probability matrix: alength= 4 w= 7 nsites= 546 E= 1.3e-015
1.000000 0.000000 0.000000 0.000000			0.000000 1.000000 0.000000 0.000000
1.000000 0.000000 0.000000 0.000000			0.399267 0.600733 0.000000 0.000000
0.439130 0.275362 0.285507 0.000000			0.000000 1.000000 0.000000 0.000000
0.424638 0.000000 0.000000 0.575362			1.000000 0.000000 0.000000 0.000000
0.000000 0.000000 1.000000 0.000000			0.000000 1.000000 0.000000 0.000000
1.000000 0.000000 0.000000 0.000000			0.340659 0.549451 0.109890 0.000000
1.000000 0.000000 0.000000 0.000000			0.000000 1.000000 0.000000 0.000000
1.000000 0.000000 0.000000 0.000000
			MOTIF RARATA
MOTIF AAATGWS			letter-probability matrix: alength= 4 w= 6 nsites= 1206 E= 4.9e-013
letter-probability matrix: alength= 4 w= 7 nsites= 633 E= 1.4e-020			0.595357 0.000000 0.404643 0.000000
1.000000 0.000000 0.000000 0.000000			1.000000 0.000000 0.000000 0.000000
1.000000 0.000000 0.000000 0.000000			0.670813 0.000000 0.329187 0.000000
1.000000 0.000000 0.000000 0.000000			1.000000 0.000000 0.000000 0.000000
0.000000 0.000000 0.000000 1.000000			0.000000 0.000000 0.000000 1.000000
0.000000 0.000000 1.000000 0.000000			1.000000 0.000000 0.000000 0.000000
0.608215 0.000000 0.000000 0.391785
0.000000 0.467615 0.532385 0.000000
			MOTIF CCACAYTC
MOTIF GTGGYTW			letter-probability matrix: alength= 4 w= 8 nsites= 373 E= 4.0e-042
letter-probability matrix: alength= 4 w= 7 nsites= 397 E= 1.9e-018			0.000000 1.000000 0.000000 0.000000
0.000000 0.000000 1.000000 0.000000			0.000000 1.000000 0.000000 0.000000
0.000000 0.000000 0.000000 1.000000			1.000000 0.000000 0.000000 0.000000
0.000000 0.000000 1.000000 0.000000			0.000000 1.000000 0.000000 0.000000
0.000000 0.000000 1.000000 0.000000			1.000000 0.000000 0.000000 0.000000
0.000000 0.299748 0.000000 0.700252			0.000000 0.195710 0.000000 0.804290
0.000000 0.000000 0.000000 1.000000			0.000000 0.000000 0.000000 1.000000
0.362720 0.000000 0.000000 0.637280			0.000000 1.000000 0.000000 0.000000
MOTIF GRGGAAR			MOTIF CAYACTGG
letter-probability matrix: alength= 4 w= 7 nsites= 404 E= 3.7e-016			letter-probability matrix: alength= 4 w= 8 nsites= 349 E= 5.2e-040
0.000000 0.000000 1.000000 0.000000			0.000000 1.000000 0.000000 0.000000
0.556931 0.000000 0.443069 0.000000			1.000000 0.000000 0.000000 0.000000
0.000000 0.000000 1.000000 0.000000			0.000000 0.507163 0.000000 0.492837
0.000000 0.000000 1.000000 0.000000			1.000000 0.000000 0.000000 0.000000
1.000000 0.000000 0.000000 0.000000			0.000000 1.000000 0.000000 0.000000
1.000000 0.000000 0.000000 0.000000			0.000000 0.000000 0.000000 1.000000
0.492574 0.000000 0.507426 0.000000			0.000000 0.000000 1.000000 0.000000
			0.000000 0.000000 1.000000 0.000000
MOTIF CATGTGVY			MOTIF AARGCYTT
letter-probability matrix: alength= 4 w= 8 nsites= 367 E= 3.5e-026			letter-probability matrix: alength= 4 w= 8 nsites= 332 E= 2.4e-034
0.000000 1.000000 0.000000 0.000000			1.000000 0.000000 0.000000 0.000000
1.000000 0.000000 0.000000 0.000000			1.000000 0.000000 0.000000 0.000000
0.000000 0.000000 0.000000 1.000000			0.578313 0.000000 0.421687 0.000000
0.000000 0.000000 1.000000 0.000000			0.000000 0.000000 1.000000 0.000000
0.000000 0.000000 0.000000 1.000000			0.000000 1.000000 0.000000 0.000000
0.000000 0.000000 1.000000 0.000000			0.000000 0.545181 0.000000 0.454819
0.411444 0.367847 0.220708 0.000000			0.000000 0.000000 0.000000 1.000000
0.000000 0.539510 0.000000 0.460490			0.000000 0.000000 0.000000 1.000000
			MOTIF CATTYATA
MOTIF CAYGTGAY			letter-probability matrix: alength= 4 w= 8 nsites= 246 E= 3.9e-026
letter-probability matrix: alength= 4 w= 8 nsites= 662 E= 1.2e-181			0.000000 1.000000 0.000000 0.000000
0.000000 1.000000 0.000000 0.000000			1.000000 0.000000 0.000000 0.000000
1.000000 0.000000 0.000000 0.000000			0.000000 0.000000 0.000000 1.000000
0.000000 0.809668 0.000000 0.190332			0.000000 0.000000 0.000000 1.000000
0.000000 0.000000 1.000000 0.000000			0.000000 0.666667 0.000000 0.333333
0.000000 0.000000 0.000000 1.000000			1.000000 0.000000 0.000000 0.000000
0.000000 0.000000 1.000000 0.000000			0.000000 0.000000 0.000000 1.000000
1.000000 0.000000 0.000000 0.000000			1.000000 0.000000 0.000000 0.000000
0.000000 0.791541 0.000000 0.208459
MOTIF GGGCGGGR			MOTIF CMGGAAGY
letter-probability matrix: alength= 4 w= 8 nsites= 180 E= 2.2e-014			letter-probability matrix: alength= 4 w= 8 nsites= 336 E= 2.1e-029
0.000000 0.000000 1.000000 0.000000			0.000000 1.000000 0.000000 0.000000
0.000000 0.000000 1.000000 0.000000			0.342262 0.657738 0.000000 0.000000
0.000000 0.000000 1.000000 0.000000			0.000000 0.000000 1.000000 0.000000
0.000000 1.000000 0.000000 0.000000			0.000000 0.000000 1.000000 0.000000
0.000000 0.000000 1.000000 0.000000			1.000000 0.000000 0.000000 0.000000
0.000000 0.000000 1.000000 0.000000			1.000000 0.000000 0.000000 0.000000
0.000000 0.000000 1.000000 0.000000			0.000000 0.000000 1.000000 0.000000
0.266667 0.000000 0.733333 0.000000			0.000000 0.431548 0.000000 0.568452
MOTIF DCCAATCA			MOTIF SYGGGAA
letter-probability matrix: alength= 4 w= 8 nsites= 61 E= 4.4e-011			letter-probability matrix: alength= 4 w= 7 nsites= 738 E= 3.4e-025
0.295082 0.000000 0.590164 0.114754			0.000000 0.426829 0.573171 0.000000
0.000000 1.000000 0.000000 0.000000			0.000000 0.445799 0.000000 0.554201
0.000000 1.000000 0.000000 0.000000			0.000000 0.000000 1.000000 0.000000
1.000000 0.000000 0.000000 0.000000			0.000000 0.000000 1.000000 0.000000
1.000000 0.000000 0.000000 0.000000			0.000000 0.000000 1.000000 0.000000
0.000000 0.000000 0.000000 1.000000			1.000000 0.000000 0.000000 0.000000
0.000000 1.000000 0.000000 0.000000			1.000000 0.000000 0.000000 0.000000
1.000000 0.000000 0.000000 0.000000
			MOTIF ATTYATW
			letter-probability matrix: alength= 4 w= 7 nsites= 166 E= 6.2e-010
MOTIF GAAANYCC			1.000000 0.000000 0.000000 0.000000
letter-probability matrix: alength= 4 w= 8 nsites= 3303 E= 6.2e-317			0.000000 0.000000 0.000000 1.000000
0.000000 0.000000 1.000000 0.000000			0.000000 0.000000 0.000000 1.000000
1.000000 0.000000 0.000000 0.000000			0.000000 0.596386 0.000000 0.403614
1.000000 0.000000 0.000000 0.000000			1.000000 0.000000 0.000000 0.000000
1.000000 0.000000 0.000000 0.000000			0.000000 0.000000 0.000000 1.000000
0.192249 0.215259 0.284590 0.307902			0.542169 0.000000 0.000000 0.457831
0.000000 0.557675 0.000000 0.442325
0.000000 1.000000 0.000000 0.000000
0.000000 1.000000 0.000000 0.000000
			MOTIF CTTCCGGD
			letter-probability matrix: alength= 4 w= 8 nsites= 217 E= 1.2e-038
			0.000000 1.000000 0.000000 0.000000
MOTIF RCCACR			0.000000 0.000000 0.000000 1.000000
letter-probability matrix: alength= 4 w= 6 nsites= 6164 E= 5.0e-116			0.000000 0.000000 0.000000 1.000000
0.578196 0.000000 0.421804 0.000000			0.000000 1.000000 0.000000 0.000000
0.000000 1.000000 0.000000 0.000000			0.000000 1.000000 0.000000 0.000000
0.000000 1.000000 0.000000 0.000000			0.000000 0.000000 1.000000 0.000000
1.000000 0.000000 0.000000 0.000000			0.000000 0.000000 1.000000 0.000000
0.000000 1.000000 0.000000 0.000000			0.092166 0.000000 0.714286 0.193548
0.833063 0.000000 0.166937 0.000000
			MOTIF ACWTCCG
MOTIF GAAAVTR			letter-probability matrix: alength= 4 w= 7 nsites= 110 E= 3.3e-014
letter-probability matrix: alength= 4 w= 7 nsites= 4584 E= 1.2e-104			1.000000 0.000000 0.000000 0.000000
0.000000 0.000000 1.000000 0.000000			0.000000 1.000000 0.000000 0.000000
1.000000 0.000000 0.000000 0.000000			0.427273 0.000000 0.000000 0.572727
1.000000 0.000000 0.000000 0.000000			0.000000 0.000000 0.000000 1.000000
1.000000 0.000000 0.000000 0.000000			0.000000 1.000000 0.000000 0.000000
0.370201 0.333770 0.296030 0.000000			0.000000 1.000000 0.000000 0.000000
0.000000 0.000000 0.000000 1.000000			0.000000 0.000000 1.000000 0.000000
0.419503 0.000000 0.580497 0.000000
			MOTIF CTYTGACC
			letter-probability matrix: alength= 4 w= 8 nsites= 90 E= 1.2e-010
MOTIF GCGCABGY			0.000000 1.000000 0.000000 0.000000
letter-probability matrix: alength= 4 w= 8 nsites= 3743 E= 1.6e-553			0.000000 0.000000 0.000000 1.000000
0.000000 0.000000 1.000000 0.000000			0.000000 0.600000 0.000000 0.400000
0.000000 1.000000 0.000000 0.000000			0.000000 0.000000 0.000000 1.000000
0.000000 0.000000 1.000000 0.000000			0.000000 0.000000 1.000000 0.000000
0.000000 1.000000 0.000000 0.000000			1.000000 0.000000 0.000000 0.000000
1.000000 0.000000 0.000000 0.000000			0.000000 1.000000 0.000000 0.000000
0.000000 0.242052 0.438953 0.318995			0.000000 1.000000 0.000000 0.000000
0.000000 0.000000 1.000000 0.000000
0.000000 0.876837 0.000000 0.123163
			MOTIF AARATGGC
			letter-probability matrix: alength= 4 w= 8 nsites= 58 E= 1.8e-008
MOTIF CTGCGCR			1.000000 0.000000 0.000000 0.000000
letter-probability matrix: alength= 4 w= 7 nsites= 1457 E= 1.2e-049			1.000000 0.000000 0.000000 0.000000
0.000000 1.000000 0.000000 0.000000			0.275862 0.000000 0.724138 0.000000
0.000000 0.000000 0.000000 1.000000			1.000000 0.000000 0.000000 0.000000
0.000000 0.000000 1.000000 0.000000			0.000000 0.000000 0.000000 1.000000
0.000000 1.000000 0.000000 0.000000			0.000000 0.000000 1.000000 0.000000
0.000000 0.000000 1.000000 0.000000			0.000000 0.000000 1.000000 0.000000
0.000000 1.000000 0.000000 0.000000			0.000000 1.000000 0.000000 0.000000
0.359643 0.000000 0.640357 0.000000
			MOTIF GCYCCGCC
			letter-probability matrix: alength= 4 w= 8 nsites= 135 E= 3.1e-006
MOTIF RGRAAA			0.000000 0.000000 1.000000 0.000000
letter-probability matrix: alength= 4 w= 6 nsites= 932 E= 8.0e-010			0.000000 1.000000 0.000000 0.000000
0.624464 0.000000 0.375536 0.000000			0.000000 0.666667 0.000000 0.333333
0.000000 0.000000 1.000000 0.000000			0.000000 1.000000 0.000000 0.000000
0.564378 0.000000 0.435622 0.000000			0.000000 1.000000 0.000000 0.000000
1.000000 0.000000 0.000000 0.000000			0.000000 0.000000 1.000000 0.000000
1.000000 0.000000 0.000000 0.000000			0.000000 1.000000 0.000000 0.000000
1.000000 0.000000 0.000000 0.000000			0.000000 1.000000 0.000000 0.000000
MOTIF TATAW
letter-probability matrix: alength= 4 w= 5 nsites= 417 E= 1.5e-009			MOTIF ATGGCBG
0.000000 0.000000 0.000000 1.000000			letter-probability matrix: alength= 4 w= 7 nsites= 1304 E= 1.2e-115
1.000000 0.000000 0.000000 0.000000			1.000000 0.000000 0.000000 0.000000
0.000000 0.000000 0.000000 1.000000			0.000000 0.000000 0.000000 1.000000
1.000000 0.000000 0.000000 0.000000			0.000000 0.000000 1.000000 0.000000
0.635492 0.000000 0.000000 0.364508			0.000000 0.000000 1.000000 0.000000
			0.000000 1.000000 0.000000 0.000000
			0.000000 0.238497 0.541411 0.220092
MOTIF GAAGHCA			0.000000 0.000000 1.000000 0.000000
letter-probability matrix: alength= 4 w= 7 nsites= 109 E= 9.1e-004
0.000000 0.000000 1.000000 0.000000
1.000000 0.000000 0.000000 0.000000
1.000000 0.000000 0.000000 0.000000			MOTIF GTSCTCCM
0.000000 0.000000 1.000000 0.000000			letter-probability matrix: alength= 4 w= 8 nsites= 2450 E= 1.6e-212
0.302752 0.330275 0.000000 0.366972			0.000000 0.000000 1.000000 0.000000
0.000000 1.000000 0.000000 0.000000			0.000000 0.000000 0.000000 1.000000
1.000000 0.000000 0.000000 0.000000			0.000000 0.378367 0.621633 0.000000
			0.000000 1.000000 0.000000 0.000000
			0.000000 0.000000 0.000000 1.000000
MOTIF CACYTCC			0.000000 1.000000 0.000000 0.000000
letter-probability matrix: alength= 4 w= 7 nsites= 112 E= 1.1e-003			0.000000 1.000000 0.000000 0.000000
0.000000 1.000000 0.000000 0.000000			0.162857 0.837143 0.000000 0.000000
1.000000 0.000000 0.000000 0.000000
0.000000 1.000000 0.000000 0.000000
0.000000 0.366071 0.000000 0.633929			MOTIF GGAGGASB
0.000000 0.000000 0.000000 1.000000			letter-probability matrix: alength= 4 w= 8 nsites= 2356 E= 2.3e-105
0.000000 1.000000 0.000000 0.000000			0.000000 0.000000 1.000000 0.000000
0.000000 1.000000 0.000000 0.000000			0.000000 0.000000 1.000000 0.000000
			1.000000 0.000000 0.000000 0.000000
			0.000000 0.000000 1.000000 0.000000
MOTIF CGCABGC			0.000000 0.000000 1.000000 0.000000
letter-probability matrix: alength= 4 w= 7 nsites= 94 E= 2.7e-003			1.000000 0.000000 0.000000 0.000000
0.000000 1.000000 0.000000 0.000000			0.000000 0.109083 0.890917 0.000000
0.000000 0.000000 1.000000 0.000000			0.000000 0.332767 0.491935 0.175297
0.000000 1.000000 0.000000 0.000000
1.000000 0.000000 0.000000 0.000000
0.000000 0.319149 0.436170 0.244681			MOTIF TRTTTW
0.000000 0.000000 1.000000 0.000000			letter-probability matrix: alength= 4 w= 6 nsites= 719 E= 1.6e-024
0.000000 1.000000 0.000000 0.000000			0.000000 0.000000 0.000000 1.000000
			0.328234 0.000000 0.671766 0.000000
			0.000000 0.000000 0.000000 1.000000
			0.000000 0.000000 0.000000 1.000000
			0.000000 0.000000 0.000000 1.000000
MOTIF MGGAAGY			0.361613 0.000000 0.000000 0.638387
letter-probability matrix: alength= 4 w= 7 nsites= 3336 E= 5.6e-176
0.413969 0.586031 0.000000 0.000000
0.000000 0.000000 1.000000 0.000000			MOTIF GGRAGGA
0.000000 0.000000 1.000000 0.000000			letter-probability matrix: alength= 4 w= 7 nsites= 985 E= 8.5e-022
1.000000 0.000000 0.000000 0.000000			0.000000 0.000000 1.000000 0.000000
1.000000 0.000000 0.000000 0.000000			0.000000 0.000000 1.000000 0.000000
0.000000 0.000000 1.000000 0.000000			0.486294 0.000000 0.513706 0.000000
0.000000 0.506894 0.000000 0.493106			1.000000 0.000000 0.000000 0.000000
			0.000000 0.000000 1.000000 0.000000
			0.000000 0.000000 1.000000 0.000000
MOTIF CBCCGCCH			1.000000 0.000000 0.000000 0.000000
letter-probability matrix: alength= 4 w= 8 nsites= 5036 E= 1.3e-136
0.000000 1.000000 0.000000 0.000000
0.000000 0.442017 0.306593 0.251390			MOTIF CCRCMGCC
0.000000 1.000000 0.000000 0.000000			letter-probability matrix: alength= 4 w= 8 nsites= 598 E= 2.9e-019
0.000000 1.000000 0.000000 0.000000			0.000000 1.000000 0.000000 0.000000
0.000000 0.000000 1.000000 0.000000			0.000000 1.000000 0.000000 0.000000
0.000000 1.000000 0.000000 0.000000			0.387960 0.000000 0.612040 0.000000
0.000000 1.000000 0.000000 0.000000			0.000000 1.000000 0.000000 0.000000
0.213860 0.527601 0.000000 0.258539			0.474916 0.525084 0.000000 0.000000
			0.000000 0.000000 1.000000 0.000000
			0.000000 1.000000 0.000000 0.000000
MOTIF GCNGCYGC			0.000000 1.000000 0.000000 0.000000
letter-probability matrix: alength= 4 w= 8 nsites= 3092 E= 1.4e-071
0.000000 0.000000 1.000000 0.000000
0.000000 1.000000 0.000000 0.000000
0.158797 0.344761 0.191138 0.305304			MOTIF GAGAAVYC
0.000000 0.000000 1.000000 0.000000			letter-probability matrix: alength= 4 w= 8 nsites= 671 E= 7.5e-086
0.000000 1.000000 0.000000 0.000000			0.000000 0.000000 1.000000 0.000000
0.000000 0.540427 0.000000 0.459573			1.000000 0.000000 0.000000 0.000000
0.000000 0.000000 1.000000 0.000000			0.000000 0.000000 1.000000 0.000000
0.000000 1.000000 0.000000 0.000000			1.000000 0.000000 0.000000 0.000000
			1.000000 0.000000 0.000000 0.000000
			0.564829 0.247392 0.187779 0.000000
			0.000000 0.713860 0.000000 0.286140
			0.000000 1.000000 0.000000 0.000000
MOTIF RAAATR
letter-probability matrix: alength= 4 w= 6 nsites= 14702 E= 3.7e-122
0.589104 0.000000 0.410896 0.000000			MOTIF CAYACWGG
1.000000 0.000000 0.000000 0.000000			letter-probability matrix: alength= 4 w= 8 nsites= 520 E= 1.1e-071
1.000000 0.000000 0.000000 0.000000			0.000000 1.000000 0.000000 0.000000
1.000000 0.000000 0.000000 0.000000			1.000000 0.000000 0.000000 0.000000
0.000000 0.000000 0.000000 1.000000			0.000000 0.317308 0.000000 0.682692
0.485240 0.000000 0.514760 0.000000			1.000000 0.000000 0.000000 0.000000
			0.000000 1.000000 0.000000 0.000000
			0.140385 0.000000 0.000000 0.859615
MOTIF CCAGBAGR			0.000000 0.000000 1.000000 0.000000
letter-probability matrix: alength= 4 w= 8 nsites= 3414 E= 1.2e-109			0.000000 0.000000 1.000000 0.000000
0.000000 1.000000 0.000000 0.000000
0.000000 1.000000 0.000000 0.000000
1.000000 0.000000 0.000000 0.000000			MOTIF AAARSCTT
0.000000 0.000000 1.000000 0.000000			letter-probability matrix: alength= 4 w= 8 nsites= 433 E= 1.5e-056
0.000000 0.542179 0.290861 0.166960			1.000000 0.000000 0.000000 0.000000
1.000000 0.000000 0.000000 0.000000			1.000000 0.000000 0.000000 0.000000
0.000000 0.000000 1.000000 0.000000			1.000000 0.000000 0.000000 0.000000
0.425893 0.000000 0.574107 0.000000			0.334873 0.000000 0.665127 0.000000
			0.000000 0.665127 0.334873 0.000000
			0.000000 1.000000 0.000000 0.000000
			0.000000 0.000000 0.000000 1.000000
MOTIF CCAATSR			0.000000 0.000000 0.000000 1.000000
letter-probability matrix: alength= 4 w= 7 nsites= 2187 E= 2.8e-215
0.000000 1.000000 0.000000 0.000000
0.000000 1.000000 0.000000 0.000000
1.000000 0.000000 0.000000 0.000000
1.000000 0.000000 0.000000 0.000000			MOTIF TTDCRYAA
0.000000 0.000000 0.000000 1.000000			letter-probability matrix: alength= 4 w= 8 nsites= 9249 E= 1.5e-1193
0.000000 0.591678 0.408322 0.000000			0.000000 0.000000 0.000000 1.000000
0.601280 0.000000 0.398720 0.000000			0.000000 0.000000 0.000000 1.000000
			0.193751 0.000000 0.561142 0.245108
			0.000000 1.000000 0.000000 0.000000
MOTIF CHCCRCCC			0.705049 0.000000 0.294951 0.000000
letter-probability matrix: alength= 4 w= 8 nsites= 1538 E= 4.2e-094			0.000000 0.694562 0.000000 0.305438
0.000000 1.000000 0.000000 0.000000			1.000000 0.000000 0.000000 0.000000
0.141743 0.602731 0.000000 0.255527			1.000000 0.000000 0.000000 0.000000
0.000000 1.000000 0.000000 0.000000
0.000000 1.000000 0.000000 0.000000
0.248375 0.000000 0.751625 0.000000			MOTIF TGWYGCAA
0.000000 1.000000 0.000000 0.000000			letter-probability matrix: alength= 4 w= 8 nsites= 4254 E= 6.0e-656
0.000000 1.000000 0.000000 0.000000			0.000000 0.000000 0.000000 1.000000
0.000000 1.000000 0.000000 0.000000			0.000000 0.000000 1.000000 0.000000
			0.709215 0.000000 0.000000 0.290785
			0.000000 0.217677 0.000000 0.782323
MOTIF GTTDCYA			0.000000 0.000000 1.000000 0.000000
letter-probability matrix: alength= 4 w= 7 nsites= 1127 E= 1.1e-080			0.000000 1.000000 0.000000 0.000000
0.000000 0.000000 1.000000 0.000000			1.000000 0.000000 0.000000 0.000000
0.000000 0.000000 0.000000 1.000000			1.000000 0.000000 0.000000 0.000000
0.000000 0.000000 0.000000 1.000000
0.173026 0.000000 0.576752 0.250222
0.000000 1.000000 0.000000 0.000000			MOTIF TTGCYYAA
0.000000 0.539485 0.000000 0.460515			letter-probability matrix: alength= 4 w= 8 nsites= 2472 E= 2.7e-130
1.000000 0.000000 0.000000 0.000000			0.000000 0.000000 0.000000 1.000000
			0.000000 0.000000 0.000000 1.000000
			0.000000 0.000000 1.000000 0.000000
MOTIF CCDCYTCC			0.000000 1.000000 0.000000 0.000000
letter-probability matrix: alength= 4 w= 8 nsites= 936 E= 8.3e-044			0.000000 0.391586 0.000000 0.608414
0.000000 1.000000 0.000000 0.000000			0.000000 0.648058 0.000000 0.351942
0.000000 1.000000 0.000000 0.000000			1.000000 0.000000 0.000000 0.000000
0.250000 0.000000 0.419872 0.330128			1.000000 0.000000 0.000000 0.000000
0.000000 1.000000 0.000000 0.000000
0.000000 0.635684 0.000000 0.364316
0.000000 0.000000 0.000000 1.000000
0.000000 1.000000 0.000000 0.000000			MOTIF CCCGCCYH
0.000000 1.000000 0.000000 0.000000			letter-probability matrix: alength= 4 w= 8 nsites= 2236 E= 5.0e-157
			0.000000 1.000000 0.000000 0.000000
			0.000000 1.000000 0.000000 0.000000
			0.000000 1.000000 0.000000 0.000000
MOTIF AAATAH			0.000000 0.000000 1.000000 0.000000
letter-probability matrix: alength= 4 w= 6 nsites= 10411 E= 3.4e-104			0.000000 1.000000 0.000000 0.000000
1.000000 0.000000 0.000000 0.000000			0.000000 1.000000 0.000000 0.000000
1.000000 0.000000 0.000000 0.000000			0.000000 0.699016 0.000000 0.300984
1.000000 0.000000 0.000000 0.000000			0.161002 0.631485 0.000000 0.207513
0.000000 0.000000 0.000000 1.000000
1.000000 0.000000 0.000000 0.000000
0.425031 0.249063 0.000000 0.325905
			MOTIF CGCGRKA
			letter-probability matrix: alength= 4 w= 7 nsites= 2112 E= 7.5e-125
			0.000000 1.000000 0.000000 0.000000
			0.000000 0.000000 1.000000 0.000000
			0.000000 1.000000 0.000000 0.000000
MOTIF RGAAATR			0.000000 0.000000 1.000000 0.000000
letter-probability matrix: alength= 4 w= 7 nsites= 71 E= 1.7e-004			0.574337 0.000000 0.425663 0.000000
0.577465 0.000000 0.422535 0.000000			0.000000 0.000000 0.868845 0.131155
0.000000 0.000000 1.000000 0.000000			1.000000 0.000000 0.000000 0.000000
1.000000 0.000000 0.000000 0.000000
1.000000 0.000000 0.000000 0.000000
1.000000 0.000000 0.000000 0.000000
0.000000 0.000000 0.000000 1.000000			MOTIF TGABGTCA
0.422535 0.000000 0.577465 0.000000			letter-probability matrix: alength= 4 w= 8 nsites= 587 E= 1.4e-060
			0.000000 0.000000 0.000000 1.000000
			0.000000 0.000000 1.000000 0.000000
MOTIF GAAACB			1.000000 0.000000 0.000000 0.000000
letter-probability matrix: alength= 4 w= 6 nsites= 101 E= 1.9e-003			0.000000 0.277683 0.327087 0.395230
0.000000 0.000000 1.000000 0.000000			0.000000 0.000000 1.000000 0.000000
1.000000 0.000000 0.000000 0.000000			0.000000 0.000000 0.000000 1.000000
1.000000 0.000000 0.000000 0.000000			0.000000 1.000000 0.000000 0.000000
1.000000 0.000000 0.000000 0.000000			1.000000 0.000000 0.000000 0.000000
0.000000 1.000000 0.000000 0.000000
0.000000 0.386139 0.099010 0.514851
			MOTIF BAGGAAR
			letter-probability matrix: alength= 4 w= 7 nsites= 1998 E= 7.2e-049
MOTIF AGTCAY			0.000000 0.477978 0.364364 0.157658
letter-probability matrix: alength= 4 w= 6 nsites= 82 E= 6.5e-003			1.000000 0.000000 0.000000 0.000000
1.000000 0.000000 0.000000 0.000000			0.000000 0.000000 1.000000 0.000000
0.000000 0.000000 1.000000 0.000000			0.000000 0.000000 1.000000 0.000000
0.000000 0.000000 0.000000 1.000000			1.000000 0.000000 0.000000 0.000000
0.000000 1.000000 0.000000 0.000000			1.000000 0.000000 0.000000 0.000000
1.000000 0.000000 0.000000 0.000000			0.459960 0.000000 0.540040 0.000000
0.000000 0.414634 0.000000 0.585366
			MOTIF CCMCDCCC
			letter-probability matrix: alength= 4 w= 8 nsites= 819 E= 4.0e-037
MOTIF AVAGRAA			0.000000 1.000000 0.000000 0.000000
letter-probability matrix: alength= 4 w= 7 nsites= 5546 E= 1.9e-100			0.000000 1.000000 0.000000 0.000000
1.000000 0.000000 0.000000 0.000000			0.283272 0.716728 0.000000 0.000000
0.357194 0.272268 0.370537 0.000000			0.000000 1.000000 0.000000 0.000000
1.000000 0.000000 0.000000 0.000000			0.409035 0.000000 0.211233 0.379731
0.000000 0.000000 1.000000 0.000000			0.000000 1.000000 0.000000 0.000000
0.546520 0.000000 0.453480 0.000000			0.000000 1.000000 0.000000 0.000000
1.000000 0.000000 0.000000 0.000000			0.000000 1.000000 0.000000 0.000000
1.000000 0.000000 0.000000 0.000000
MOTIF MMCCGGAA
letter-probability matrix: alength= 4 w= 8 nsites= 228 E= 4.1e-036			MOTIF TGMGTCAB
0.583333 0.416667 0.000000 0.000000			letter-probability matrix: alength= 4 w= 8 nsites= 4047 E= 8.7e-960
0.214912 0.785088 0.000000 0.000000			0.000000 0.000000 0.000000 1.000000
0.000000 1.000000 0.000000 0.000000			0.000000 0.000000 1.000000 0.000000
0.000000 1.000000 0.000000 0.000000			0.953793 0.046207 0.000000 0.000000
0.000000 0.000000 1.000000 0.000000			0.000000 0.000000 1.000000 0.000000
0.000000 0.000000 1.000000 0.000000			0.000000 0.000000 0.000000 1.000000
1.000000 0.000000 0.000000 0.000000			0.000000 1.000000 0.000000 0.000000
1.000000 0.000000 0.000000 0.000000			1.000000 0.000000 0.000000 0.000000
			0.000000 0.353842 0.215468 0.430689
MOTIF RRAGGTCA
letter-probability matrix: alength= 4 w= 8 nsites= 238 E= 3.0e-029			MOTIF TGABGTMA
0.726891 0.000000 0.273109 0.000000			letter-probability matrix: alength= 4 w= 8 nsites= 1298 E= 6.9e-200
0.441176 0.000000 0.558824 0.000000			0.000000 0.000000 0.000000 1.000000
1.000000 0.000000 0.000000 0.000000			0.000000 0.000000 1.000000 0.000000
0.000000 0.000000 1.000000 0.000000			1.000000 0.000000 0.000000 0.000000
0.000000 0.000000 1.000000 0.000000			0.000000 0.387519 0.268875 0.343606
0.000000 0.000000 0.000000 1.000000			0.000000 0.000000 1.000000 0.000000
0.000000 1.000000 0.000000 0.000000			0.000000 0.000000 0.000000 1.000000
1.000000 0.000000 0.000000 0.000000			0.176425 0.823575 0.000000 0.000000
			1.000000 0.000000 0.000000 0.000000
MOTIF AYTTCCG
letter-probability matrix: alength= 4 w= 7 nsites= 105 E= 1.2e-009
1.000000 0.000000 0.000000 0.000000			MOTIF CRYTTCC
0.000000 0.771429 0.000000 0.228571			letter-probability matrix: alength= 4 w= 7 nsites= 1701 E= 3.6e-085
0.000000 0.000000 0.000000 1.000000			0.000000 1.000000 0.000000 0.000000
0.000000 0.000000 0.000000 1.000000			0.591417 0.000000 0.408583 0.000000
0.000000 1.000000 0.000000 0.000000			0.000000 0.666079 0.000000 0.333921
0.000000 1.000000 0.000000 0.000000			0.000000 0.000000 0.000000 1.000000
0.000000 0.000000 1.000000 0.000000			0.000000 0.000000 0.000000 1.000000
			0.000000 1.000000 0.000000 0.000000
			0.000000 1.000000 0.000000 0.000000
MOTIF GCCGCCRY
letter-probability matrix: alength= 4 w= 8 nsites= 166 E= 2.1e-009
0.000000 0.000000 1.000000 0.000000			MOTIF BTTCCKG
0.000000 1.000000 0.000000 0.000000			letter-probability matrix: alength= 4 w= 7 nsites= 2098 E= 4.2e-047
0.000000 1.000000 0.000000 0.000000			0.000000 0.484271 0.254051 0.261678
0.000000 0.000000 1.000000 0.000000			0.000000 0.000000 0.000000 1.000000
0.000000 1.000000 0.000000 0.000000			0.000000 0.000000 0.000000 1.000000
0.000000 1.000000 0.000000 0.000000			0.000000 1.000000 0.000000 0.000000
0.427711 0.000000 0.572289 0.000000			0.000000 1.000000 0.000000 0.000000
0.000000 0.578313 0.000000 0.421687			0.000000 0.000000 0.448046 0.551954
			0.000000 0.000000 1.000000 0.000000
MOTIF CAYGTGR
letter-probability matrix: alength= 4 w= 7 nsites= 4668 E= 1.2e-963
0.000000 1.000000 0.000000 0.000000
1.000000 0.000000 0.000000 0.000000			MOTIF CNYTTCC
0.000000 0.687661 0.000000 0.312339			letter-probability matrix: alength= 4 w= 7 nsites= 7647 E= 4.9e-148
[truncated: 748 more rows]
