# Supplementary material for: Comprehensive discovery of DNA motifs in 349 human cells and tissues reveals new features of motifs
Source: Nucleic Acids Res. 2014 Dec 10;43(1):74–83. doi: 10.1093/nar/gku1261 (PMC4288161; doi:10.1093/nar/gku1261)
Supplement: SUPPLEMENTARY DATA [file supp_gku1261_Supplementary_File_S6.xlsx]

## Sheet: Motif Enrichment
																	Enrichment analysis on "pure" TSS and TTS regions					Enrichment analysis on "pure" 5' distal and 3' distal regions
	Total # of motifs	# of motifs enriched in both TSS and TTS	# of motifs enriched in TSS	% of motifs enriched in TSS and also in TTS	# of motifs enriched in TTS	% of motifs enriched in TTS and also in TSS	# of motifs enriched in both 5' and 3' Distal	# of motifs enriched in 5' Distal	% of motifs enriched in 5' distal and also in 3' distal	# of motifs enriched in 3' Distal	% of motifs enriched in 3' distal and also in 5' distal	# of motifs enriched in proximal regions	# of motifs enriched in distal regions	# of motifs enriched in both proximal and distal regions		Total # of motifs	# of motifs enriched in both TSS and TTS	# of motifs enriched in TSS	% of motifs enriched in TSS and also in TTS	# of motifs enriched in TTS	% of motifs enriched in TTS and also in TSS	# of motifs enriched in both 5' and 3' Distal	# of motifs enriched in 5' Distal	% of motifs enriched in 5' distal and also in 3' distal	# of motifs enriched in 3' Distal	% of motifs enriched in 3' distal and also in 5' distal
1_A549-DS14289	731	59	135	0.437037	75	0.786667	41	72	0.569444	58	0.706897	157	175	2		731	5	118	0.0423729	12	0.416667	0	15	0	5	0
2_AG04449-DS12319	800	83	144	0.576389	87	0.954023	23	51	0.45098	39	0.589744	158	155	3		800	1	122	0.00819672	3	0.333333	0	7	0	1	0
3_AG04450-DS12270	807	74	141	0.524823	79	0.936709	42	101	0.415842	53	0.792453	157	215	2		807	2	123	0.0162602	4	0.5	2	18	0.111111	3	0.666667
4_AG09309-DS12352	853	108	167	0.646707	113	0.955752	37	71	0.521127	56	0.660714	188	167	4		853	6	157	0.0382166	8	0.75	0	13	0	1	0
5_AG09319-DS12291	810	81	152	0.532895	85	0.952941	57	90	0.633333	72	0.791667	169	200	1		810	4	137	0.0291971	4	1	1	15	0.0666667	2	0.5
6_AG10803-DS12384	829	79	152	0.519737	88	0.897727	41	75	0.546667	56	0.732143	168	182	1		829	1	137	0.00729927	4	0.25	0	10	0	3	0
7_AoAF-DS13523	834	77	141	0.546099	81	0.950617	48	86	0.55814	70	0.685714	160	192	3		834	3	128	0.0234375	7	0.428571	3	15	0.2	6	0.5
8_BE2_C-DS14625	879	104	149	0.697987	129	0.806202	123	150	0.82	148	0.831081	192	255	3		879	22	127	0.173228	36	0.611111	6	27	0.222222	18	0.333333
9_BJ-DS10081	840	87	149	0.583893	90	0.966667	26	52	0.5	38	0.684211	163	143	2		840	1	140	0.00714286	3	0.333333	0	8	0	1	0
10_CACO2-DS8235	1183	9	122	0.0737705	13	0.692308	44	65	0.676923	49	0.897959	173	191	8		1183	0	109	0	7	0	3	19	0.157895	6	0.5
11_CD14-DS18065	761	37	117	0.316239	48	0.770833	72	119	0.605042	80	0.9	147	190	3		761	1	100	0.01	3	0.333333	0	39	0	0	NaN
12_CD19-DS17281	780	18	135	0.133333	26	0.692308	58	107	0.542056	66	0.878788	163	190	1		780	1	114	0.00877193	6	0.166667	1	31	0.0322581	3	0.333333
13_CD20-DS17371	924	101	166	0.608434	122	0.827869	66	107	0.616822	81	0.814815	214	205	3		924	7	144	0.0486111	11	0.636364	1	23	0.0434783	4	0.25
14_CD20-DS17541	816	17	113	0.150442	27	0.62963	56	100	0.56	70	0.8	145	179	2		816	0	92	0	1	0	0	39	0	3	0
15_CD3-DS17198	792	24	130	0.184615	30	0.8	31	60	0.516667	40	0.775	150	162	1		792	0	120	0	2	0	1	11	0.0909091	2	0.5
16_CD34-DS12274	881	65	171	0.380117	74	0.878378	101	170	0.594118	111	0.90991	198	265	6		881	4	145	0.0275862	11	0.363636	2	51	0.0392157	2	1
17_CD3_CordBlood-DS17706	729	21	140	0.15	26	0.807692	62	100	0.62	74	0.837838	159	177	2		729	1	122	0.00819672	5	0.2	0	32	0	1	0
18_CD4-DS15947	810	39	163	0.239264	48	0.8125	32	80	0.4	46	0.695652	183	183	3		810	0	145	0	1	0	0	14	0	3	0
19_CD56-DS16376	774	43	152	0.282895	51	0.843137	24	62	0.387097	32	0.75	175	185	3		774	2	133	0.0150376	9	0.222222	0	12	0	1	0
20_CD8-DS17203	767	25	121	0.206612	29	0.862069	34	85	0.4	43	0.790698	133	157	1		767	1	105	0.00952381	2	0.5	2	28	0.0714286	3	0.666667
21_CMK-DS12393	815	46	132	0.348485	66	0.69697	73	94	0.776596	91	0.802198	165	169	1		815	1	98	0.0102041	14	0.0714286	3	30	0.1	11	0.272727
22_fAdrenal-DS12528	920	99	153	0.647059	121	0.818182	74	113	0.654867	103	0.718447	193	216	5		920	13	139	0.0935252	21	0.619048	5	32	0.15625	9	0.555556
23_fAdrenal-DS15123	949	93	141	0.659574	115	0.808696	95	142	0.669014	119	0.798319	196	263	3		949	16	123	0.130081	24	0.666667	4	34	0.117647	7	0.571429
24_fAdrenal-DS17319	870	76	149	0.510067	98	0.77551	102	152	0.671053	117	0.871795	186	258	2		870	6	136	0.0441176	12	0.5	11	38	0.289474	17	0.647059
25_fAdrenal-DS17677	877	60	128	0.46875	73	0.821918	89	139	0.640288	109	0.816514	158	253	2		877	5	117	0.042735	10	0.5	4	34	0.117647	7	0.571429
26_fAdrenal-DS20343	858	108	168	0.642857	123	0.878049	48	94	0.510638	72	0.666667	206	211	3		858	17	149	0.114094	24	0.708333	3	19	0.157895	9	0.333333
27_fBrain-DS11872	884	108	171	0.631579	112	0.964286	110	148	0.743243	135	0.814815	200	236	4		884	6	161	0.0372671	11	0.545455	3	21	0.142857	11	0.272727
28_fBrain-DS11877	901	103	153	0.673203	106	0.971698	66	102	0.647059	93	0.709677	176	204	4		901	12	138	0.0869565	16	0.75	1	8	0.125	6	0.166667
29_fBrain-DS14464	922	118	190	0.621053	123	0.95935	86	120	0.716667	110	0.781818	208	211	3		922	11	176	0.0625	11	1	1	11	0.0909091	17	0.0588235
30_fBrain-DS14717	929	112	168	0.666667	117	0.957265	65	94	0.691489	94	0.691489	191	190	2		929	16	153	0.104575	20	0.8	4	10	0.4	11	0.363636
31_fBrain-DS14718	957	102	162	0.62963	112	0.910714	93	132	0.704545	114	0.815789	192	222	0		957	14	149	0.0939597	18	0.777778	4	19	0.210526	13	0.307692
32_fBrain-DS14803	888	93	172	0.540698	100	0.93	108	137	0.788321	142	0.760563	198	240	3		888	7	159	0.0440252	10	0.7	4	28	0.142857	15	0.266667
33_fBrain-DS14815	915	97	176	0.551136	105	0.92381	91	123	0.739837	113	0.80531	199	209	2		915	9	160	0.05625	15	0.6	2	15	0.133333	12	0.166667
34_fBrain-DS15453	969	117	174	0.672414	128	0.914062	93	132	0.704545	123	0.756098	210	223	3		969	12	160	0.075	19	0.631579	2	13	0.153846	14	0.142857
35_fBrain-DS16302	961	128	197	0.649746	134	0.955224	96	132	0.727273	128	0.75	222	225	1		961	17	170	0.1	23	0.73913	5	15	0.333333	13	0.384615
36_fBrain-DS20221	952	149	205	0.726829	163	0.91411	128	170	0.752941	159	0.805031	235	257	7		952	24	189	0.126984	30	0.8	6	36	0.166667	15	0.4
37_fBrain-DS20226	943	132	202	0.653465	143	0.923077	157	189	0.830688	182	0.862637	237	260	2		943	15	178	0.0842697	22	0.681818	14	41	0.341463	32	0.4375
38_fBrain-DS20231	945	139	216	0.643519	146	0.952055	150	174	0.862069	176	0.852273	233	263	0		945	16	199	0.080402	18	0.888889	9	27	0.333333	22	0.409091
39_fHeart-DS12531	894	90	155	0.580645	112	0.803571	87	126	0.690476	102	0.852941	200	221	3		894	5	135	0.037037	14	0.357143	4	34	0.117647	9	0.444444
40_fHeart-DS12810	930	87	133	0.654135	103	0.84466	75	138	0.543478	92	0.815217	168	246	0		930	11	117	0.0940171	18	0.611111	5	32	0.15625	10	0.5
41_fHeart-DS15643	952	111	166	0.668675	127	0.874016	81	131	0.618321	107	0.757009	208	256	5		952	9	148	0.0608108	14	0.642857	2	29	0.0689655	8	0.25
42_fHeart-DS15839	941	101	139	0.726619	133	0.759398	89	137	0.649635	109	0.816514	194	259	3		941	16	121	0.132231	28	0.571429	4	46	0.0869565	11	0.363636
43_fHeart-DS16018	948	99	157	0.630573	106	0.933962	72	117	0.615385	87	0.827586	189	225	6		948	12	141	0.0851064	15	0.8	1	24	0.0416667	6	0.166667
44_fHeart-DS16146	930	106	156	0.679487	123	0.861789	82	129	0.635659	107	0.766355	184	237	3		930	10	134	0.0746269	20	0.5	2	24	0.0833333	9	0.222222
45_fHeart-DS16500	1040	109	172	0.633721	117	0.931624	47	87	0.54023	74	0.635135	202	205	5		1040	10	153	0.0653595	13	0.769231	0	14	0	5	0
46_fHeart-DS16582	933	108	156	0.692308	124	0.870968	80	133	0.601504	90	0.888889	197	220	0		933	16	135	0.118519	25	0.64	7	27	0.259259	9	0.777778
47_fHeart-DS16621	952	105	158	0.664557	117	0.897436	62	105	0.590476	75	0.826667	187	217	2		952	12	138	0.0869565	18	0.666667	1	22	0.0454545	9	0.111111
48_fHeart-DS16819	988	136	179	0.759777	151	0.900662	99	152	0.651316	114	0.868421	217	247	4		988	26	149	0.174497	42	0.619048	3	49	0.0612245	5	0.6
49_fHeart-DS19427	952	119	166	0.716867	129	0.922481	91	133	0.684211	119	0.764706	199	244	5		952	23	149	0.154362	28	0.821429	5	31	0.16129	14	0.357143
50_fHeart-DS19431	914	106	155	0.683871	119	0.890756	97	148	0.655405	114	0.850877	194	240	2		914	11	130	0.0846154	23	0.478261	3	43	0.0697674	10	0.3
51_fIntestine_Lg-DS16027	855	81	144	0.5625	95	0.852632	101	139	0.726619	123	0.821138	176	245	1		855	5	128	0.0390625	7	0.714286	5	35	0.142857	8	0.625
52_fIntestine_Lg-DS16164	941	82	150	0.546667	108	0.759259	77	130	0.592308	86	0.895349	202	243	2		941	5	133	0.037594	11	0.454545	0	32	0	5	0
53_fIntestine_Lg-DS16563	918	98	150	0.653333	120	0.816667	83	136	0.610294	99	0.838384	192	207	1		918	4	137	0.0291971	10	0.4	0	35	0	1	0
54_fIntestine_Lg-DS17094	932	86	153	0.562092	100	0.86	92	151	0.609272	112	0.821429	194	250	6		932	4	137	0.0291971	10	0.4	8	38	0.210526	12	0.666667
55_fIntestine_Lg-DS17157	917	86	156	0.551282	100	0.86	44	78	0.564103	58	0.758621	191	164	1		917	3	146	0.0205479	7	0.428571	2	17	0.117647	4	0.5
56_fIntestine_Lg-DS17313	734	39	152	0.256579	49	0.795918	74	120	0.616667	96	0.770833	171	198	0		734	0	135	0	2	0	1	34	0.0294118	4	0.25
57_fIntestine_Lg-DS17422	858	90	158	0.56962	106	0.849057	104	154	0.675325	120	0.866667	201	222	2		858	5	138	0.0362319	10	0.5	7	56	0.125	10	0.7
58_fIntestine_Lg-DS17462	883	110	170	0.647059	131	0.839695	67	111	0.603604	89	0.752809	206	198	2		883	7	146	0.0479452	12	0.583333	3	28	0.107143	5	0.6
59_fIntestine_Lg-DS17502	797	23	161	0.142857	29	0.793103	58	91	0.637363	66	0.878788	178	174	0		797	1	138	0.00724638	5	0.2	0	19	0	2	0
60_fIntestine_Lg-DS17647	939	92	159	0.578616	119	0.773109	92	137	0.671533	108	0.851852	212	227	2		939	5	140	0.0357143	12	0.416667	1	34	0.0294118	5	0.2
61_fIntestine_Lg-DS17748	893	70	152	0.460526	91	0.769231	92	150	0.613333	107	0.859813	198	231	2		893	3	134	0.0223881	11	0.272727	2	39	0.0512821	4	0.5
62_fIntestine_Lg-DS17785	863	87	149	0.583893	97	0.896907	57	105	0.542857	70	0.814286	177	171	1		863	1	124	0.00806452	2	0.5	2	21	0.0952381	4	0.5
63_fIntestine_Lg-DS17841	978	106	131	0.80916	150	0.706667	113	179	0.631285	131	0.862595	204	266	3		978	21	110	0.190909	53	0.396226	4	57	0.0701754	13	0.307692
64_fIntestine_Lg-DS17990	906	111	171	0.649123	130	0.853846	108	163	0.662577	123	0.878049	202	220	2		906	9	140	0.0642857	21	0.428571	4	44	0.0909091	6	0.666667
65_fIntestine_Lg-DS18499	916	104	173	0.601156	118	0.881356	53	97	0.546392	71	0.746479	204	200	1		916	5	155	0.0322581	8	0.625	0	16	0	1	0
66_fIntestine_Sm-DS16559	889	98	137	0.715328	111	0.882883	52	97	0.536082	70	0.742857	174	203	2		889	5	117	0.042735	8	0.625	2	24	0.0833333	3	0.666667
67_fIntestine_Sm-DS16712	866	49	146	0.335616	62	0.790323	98	153	0.640523	111	0.882883	187	225	1		866	0	136	0	3	0	4	34	0.117647	6	0.666667
68_fIntestine_Sm-DS16822	935	118	180	0.655556	134	0.880597	68	114	0.596491	87	0.781609	215	203	1		935	8	156	0.0512821	11	0.727273	2	27	0.0740741	6	0.333333
69_fIntestine_Sm-DS16975	877	88	157	0.56051	111	0.792793	110	159	0.691824	129	0.852713	200	219	1		877	4	134	0.0298507	11	0.363636	7	55	0.127273	10	0.7
70_fIntestine_Sm-DS17092	960	85	161	0.52795	109	0.779817	105	172	0.610465	122	0.860656	203	260	2		960	6	142	0.0422535	13	0.461538	2	51	0.0392157	4	0.5
71_fIntestine_Sm-DS17150	900	81	159	0.509434	99	0.818182	94	144	0.652778	120	0.783333	197	244	1		900	6	136	0.0441176	14	0.428571	4	44	0.0909091	10	0.4
72_fIntestine_Sm-DS17317	856	87	156	0.557692	97	0.896907	61	95	0.642105	79	0.772152	175	195	2		856	1	136	0.00735294	2	0.5	3	22	0.136364	6	0.5
73_fIntestine_Sm-DS17425	850	17	176	0.0965909	28	0.607143	56	90	0.622222	68	0.823529	203	167	2		850	2	154	0.012987	10	0.2	0	25	0	1	0
74_fIntestine_Sm-DS17643	984	100	169	0.591716	115	0.869565	81	127	0.637795	96	0.84375	207	217	2		984	7	142	0.0492958	13	0.538462	2	41	0.0487805	5	0.4
75_fIntestine_Sm-DS17763	882	93	164	0.567073	107	0.869159	52	93	0.55914	70	0.742857	197	192	1		882	5	134	0.0373134	11	0.454545	1	19	0.0526316	3	0.333333
76_fIntestine_Sm-DS17808	948	91	150	0.606667	117	0.777778	86	136	0.632353	107	0.803738	198	223	2		948	7	127	0.0551181	17	0.411765	4	44	0.0909091	8	0.5
77_fIntestine_Sm-DS17844	923	76	144	0.527778	100	0.76	105	160	0.65625	118	0.889831	185	234	1		923	5	122	0.0409836	12	0.416667	5	59	0.0847458	10	0.5
78_fIntestine_Sm-DS18495	899	96	157	0.611465	106	0.90566	59	100	0.59	76	0.776316	183	186	1		899	2	136	0.0147059	4	0.5	0	14	0	5	0
79_fKidney-DS10986	973	122	172	0.709302	146	0.835616	120	172	0.697674	142	0.84507	216	265	3		973	20	141	0.141844	35	0.571429	4	42	0.0952381	12	0.333333
80_fKidney-DS12635	926	90	162	0.555556	112	0.803571	143	188	0.760638	174	0.821839	201	281	0		926	12	137	0.0875912	24	0.5	10	44	0.227273	22	0.454545
81_fKidney-DS16139	952	127	178	0.713483	150	0.846667	127	173	0.734104	157	0.808917	224	273	3		952	27	157	0.171975	38	0.710526	1	37	0.027027	15	0.0666667
82_fKidney-DS16837	955	123	189	0.650794	147	0.836735	134	179	0.748603	158	0.848101	236	260	3		955	11	162	0.0679012	23	0.478261	10	48	0.208333	20	0.5
83_fKidney-DS17522	1018	120	198	0.606061	130	0.923077	56	93	0.602151	77	0.727273	230	193	4		1018	11	179	0.0614525	14	0.785714	2	15	0.133333	5	0.4
84_fKidney-DS17753	947	85	144	0.590278	104	0.817308	149	201	0.741294	162	0.919753	198	269	2		947	7	122	0.057377	19	0.368421	12	55	0.218182	24	0.5
85_fKidney-DS20564	936	112	159	0.704403	132	0.848485	125	173	0.722543	146	0.856164	201	276	3		936	12	141	0.0851064	19	0.631579	5	42	0.119048	20	0.25
86_fKidney_L-DS16446	899	104	161	0.645963	115	0.904348	91	125	0.728	109	0.834862	182	214	1		899	13	146	0.0890411	18	0.722222	4	17	0.235294	14	0.285714
87_fKidney_L-DS16579	967	125	176	0.710227	144	0.868056	89	140	0.635714	110	0.809091	213	230	2		967	19	157	0.121019	28	0.678571	4	24	0.166667	9	0.444444
88_fKidney_L-DS16805	921	113	177	0.638418	131	0.862595	147	193	0.761658	170	0.864706	213	276	2		921	23	141	0.163121	31	0.741935	12	61	0.196721	18	0.666667
89_fKidney_L-DS17140	941	115	156	0.737179	138	0.833333	133	198	0.671717	153	0.869281	204	281	5		941	13	133	0.0977444	27	0.481481	8	35	0.228571	21	0.380952
90_fKidney_L-DS18466	960	114	160	0.7125	134	0.850746	113	162	0.697531	139	0.81295	199	274	3		960	13	137	0.0948905	20	0.65	6	36	0.166667	17	0.352941
91_fKidney_R-DS15651	971	112	173	0.647399	133	0.842105	107	156	0.685897	125	0.856	221	243	3		971	13	144	0.0902778	18	0.722222	9	34	0.264706	15	0.6
92_fKidney_R-DS16441	910	105	156	0.673077	121	0.867769	142	181	0.78453	170	0.835294	192	265	5		910	15	132	0.113636	23	0.652174	9	34	0.264706	21	0.428571
93_fKidney_R-DS16801	987	120	164	0.731707	142	0.84507	105	156	0.673077	123	0.853659	222	255	5		987	24	143	0.167832	32	0.75	5	35	0.142857	13	0.384615
94_fKidney_R-DS17144	913	109	163	0.668712	129	0.844961	124	164	0.756098	152	0.815789	204	262	1		913	11	143	0.0769231	17	0.647059	11	46	0.23913	22	0.5
95_fKidney_R-DS18463	945	103	159	0.647799	119	0.865546	122	164	0.743902	147	0.829932	194	264	4		945	12	133	0.0902256	21	0.571429	7	30	0.233333	17	0.411765
96_fKidney_renal_cortex-DS17307	881	75	153	0.490196	93	0.806452	142	189	0.751323	168	0.845238	191	281	2		881	3	137	0.0218978	5	0.6	11	52	0.211538	17	0.647059
97_fKidney_renal_cortex-DS17387	947	107	158	0.677215	120	0.891667	131	177	0.740113	148	0.885135	194	274	0		947	22	139	0.158273	29	0.758621	6	42	0.142857	13	0.461538
98_fKidney_renal_cortex-DS17455	984	107	161	0.664596	123	0.869919	129	182	0.708791	150	0.86	205	280	1		984	23	142	0.161972	32	0.71875	6	41	0.146341	16	0.375
99_fKidney_renal_cortex-DS17756	879	86	129	0.666667	104	0.826923	115	159	0.72327	141	0.815603	166	245	0		879	8	115	0.0695652	14	0.571429	5	36	0.138889	12	0.416667
100_fKidney_renal_cortex-DS17804	944	107	163	0.656442	125	0.856	122	168	0.72619	151	0.807947	203	266	2		944	10	148	0.0675676	18	0.555556	9	35	0.257143	12	0.75
101_fKidney_renal_cortex-DS18428	972	108	156	0.692308	123	0.878049	110	155	0.709677	132	0.833333	191	264	2		972	12	136	0.0882353	16	0.75	4	36	0.111111	13	0.307692
102_fKidney_renal_cortex-DS19388	930	106	147	0.721088	129	0.821705	139	182	0.763736	159	0.874214	190	277	0		930	11	126	0.0873016	20	0.55	11	43	0.255814	21	0.52381
103_fKidney_renal_cortex-DS20568	930	110	154	0.714286	129	0.852713	111	151	0.735099	134	0.828358	198	258	4		930	18	135	0.133333	31	0.580645	6	38	0.157895	17	0.352941
104_fKidney_renal_cortex_L-DS17550	952	106	152	0.697368	130	0.815385	117	172	0.680233	138	0.847826	197	281	3		952	19	131	0.145038	28	0.678571	5	37	0.135135	12	0.416667
105_fKidney_renal_cortex_L-DS18542	951	136	201	0.676617	147	0.92517	82	126	0.650794	108	0.759259	233	240	5		951	10	171	0.0584795	18	0.555556	4	26	0.153846	11	0.363636
106_fKidney_renal_cortex_L-DS18931	953	111	178	0.623596	132	0.840909	126	164	0.768293	155	0.812903	217	281	3		953	9	156	0.0576923	17	0.529412	6	43	0.139535	14	0.428571
107_fKidney_renal_cortex_L-DS19257	940	122	168	0.72619	138	0.884058	109	155	0.703226	129	0.844961	207	270	4		940	20	135	0.148148	29	0.689655	3	32	0.09375	12	0.25
108_fKidney_renal_cortex_R-DS17545	989	118	186	0.634409	136	0.867647	102	147	0.693878	117	0.871795	226	221	3		989	14	164	0.0853659	21	0.666667	4	23	0.173913	10	0.4
109_fKidney_renal_cortex_R-DS18928	971	108	167	0.646707	123	0.878049	104	158	0.658228	126	0.825397	205	278	5		971	8	142	0.056338	13	0.615385	4	28	0.142857	11	0.363636
110_fKidney_renal_cortex_R-DS19254	957	108	155	0.696774	136	0.794118	118	165	0.715152	137	0.861314	203	255	3		957	15	137	0.109489	30	0.5	4	36	0.111111	12	0.333333
111_fKidney_renal_pelvis-DS17381	930	127	176	0.721591	146	0.869863	137	183	0.748634	165	0.830303	219	276	3		930	19	149	0.127517	34	0.558824	9	43	0.209302	14	0.642857
112_fKidney_renal_pelvis-DS17451	947	109	166	0.656627	125	0.872	99	150	0.66	125	0.792	213	249	6		947	14	137	0.10219	24	0.583333	6	43	0.139535	17	0.352941
113_fKidney_renal_pelvis-DS17760	933	95	135	0.703704	120	0.791667	154	199	0.773869	175	0.88	185	270	2		933	13	118	0.110169	28	0.464286	10	63	0.15873	17	0.588235
114_fKidney_renal_pelvis-DS18088	912	56	140	0.4	59	0.949153	123	184	0.668478	150	0.82	167	265	2		912	3	123	0.0243902	4	0.75	10	54	0.185185	16	0.625
115_fKidney_renal_pelvis-DS18431	901	108	162	0.666667	127	0.850394	112	155	0.722581	135	0.82963	207	260	3		901	12	139	0.0863309	19	0.631579	3	33	0.0909091	12	0.25
116_fKidney_renal_pelvis-DS19386	927	96	160	0.6	112	0.857143	129	178	0.724719	149	0.865772	196	275	3		927	13	145	0.0896552	22	0.590909	4	30	0.133333	9	0.444444
117_fKidney_renal_pelvis-DS20448	957	125	176	0.710227	143	0.874126	123	191	0.643979	144	0.854167	222	290	4		957	30	156	0.192308	39	0.769231	11	46	0.23913	25	0.44
118_fKidney_renal_pelvis_L-DS17553	957	93	149	0.624161	109	0.853211	95	141	0.673759	115	0.826087	184	244	1		957	13	127	0.102362	17	0.764706	5	26	0.192308	14	0.357143
119_fKidney_renal_pelvis_L-DS18666	931	101	161	0.627329	111	0.90991	111	166	0.668675	133	0.834586	187	277	3		931	14	145	0.0965517	18	0.777778	7	39	0.179487	15	0.466667
120_fKidney_renal_pelvis_L-DS18964	938	95	148	0.641892	113	0.840708	142	186	0.763441	168	0.845238	194	277	3		938	9	130	0.0692308	17	0.529412	7	34	0.205882	15	0.466667
121_fKidney_renal_pelvis_L-DS19238	937	105	154	0.681818	133	0.789474	109	155	0.703226	134	0.813433	202	253	2		937	19	137	0.138686	27	0.703704	9	43	0.209302	15	0.6
122_fKidney_renal_pelvis_R-DS17548	953	107	156	0.685897	134	0.798507	128	180	0.711111	152	0.842105	199	268	3		953	10	137	0.0729927	16	0.625	10	51	0.196078	17	0.588235
123_fKidney_renal_pelvis_R-DS18663	944	125	174	0.718391	146	0.856164	105	146	0.719178	123	0.853659	220	249	3		944	12	152	0.0789474	18	0.666667	4	36	0.111111	13	0.307692
124_fKidney_renal_pelvis_R-DS18961	925	101	155	0.651613	114	0.885965	126	176	0.715909	146	0.863014	188	270	0		925	14	130	0.107692	19	0.736842	9	43	0.209302	18	0.5
125_fKidney_renal_pelvis_R-DS19235	946	95	152	0.625	111	0.855856	106	158	0.670886	125	0.848	195	265	3		946	8	131	0.0610687	14	0.571429	6	41	0.146341	8	0.75
126_fLung-DS12646	913	92	152	0.605263	112	0.821429	101	154	0.655844	126	0.801587	188	244	1		913	10	138	0.0724638	18	0.555556	5	36	0.138889	12	0.416667
127_fLung-DS12817	885	123	176	0.698864	130	0.946154	79	114	0.692982	102	0.77451	200	230	2		885	16	158	0.101266	20	0.8	2	16	0.125	7	0.285714
128_fLung-DS13507	990	137	185	0.740541	152	0.901316	94	140	0.671429	111	0.846847	217	239	3		990	16	156	0.102564	23	0.695652	6	30	0.2	10	0.6
129_fLung-DS13985	986	129	198	0.651515	133	0.969925	42	68	0.617647	53	0.792453	219	161	3		986	19	178	0.106742	19	1	2	6	0.333333	2	1
130_fLung-DS14666	928	90	175	0.514286	100	0.9	110	162	0.679012	130	0.846154	195	276	0		928	6	154	0.038961	7	0.857143	6	44	0.136364	9	0.666667
131_fLung-DS14724	975	129	201	0.641791	138	0.934783	84	141	0.595745	104	0.807692	224	239	3		975	16	180	0.0888889	19	0.842105	4	32	0.125	5	0.8
132_fLung-DS14751	992	121	179	0.675978	132	0.916667	65	113	0.575221	81	0.802469	208	210	2		992	7	158	0.0443038	12	0.583333	1	14	0.0714286	3	0.333333
133_fLung-DS14809	956	110	174	0.632184	116	0.948276	118	174	0.678161	138	0.855072	200	269	6		956	9	154	0.0584416	9	1	1	32	0.03125	10	0.1
134_fLung-DS14820	928	127	207	0.613527	137	0.927007	93	133	0.699248	114	0.815789	231	233	4		928	19	190	0.1	21	0.904762	3	17	0.176471	7	0.428571
135_fLung-DS15227	945	107	172	0.622093	119	0.89916	76	123	0.617886	94	0.808511	193	220	1		945	10	155	0.0645161	14	0.714286	1	22	0.0454545	3	0.333333
136_fLung-DS15461	937	132	199	0.663317	145	0.910345	77	124	0.620968	105	0.733333	228	218	1		937	14	171	0.0818713	17	0.823529	2	18	0.111111	7	0.285714
137_fLung-DS15573	969	120	201	0.597015	136	0.882353	94	132	0.712121	115	0.817391	234	242	4		969	10	184	0.0543478	14	0.714286	3	21	0.142857	8	0.375
138_fLung_L-DS15637	950	133	179	0.743017	143	0.93007	90	148	0.608108	110	0.818182	208	271	4		950	20	164	0.121951	24	0.833333	2	25	0.08	8	0.25
139_fLung_L-DS16570	977	129	193	0.668394	138	0.934783	90	132	0.681818	106	0.849057	215	259	2		977	17	177	0.0960452	22	0.772727	2	29	0.0689655	7	0.285714
140_fLung_L-DS17105	942	122	180	0.677778	137	0.890511	123	169	0.727811	139	0.884892	210	260	4		942	15	164	0.0914634	19	0.789474	3	40	0.075	10	0.3
141_fLung_L-DS17154	1018	147	202	0.727723	171	0.859649	104	158	0.658228	120	0.866667	238	255	2		1018	27	172	0.156977	36	0.75	7	36	0.194444	11	0.636364
142_fLung_L-DS17464	948	123	174	0.706897	142	0.866197	98	140	0.7	117	0.837607	212	245	3		948	19	159	0.119497	24	0.791667	5	32	0.15625	8	0.625
143_fLung_L-DS17674	914	129	194	0.664948	143	0.902098	90	135	0.666667	104	0.865385	220	235	1		914	17	170	0.1	21	0.809524	3	25	0.12	8	0.375
144_fLung_L-DS17739	934	107	174	0.614943	125	0.856	106	157	0.675159	126	0.84127	216	243	3		934	8	159	0.0503145	15	0.533333	4	37	0.108108	13	0.307692
145_fLung_L-DS17835	884	91	160	0.56875	100	0.91	63	101	0.623762	77	0.818182	178	210	2		884	7	142	0.0492958	8	0.875	1	13	0.0769231	6	0.166667
146_fLung_L-DS17959	951	143	213	0.671362	166	0.861446	103	145	0.710345	124	0.830645	248	242	3		951	13	191	0.0680628	18	0.722222	5	29	0.172414	13	0.384615
147_fLung_L-DS18170	1007	150	199	0.753769	175	0.857143	125	172	0.726744	146	0.856164	247	264	3		1007	30	165	0.181818	43	0.697674	6	53	0.113208	13	0.461538
148_fLung_L-DS18421	963	127	196	0.647959	138	0.92029	106	148	0.716216	130	0.815385	225	258	2		963	23	171	0.134503	29	0.793103	5	24	0.208333	10	0.5
149_fLung_L-DS18487	1014	144	219	0.657534	153	0.941176	66	94	0.702128	93	0.709677	240	224	2		1014	19	198	0.0959596	27	0.703704	1	9	0.111111	9	0.111111
150_fLung_R-DS15632	923	122	187	0.652406	135	0.903704	104	154	0.675325	129	0.806202	216	254	0		923	12	167	0.0718563	17	0.705882	1	31	0.0322581	8	0.125
151_fLung_R-DS16566	989	133	199	0.668342	142	0.93662	84	133	0.631579	103	0.815534	230	246	3		989	9	174	0.0517241	14	0.642857	2	24	0.0833333	6	0.333333
152_fLung_R-DS16790	915	128	182	0.703297	140	0.914286	87	128	0.679688	107	0.813084	216	213	5		915	22	165	0.133333	25	0.88	8	22	0.363636	13	0.615385
153_fLung_R-DS17101	970	122	179	0.681564	145	0.841379	129	184	0.701087	154	0.837662	223	287	3		970	21	157	0.133758	28	0.75	6	46	0.130435	14	0.428571
154_fLung_R-DS17162	956	124	194	0.639175	139	0.892086	113	157	0.719745	137	0.824818	232	267	2		956	12	175	0.0685714	17	0.705882	9	42	0.214286	15	0.6
155_fLung_R-DS17670	941	143	210	0.680952	158	0.905063	85	127	0.669291	102	0.833333	247	215	6		941	22	180	0.122222	31	0.709677	4	32	0.125	7	0.571429
156_fLung_R-DS17831	1023	147	208	0.706731	165	0.890909	107	157	0.681529	133	0.804511	250	271	2		1023	22	175	0.125714	36	0.611111	5	33	0.151515	7	0.714286
157_fLung_R-DS17954	963	150	203	0.738916	177	0.847458	123	166	0.740964	136	0.904412	256	238	4		963	29	170	0.170588	50	0.58	8	40	0.2	15	0.533333
158_fLung_R-DS18418	1003	148	210	0.704762	154	0.961039	79	127	0.622047	100	0.79	232	243	4		1003	19	185	0.102703	22	0.863636	2	15	0.133333	11	0.181818
159_fLung_R-DS18492	1002	143	202	0.707921	150	0.953333	74	107	0.691589	87	0.850575	236	205	6		1002	24	184	0.130435	26	0.923077	1	16	0.0625	3	0.333333
160_fMuscle_arm-DS17432	959	111	182	0.60989	121	0.917355	82	124	0.66129	102	0.803922	212	221	1		959	21	163	0.128834	26	0.807692	1	16	0.0625	11	0.0909091
161_fMuscle_arm-DS17765	1019	148	171	0.865497	191	0.774869	167	224	0.745536	187	0.893048	240	302	3		1019	63	134	0.470149	103	0.61165	12	77	0.155844	25	0.48
162_fMuscle_arm-DS17825	957	133	178	0.747191	170	0.782353	163	205	0.795122	172	0.947674	241	263	3		957	35	151	0.231788	57	0.614035	8	67	0.119403	13	0.615385
163_fMuscle_arm-DS17848	955	128	176	0.727273	155	0.825806	113	163	0.693252	135	0.837037	228	247	5		955	17	150	0.113333	28	0.607143	9	45	0.2	18	0.5
164_fMuscle_arm-DS18080	1041	141	183	0.770492	177	0.79661	129	168	0.767857	160	0.80625	249	272	3		1041	47	156	0.301282	67	0.701493	7	47	0.148936	21	0.333333
165_fMuscle_arm-DS18176	961	132	182	0.725275	154	0.857143	129	166	0.777108	143	0.902098	224	253	2		961	23	156	0.147436	39	0.589744	7	47	0.148936	15	0.466667
166_fMuscle_arm-DS18379	924	130	181	0.718232	143	0.909091	128	176	0.727273	150	0.853333	216	257	3		924	8	155	0.0516129	16	0.5	6	43	0.139535	12	0.5
167_fMuscle_arm-DS18452	973	140	189	0.740741	165	0.848485	111	156	0.711538	130	0.853846	234	226	0		973	17	167	0.101796	29	0.586207	3	35	0.0857143	11	0.272727
168_fMuscle_arm-DS18473	1008	135	199	0.678392	155	0.870968	122	164	0.743902	145	0.841379	241	247	1		1008	25	168	0.14881	37	0.675676	3	36	0.0833333	10	0.3
169_fMuscle_arm-DS18559	981	132	198	0.666667	144	0.916667	131	173	0.757225	151	0.86755	230	266	0		981	22	173	0.127168	28	0.785714	4	37	0.108108	11	0.363636
170_fMuscle_arm-DS18992	939	113	164	0.689024	132	0.856061	119	166	0.716867	138	0.862319	201	247	1		939	8	149	0.0536913	15	0.533333	6	40	0.15	11	0.545455
171_fMuscle_arm-DS19051	902	113	169	0.668639	125	0.904	137	182	0.752747	157	0.872611	197	257	2		902	15	149	0.100671	21	0.714286	8	40	0.2	15	0.533333
172_fMuscle_arm-DS19053	971	120	173	0.693642	134	0.895522	129	183	0.704918	150	0.86	211	266	3		971	28	146	0.191781	38	0.736842	4	42	0.0952381	16	0.25
173_fMuscle_arm-DS19270	993	123	181	0.679558	136	0.904412	119	167	0.712575	149	0.798658	217	264	0		993	20	164	0.121951	26	0.769231	1	36	0.0277778	6	0.166667
174_fMuscle_arm-DS19295	995	127	201	0.631841	144	0.881944	97	144	0.673611	120	0.808333	250	240	4		995	19	171	0.111111	27	0.703704	4	37	0.108108	8	0.5
175_fMuscle_arm-DS19380	984	141	202	0.69802	157	0.898089	119	169	0.704142	138	0.862319	238	243	3		984	14	172	0.0813953	20	0.7	8	45	0.177778	14	0.571429
176_fMuscle_arm-DS19646	936	117	172	0.680233	138	0.847826	132	173	0.763006	152	0.868421	208	253	2		936	16	152	0.105263	28	0.571429	5	38	0.131579	9	0.555556
177_fMuscle_back-DS17767	1021	134	178	0.752809	172	0.77907	152	199	0.763819	176	0.863636	251	289	4		1021	45	147	0.306122	72	0.625	7	55	0.127273	17	0.411765
178_fMuscle_back-DS17850	999	147	202	0.727723	167	0.88024	124	174	0.712644	151	0.821192	237	269	3		999	25	180	0.138889	34	0.735294	12	53	0.226415	21	0.571429
179_fMuscle_back-DS18083	1021	141	178	0.792135	173	0.815029	134	179	0.748603	157	0.853503	234	271	3		1021	47	149	0.315436	69	0.681159	8	59	0.135593	17	0.470588
180_fMuscle_back-DS18377	997	119	190	0.626316	135	0.881481	109	173	0.630058	133	0.819549	229	260	4		997	14	164	0.0853659	20	0.7	3	31	0.0967742	9	0.333333
181_fMuscle_back-DS18454	982	115	167	0.688623	130	0.884615	120	172	0.697674	146	0.821918	208	249	2		982	20	145	0.137931	31	0.645161	7	43	0.162791	14	0.5
182_fMuscle_back-DS18468	1041	160	214	0.747664	170	0.941176	140	182	0.769231	164	0.853659	250	267	5		1041	23	189	0.121693	25	0.92	6	38	0.157895	12	0.5
183_fMuscle_back-DS18842	994	121	192	0.630208	135	0.896296	110	149	0.738255	126	0.873016	233	237	2		994	16	174	0.091954	19	0.842105	1	26	0.0384615	7	0.142857
184_fMuscle_back-DS19117	938	107	171	0.625731	117	0.91453	121	160	0.75625	144	0.840278	205	251	2		938	13	152	0.0855263	19	0.684211	6	37	0.162162	16	0.375
185_fMuscle_back-DS19384	971	146	194	0.752577	167	0.874251	134	182	0.736264	150	0.893333	239	262	2		971	22	174	0.126437	33	0.666667	10	58	0.172414	19	0.526316
186_fMuscle_back-DS19441	959	136	193	0.704663	150	0.906667	139	177	0.785311	156	0.891026	230	263	2		959	22	171	0.128655	27	0.814815	6	49	0.122449	14	0.428571
187_fMuscle_back-DS19648	970	129	179	0.72067	150	0.86	84	125	0.672	104	0.807692	218	219	4		970	19	156	0.121795	28	0.678571	5	25	0.2	8	0.625
188_fMuscle_back-DS20244	1007	136	204	0.666667	161	0.84472	137	179	0.765363	155	0.883871	247	273	2		1007	16	175	0.0914286	27	0.592593	9	54	0.166667	12	0.75
189_fMuscle_leg-DS17429	958	123	164	0.75	130	0.946154	62	102	0.607843	82	0.756098	190	177	1		958	13	149	0.0872483	16	0.8125	1	12	0.0833333	5	0.2
190_fMuscle_leg-DS18386	1006	135	187	0.721925	160	0.84375	166	219	0.757991	193	0.860104	237	304	3		1006	26	160	0.1625	41	0.634146	13	70	0.185714	22	0.590909
191_fMuscle_leg-DS18456	971	115	169	0.680473	139	0.827338	119	167	0.712575	141	0.843972	219	243	2		971	18	144	0.125	24	0.75	5	36	0.138889	13	0.384615
192_fMuscle_leg-DS18471	1065	139	207	0.671498	152	0.914474	102	151	0.675497	127	0.80315	239	237	1		1065	24	176	0.136364	31	0.774194	4	29	0.137931	11	0.363636
193_fMuscle_leg-DS18844	930	111	189	0.587302	118	0.940678	110	153	0.718954	129	0.852713	214	238	3		930	6	174	0.0344828	9	0.666667	6	27	0.222222	8	0.75
194_fMuscle_leg-DS19115	945	137	188	0.728723	157	0.872611	111	152	0.730263	132	0.840909	238	223	5		945	23	167	0.137725	34	0.676471	4	36	0.111111	13	0.307692
195_fMuscle_leg-DS19158	1017	137	191	0.717277	145	0.944828	83	127	0.653543	106	0.783019	229	224	3		1017	22	165	0.133333	27	0.814815	0	22	0	6	0
196_fMuscle_leg-DS19272	975	165	224	0.736607	181	0.911602	141	170	0.829412	159	0.886792	265	244	0		975	35	192	0.182292	44	0.795455	8	54	0.148148	14	0.571429
197_fMuscle_leg-DS19291	996	123	199	0.61809	138	0.891304	116	169	0.686391	131	0.885496	232	263	1		996	21	169	0.12426	30	0.7	6	38	0.157895	14	0.428571
198_fMuscle_leg-DS19436	945	127	172	0.738372	147	0.863946	131	175	0.748571	148	0.885135	209	250	1		945	30	156	0.192308	39	0.769231	9	56	0.160714	14	0.642857
199_fMuscle_leg-DS19643	990	117	186	0.629032	133	0.879699	126	169	0.745562	144	0.875	227	244	3		990	21	167	0.125749	30	0.7	7	33	0.212121	11	0.636364
200_fMuscle_leg-DS20239	964	141	198	0.712121	160	0.88125	167	211	0.791469	198	0.843434	238	293	2		964	36	169	0.213018	54	0.666667	8	66	0.121212	16	0.5
201_fMuscle_lower_limb-DS18174	1053	163	197	0.827411	209	0.779904	166	202	0.821782	192	0.864583	270	289	6		1053	54	160	0.3375	86	0.627907	18	69	0.26087	28	0.642857
202_fMuscle_trunk-DS17827	921	122	157	0.77707	144	0.847222	123	176	0.698864	147	0.836735	197	258	3		921	24	133	0.180451	36	0.666667	7	50	0.14	18	0.388889
203_fMuscle_trunk-DS20242	962	136	193	0.704663	154	0.883117	134	180	0.744444	155	0.864516	229	262	4		962	25	159	0.157233	38	0.657895	9	55	0.163636	16	0.5625
204_fMuscle_trunk-DS20544	922	125	185	0.675676	146	0.856164	138	187	0.737968	158	0.873418	226	261	4		922	19	158	0.120253	31	0.612903	9	57	0.157895	21	0.428571
205_fMuscle_upper_back-DS19283	935	108	162	0.666667	119	0.907563	138	184	0.75	160	0.8625	199	277	2		935	14	148	0.0945946	21	0.666667	10	48	0.208333	21	0.47619
206_fMuscle_upper_limb_sk-DS17661	943	120	182	0.659341	133	0.902256	92	140	0.657143	113	0.814159	214	232	4		943	18	162	0.111111	23	0.782609	6	32	0.1875	9	0.666667
207_fMuscle_upper_trunk-DS17664	1004	148	213	0.694836	164	0.902439	100	151	0.662252	127	0.787402	255	248	5		1004	19	180	0.105556	28	0.678571	3	48	0.0625	13	0.230769
208_fPlacenta-DS17639	916	90	148	0.608108	106	0.849057	99	151	0.655629	117	0.846154	180	220	2		916	11	119	0.092437	23	0.478261	9	56	0.160714	11	0.818182
209_fPlacenta-DS17744	813	72	142	0.507042	87	0.827586	88	156	0.564103	98	0.897959	168	207	2		813	1	127	0.00787402	7	0.142857	3	46	0.0652174	10	0.3
210_fPlacenta-DS19391	825	95	152	0.625	105	0.904762	83	132	0.628788	93	0.892473	174	217	2		825	5	134	0.0373134	8	0.625	5	38	0.131579	9	0.555556
211_fPlacenta-DS20346	848	82	161	0.509317	97	0.845361	79	140	0.564286	89	0.88764	194	223	2		848	1	138	0.00724638	5	0.2	6	44	0.136364	11	0.545455
212_fSkin-DS10987	887	94	144	0.652778	103	0.912621	49	95	0.515789	66	0.742424	178	196	1		887	12	132	0.0909091	15	0.8	0	12	0	4	0
213_fSkin_fibro_abdomen-DS19558	876	101	162	0.623457	105	0.961905	49	86	0.569767	61	0.803279	175	168	1		876	7	148	0.0472973	9	0.777778	1	11	0.0909091	4	0.25
214_fSkin_fibro_abdomen-DS19561	908	109	173	0.630058	114	0.95614	43	72	0.597222	59	0.728814	189	173	3		908	6	162	0.037037	8	0.75	1	9	0.111111	1	1
215_fSkin_fibro_back-DS19174	861	109	163	0.668712	113	0.964602	55	87	0.632184	74	0.743243	174	188	0		861	6	149	0.0402685	11	0.545455	1	13	0.0769231	2	0.5
216_fSkin_fibro_back-DS19233	856	85	150	0.566667	90	0.944444	49	89	0.550562	63	0.777778	165	189	2		856	11	140	0.0785714	13	0.846154	2	11	0.181818	6	0.333333
217_fSkin_fibro_bicep_L-DS19857	863	95	149	0.637584	100	0.95	34	64	0.53125	47	0.723404	162	171	1		863	9	134	0.0671642	9	1	0	5	0	2	0
218_fSkin_fibro_bicep_L-DS19867	845	97	158	0.613924	100	0.97	51	82	0.621951	69	0.73913	168	188	0		845	10	144	0.0694444	11	0.909091	1	6	0.166667	6	0.166667
219_fSkin_fibro_bicep_R-DS19745	841	84	143	0.587413	86	0.976744	38	84	0.452381	60	0.633333	153	180	1		841	3	132	0.0227273	4	0.75	1	12	0.0833333	5	0.2
220_fSkin_fibro_bicep_R-DS19761	879	91	161	0.565217	97	0.938144	52	79	0.658228	75	0.693333	180	185	1		879	5	148	0.0337838	6	0.833333	2	12	0.166667	3	0.666667
221_fSkin_fibro_leg_L_quad-DS20046	842	113	172	0.656977	119	0.94958	44	86	0.511628	66	0.666667	184	193	0		842	9	150	0.06	11	0.818182	1	12	0.0833333	1	1
222_fSkin_fibro_leg_L_quad-DS20056	914	92	169	0.544379	98	0.938776	48	78	0.615385	62	0.774194	186	172	0		914	11	156	0.0705128	13	0.846154	0	7	0	4	0
223_fSkin_fibro_leg_R_quad-DS19943	822	92	165	0.557576	95	0.968421	32	57	0.561404	46	0.695652	177	155	3		822	4	145	0.0275862	6	0.666667	2	8	0.25	3	0.666667
224_fSkin_fibro_leg_R_quad-DS19948	896	105	172	0.610465	113	0.929204	66	107	0.616822	87	0.758621	184	200	0		896	7	148	0.0472973	12	0.583333	1	17	0.0588235	4	0.25
225_fSkin_fibro_scalp-DS19444	874	87	155	0.56129	96	0.90625	65	96	0.677083	91	0.714286	176	203	2		874	3	142	0.0211268	6	0.5	3	17	0.176471	5	0.6
226_fSkin_fibro_scalp-DS19449	855	102	160	0.6375	110	0.927273	50	79	0.632911	68	0.735294	180	195	2		855	1	148	0.00675676	4	0.25	3	14	0.214286	4	0.75
227_fSkin_fibro_upper_back-DS19696	879	94	156	0.602564	101	0.930693	33	69	0.478261	48	0.6875	175	171	1		879	6	143	0.041958	9	0.666667	0	7	0	2	0
228_fSkin_fibro_upper_back-DS19706	878	97	161	0.602484	100	0.97	42	74	0.567568	64	0.65625	181	172	1		878	12	147	0.0816327	13	0.923077	0	8	0	2	0
229_fSpinal_cord-DS18501	1014	118	182	0.648352	130	0.907692	90	134	0.671642	115	0.782609	218	232	4		1014	20	157	0.127389	24	0.833333	2	21	0.0952381	13	0.153846
230_fSpinal_cord-DS20351	938	116	172	0.674419	128	0.90625	136	181	0.751381	161	0.84472	210	276	5		938	15	157	0.0955414	22	0.681818	9	35	0.257143	23	0.391304
231_fSpinal_cord-DS20530	950	107	166	0.644578	115	0.930435	121	152	0.796053	146	0.828767	195	239	3		950	11	153	0.0718954	13	0.846154	10	27	0.37037	18	0.555556
232_fSpleen-DS17448	937	83	152	0.546053	96	0.864583	47	99	0.474747	57	0.824561	184	204	0		937	6	134	0.0447761	11	0.545455	1	21	0.047619	5	0.2
233_fStomach-DS16530	955	81	156	0.519231	102	0.794118	109	171	0.637427	126	0.865079	198	265	4		955	9	133	0.0676692	16	0.5625	6	57	0.105263	12	0.5
234_fStomach-DS17172	926	101	160	0.63125	120	0.841667	107	151	0.708609	127	0.84252	200	238	0		926	6	141	0.0425532	22	0.272727	5	45	0.111111	6	0.833333
235_fStomach-DS17325	878	42	138	0.304348	57	0.736842	99	165	0.6	118	0.838983	180	231	2		878	0	123	0	4	0	4	41	0.097561	8	0.5
236_fStomach-DS17659	974	94	162	0.580247	109	0.862385	95	142	0.669014	122	0.778689	193	250	1		974	6	141	0.0425532	10	0.6	4	33	0.121212	7	0.571429
237_fStomach-DS17750	876	93	165	0.563636	102	0.911765	71	122	0.581967	90	0.788889	191	216	1		876	5	149	0.033557	7	0.714286	2	35	0.0571429	6	0.333333
238_fStomach-DS17878	927	99	160	0.61875	128	0.773438	112	175	0.64	125	0.896	208	254	1		927	12	132	0.0909091	21	0.571429	5	54	0.0925926	11	0.454545
239_fStomach-DS17963	941	85	141	0.602837	103	0.825243	97	166	0.584337	116	0.836207	176	263	3		941	10	125	0.08	23	0.434783	6	51	0.117647	14	0.428571
240_fStomach-DS18389	959	70	137	0.510949	87	0.804598	86	128	0.671875	106	0.811321	183	220	3		959	3	113	0.0265487	13	0.230769	4	42	0.0952381	9	0.444444
241_fStomach-DS18821	920	95	136	0.698529	109	0.87156	113	156	0.724359	134	0.843284	174	258	4		920	11	115	0.0956522	17	0.647059	2	44	0.0454545	11	0.181818
242_fStomach-DS20349	893	97	152	0.638158	116	0.836207	123	178	0.691011	143	0.86014	189	270	3		893	12	133	0.0902256	16	0.75	6	44	0.136364	10	0.6
243_fStomach-DS20546	949	97	157	0.617834	113	0.858407	122	182	0.67033	133	0.917293	200	283	0		949	12	135	0.0888889	20	0.6	3	45	0.0666667	10	0.3
244_fTestes-DS18942	967	131	197	0.664975	141	0.929078	103	153	0.673203	124	0.830645	232	255	1		967	12	169	0.0710059	18	0.666667	9	39	0.230769	22	0.409091
245_fThymus-DS16490	874	47	118	0.398305	56	0.839286	30	69	0.434783	38	0.789474	136	169	2		874	0	106	0	4	0	0	17	0	1	0
246_fThymus-DS16841	909	27	115	0.234783	37	0.72973	54	104	0.519231	68	0.794118	144	181	1		909	0	101	0	3	0	2	33	0.0606061	6	0.333333
247_fThymus-DS17323	827	45	129	0.348837	52	0.865385	38	71	0.535211	48	0.791667	151	186	1		827	1	113	0.00884956	6	0.166667	1	19	0.0526316	2	0.5
248_fThymus-DS17474	931	39	113	0.345133	59	0.661017	38	81	0.469136	49	0.77551	151	188	3		931	1	104	0.00961538	2	0.5	0	21	0	2	0
249_fThymus-DS17875	785	39	117	0.333333	51	0.764706	42	78	0.538462	51	0.823529	145	161	3		785	2	101	0.019802	5	0.4	0	24	0	1	0
250_fThymus-DS17876	951	40	111	0.36036	52	0.769231	47	98	0.479592	63	0.746032	148	200	1		951	1	96	0.0104167	7	0.142857	0	30	0	2	0
251_fThymus-DS18382	1026	40	88	0.454545	70	0.571429	66	122	0.540984	83	0.795181	153	218	2		1026	0	72	0	15	0	2	47	0.0425532	4	0.5
252_fThymus-DS19287	919	118	183	0.644809	133	0.887218	116	166	0.698795	139	0.834532	223	248	4		919	5	158	0.0316456	8	0.625	7	33	0.212121	12	0.583333
253_fThymus-DS20335	850	35	119	0.294118	42	0.833333	54	94	0.574468	70	0.771429	143	195	1		850	1	103	0.00970874	4	0.25	0	20	0	1	0
254_fThymus-DS20341	885	35	126	0.277778	42	0.833333	56	89	0.629213	72	0.777778	150	200	1		885	0	113	0	2	0	1	31	0.0322581	3	0.333333
255_GM06990-DS7748	809	45	146	0.308219	57	0.789474	77	143	0.538462	84	0.916667	173	234	0		809	1	140	0.00714286	7	0.142857	1	49	0.0204082	4	0.25
256_GM12864-DS12431	774	54	133	0.406015	62	0.870968	40	79	0.506329	49	0.816327	156	170	2		774	5	120	0.0416667	8	0.625	0	21	0	2	0
257_GM12865-DS12436	772	66	147	0.44898	75	0.88	60	98	0.612245	75	0.8	171	179	4		772	1	130	0.00769231	2	0.5	2	23	0.0869565	5	0.4
258_GM12878-DS10671	786	38	128	0.296875	48	0.791667	55	88	0.625	66	0.833333	152	177	1		786	0	117	0	6	0	1	26	0.0384615	4	0.25
259_H1_P18-DS18873	905	88	149	0.590604	110	0.8	161	199	0.809045	177	0.909605	189	268	2		905	6	131	0.0458015	12	0.5	13	59	0.220339	24	0.541667
260_H9_P42-DS18522	895	60	134	0.447761	68	0.882353	133	174	0.764368	151	0.880795	170	235	3		895	1	118	0.00847458	2	0.5	12	51	0.235294	19	0.631579
261_HAc-DS14765	883	88	157	0.56051	93	0.946237	47	75	0.626667	78	0.602564	180	174	4		883	5	132	0.0378788	9	0.555556	2	14	0.142857	5	0.4
262_HAEpiC-DS12663	834	94	159	0.591195	101	0.930693	59	99	0.59596	76	0.776316	175	203	1		834	7	143	0.048951	7	1	1	19	0.0526316	2	0.5
263_HAh-DS15192	932	104	160	0.65	115	0.904348	62	95	0.652632	82	0.756098	190	204	4		932	8	148	0.0540541	10	0.8	1	20	0.05	4	0.25
264_HAsp-DS14790	962	72	142	0.507042	74	0.972973	20	40	0.5	36	0.555556	160	143	6		962	3	127	0.023622	3	1	0	7	0	1	0
265_HBMEC-DS13817	867	93	166	0.560241	99	0.939394	48	67	0.716418	68	0.705882	188	162	3		867	6	149	0.0402685	10	0.6	1	10	0.1	4	0.25
266_HCF-DS12501	875	96	166	0.578313	104	0.923077	55	110	0.5	71	0.774648	185	204	2		875	5	151	0.0331126	11	0.454545	0	17	0	4	0
267_HCFaa-DS13480	950	65	134	0.485075	68	0.955882	8	26	0.307692	21	0.380952	153	121	4		950	4	117	0.034188	7	0.571429	0	2	0	2	0
268_HCM-DS12599	881	106	179	0.592179	113	0.938053	47	92	0.51087	62	0.758065	199	207	1		881	9	151	0.0596026	12	0.75	0	13	0	1	0
269_HConF-DS11642	824	89	153	0.581699	103	0.864078	110	151	0.728477	132	0.833333	181	251	1		824	9	134	0.0671642	14	0.642857	3	35	0.0857143	9	0.333333
270_HCPEpiC-DS12447	867	98	152	0.644737	109	0.899083	40	85	0.470588	55	0.727273	181	184	5		867	4	133	0.0300752	7	0.571429	0	9	0	4	0
271_HCT116-DS13551	750	41	139	0.294964	49	0.836735	71	120	0.591667	88	0.806818	160	189	1		750	1	115	0.00869565	6	0.166667	2	41	0.0487805	4	0.5
272_HEEpiC-DS12763	788	95	139	0.683453	104	0.913462	61	97	0.628866	76	0.802632	166	175	2		788	13	115	0.113043	18	0.722222	1	17	0.0588235	4	0.25
273_Hela-DS10011	778	99	153	0.647059	108	0.916667	54	76	0.710526	75	0.72	170	163	1		778	5	123	0.0406504	12	0.416667	1	10	0.1	5	0.2
274_HEPG2-DS7764	824	28	163	0.171779	37	0.756757	72	118	0.610169	86	0.837209	189	188	1		824	0	149	0	5	0	4	39	0.102564	7	0.571429
275_HESC-DS10167	848	58	133	0.43609	71	0.816901	121	153	0.79085	140	0.864286	163	224	1		848	3	115	0.026087	11	0.272727	7	44	0.159091	18	0.388889
276_hESCT0-DS11909	900	116	151	0.768212	125	0.928	123	167	0.736527	143	0.86014	185	260	3		900	26	141	0.184397	28	0.928571	7	39	0.179487	22	0.318182
277_HFF-DS15115	882	113	172	0.656977	124	0.91129	77	119	0.647059	96	0.802083	203	205	7		882	9	154	0.0584416	14	0.642857	3	25	0.12	7	0.428571
278_HFF_MyC-DS15079	890	93	151	0.615894	108	0.861111	64	100	0.64	86	0.744186	179	209	2		890	8	130	0.0615385	10	0.8	1	18	0.0555556	5	0.2
279_HGF-DS11752	843	86	168	0.511905	90	0.955556	64	104	0.615385	80	0.8	188	194	3		843	3	155	0.0193548	5	0.6	1	18	0.0555556	4	0.25
280_HIPEpiC-DS12684	846	115	178	0.646067	122	0.942623	29	60	0.483333	45	0.644444	204	143	2		846	6	161	0.0372671	9	0.666667	0	11	0	0	NaN
281_HL60-DS11809	809	62	148	0.418919	77	0.805195	45	84	0.535714	54	0.833333	186	192	3		809	3	131	0.0229008	7	0.428571	0	28	0	3	0
282_HMEC-DS8680	821	131	209	0.626794	140	0.935714	116	163	0.711656	132	0.878788	229	231	1		821	5	194	0.0257732	10	0.5	5	63	0.0793651	10	0.5
283_HMF-DS13363	876	119	182	0.653846	127	0.937008	50	83	0.60241	69	0.724638	202	163	2		876	8	161	0.0496894	12	0.666667	0	14	0	4	0
284_HMVEC_dAd-DS12957	804	56	139	0.402878	61	0.918033	65	103	0.631068	85	0.764706	161	222	1		804	2	120	0.0166667	4	0.5	0	32	0	6	0
285_HMVEC_dBlAd-DS13337	905	79	174	0.454023	87	0.908046	63	110	0.572727	77	0.818182	197	211	2		905	2	157	0.0127389	3	0.666667	1	30	0.0333333	5	0.2
286_HMVEC_dBlNeo-DS13242	862	72	160	0.45	82	0.878049	48	91	0.527473	54	0.888889	194	195	4		862	4	142	0.028169	8	0.5	1	32	0.03125	2	0.5
287_HMVEC_dLyAd-DS13261	805	58	144	0.402778	63	0.920635	54	86	0.627907	65	0.830769	161	206	4		805	2	127	0.015748	5	0.4	2	24	0.0833333	3	0.666667
288_HMVEC_dLyNeo-DS13150	856	82	165	0.49697	93	0.88172	81	140	0.578571	92	0.880435	186	231	1		856	6	151	0.0397351	8	0.75	3	48	0.0625	6	0.5
289_HMVEC_dNeo-DS12937	822	61	131	0.465649	70	0.871429	83	143	0.58042	95	0.873684	162	241	1		822	2	113	0.0176991	9	0.222222	2	45	0.0444444	4	0.5
290_HMVEC_LBl-DS13372	879	82	149	0.550336	91	0.901099	42	79	0.531646	52	0.807692	179	179	2		879	3	123	0.0243902	5	0.6	1	14	0.0714286	2	0.5
291_HMVEC_LLy-DS13185	870	73	150	0.486667	84	0.869048	63	105	0.6	80	0.7875	179	228	1		870	3	130	0.0230769	5	0.6	2	31	0.0645161	4	0.5
292_HNPCEpiC-DS12467	857	111	166	0.668675	118	0.940678	39	57	0.684211	56	0.696429	189	151	3		857	8	154	0.0519481	10	0.8	2	13	0.153846	3	0.666667
293_HPAEC-DS12916	862	55	133	0.413534	58	0.948276	53	105	0.504762	61	0.868852	152	201	0		862	4	123	0.0325203	7	0.571429	0	27	0	0	NaN
294_HPAF-DS13411	881	93	164	0.567073	102	0.911765	62	102	0.607843	81	0.765432	187	210	2		881	4	146	0.0273973	6	0.666667	2	27	0.0740741	3	0.666667
295_HPdLF-DS13573	869	90	173	0.520231	95	0.947368	33	66	0.5	47	0.702128	189	189	2		869	1	146	0.00684932	2	0.5	1	5	0.2	4	0.25
296_HPF-DS13390	854	87	158	0.550633	96	0.90625	68	110	0.618182	87	0.781609	179	232	2		854	3	148	0.0202703	8	0.375	4	21	0.190476	11	0.363636
297_HRCE-DS10666	878	86	149	0.577181	91	0.945055	34	63	0.539683	53	0.641509	163	161	1		878	9	136	0.0661765	9	1	0	11	0	1	0
298_HRE-DS10641	841	87	155	0.56129	90	0.966667	47	78	0.602564	61	0.770492	170	164	2		841	8	143	0.0559441	11	0.727273	2	19	0.105263	6	0.333333
299_HRGEC-DS13705	829	62	112	0.553571	66	0.939394	16	32	0.5	24	0.666667	135	101	0		829	3	101	0.029703	5	0.6	1	11	0.0909091	1	1
300_HRPEpiC-DS12583	904	137	199	0.688442	145	0.944828	83	119	0.697479	99	0.838384	224	211	3		904	18	176	0.102273	21	0.857143	2	23	0.0869565	12	0.166667
301_HSMM-DS14426	866	65	117	0.555556	71	0.915493	18	34	0.529412	28	0.642857	140	128	1		866	4	100	0.04	8	0.5	0	5	0	4	0
302_HSMM_D-DS15542	929	108	159	0.679245	124	0.870968	58	95	0.610526	71	0.816901	188	192	4		929	18	140	0.128571	28	0.642857	1	15	0.0666667	6	0.166667
303_hTH1-DS17592	688	34	118	0.288136	40	0.85	20	50	0.4	25	0.8	131	171	0		688	0	101	0	5	0	0	5	0	0	NaN
304_hTH1-DS7840	842	20	185	0.108108	26	0.769231	68	124	0.548387	75	0.906667	217	199	1		842	0	167	0	2	0	1	42	0.0238095	1	1
305_hTH17-DS11039	728	25	92	0.271739	28	0.892857	11	42	0.261905	20	0.55	99	175	0		728	1	77	0.012987	3	0.333333	0	5	0	1	0
306_hTH2-DS17597	790	58	169	0.343195	65	0.892308	30	68	0.441176	45	0.666667	188	206	3		790	1	152	0.00657895	1	1	0	17	0	1	0
307_hTH2-DS7842	769	25	163	0.153374	32	0.78125	68	128	0.53125	78	0.871795	180	229	2		769	0	141	0	1	0	2	45	0.0444444	2	1
308_HUVEC-DS10060	835	74	155	0.477419	81	0.91358	40	81	0.493827	57	0.701754	173	205	2		835	0	135	0	1	0	3	15	0.2	6	0.5
309_HVMF-DS13981	859	81	134	0.604478	83	0.975904	23	43	0.534884	30	0.766667	151	147	3		859	2	118	0.0169492	3	0.666667	1	3	0.333333	1	1
310_IMR90-DS13219	865	87	156	0.557692	91	0.956044	37	70	0.528571	53	0.698113	174	179	1		865	3	134	0.0223881	7	0.428571	0	8	0	3	0
311_iPS_19_11-DS15153	865	75	131	0.572519	91	0.824176	140	177	0.79096	157	0.89172	171	243	3		865	8	120	0.0666667	14	0.571429	10	44	0.227273	21	0.47619
312_iPS_19_7-DS15148	920	87	167	0.520958	94	0.925532	121	177	0.683616	142	0.852113	198	254	2		920	4	148	0.027027	8	0.5	13	50	0.26	21	0.619048
313_iPS_4_7-DS15169	882	99	163	0.607362	104	0.951923	136	177	0.768362	151	0.900662	185	265	1		882	1	145	0.00689655	6	0.166667	12	49	0.244898	22	0.545455
314_iPS_6_9-DS15164	897	102	166	0.614458	109	0.93578	162	200	0.81	183	0.885246	196	270	4		897	13	153	0.0849673	21	0.619048	14	58	0.241379	26	0.538462
315_Jurkat-DS12659	837	44	105	0.419048	53	0.830189	28	59	0.474576	48	0.583333	129	154	2		837	0	88	0	3	0	0	16	0	2	0
316_K562-DS9767	778	53	118	0.449153	65	0.815385	19	49	0.387755	30	0.633333	140	137	2		778	3	105	0.0285714	6	0.5	0	10	0	1	0
317_LNCap-DS14684	851	102	162	0.62963	111	0.918919	24	52	0.461538	44	0.545455	186	149	2		851	12	149	0.0805369	21	0.571429	0	9	0	2	0
318_MCF7-DS9445	758	54	109	0.495413	64	0.84375	36	66	0.545455	45	0.8	134	148	1		758	3	97	0.0309278	9	0.333333	1	10	0.1	2	0.5
319_Mesendoderm-DS19310	841	103	158	0.651899	111	0.927928	117	156	0.75	142	0.823944	185	250	5		841	13	137	0.0948905	18	0.722222	7	42	0.166667	14	0.5
320_NB4-DS12543	846	53	132	0.401515	66	0.80303	64	107	0.598131	77	0.831169	161	184	1		846	1	120	0.00833333	7	0.142857	1	37	0.027027	4	0.25
321_NHA-DS12800	836	96	164	0.585366	101	0.950495	43	77	0.558442	56	0.767857	178	162	1		836	3	154	0.0194805	4	0.75	1	13	0.0769231	3	0.333333
322_NHDF_Ad-DS12863	905	101	148	0.682432	106	0.95283	54	98	0.55102	77	0.701299	174	194	3		905	9	128	0.0703125	14	0.642857	0	10	0	2	0
323_NHDF_Neo-DS11923	823	102	154	0.662338	107	0.953271	65	103	0.631068	83	0.783133	173	208	3		823	7	140	0.05	11	0.636364	1	20	0.05	4	0.25
324_NHEK-DS11474	822	66	130	0.507692	72	0.916667	40	75	0.533333	51	0.784314	151	176	3		822	4	113	0.0353982	7	0.571429	3	20	0.15	5	0.6
325_NHLF-DS12829	873	103	162	0.635802	109	0.944954	42	77	0.545455	60	0.7	180	168	1		873	5	144	0.0347222	7	0.714286	0	12	0	1	0
326_NPC-DS18739	866	49	172	0.284884	56	0.875	138	179	0.77095	151	0.913907	200	247	0		866	1	161	0.00621118	4	0.25	17	68	0.25	25	0.68
327_NT2_D1-DS14575	888	68	131	0.519084	85	0.8	141	180	0.783333	163	0.865031	170	269	3		888	3	120	0.025	10	0.3	10	43	0.232558	25	0.4
328_PANC1-DS9955	747	68	125	0.544	78	0.871795	51	81	0.62963	66	0.772727	144	162	0		747	6	107	0.0560748	10	0.6	0	18	0	2	0
329_PrEC-DS12098	802	77	123	0.626016	82	0.939024	34	62	0.548387	47	0.723404	141	141	2		802	5	109	0.0458716	5	1	0	10	0	2	0
330_RPTEC-DS14061	794	63	123	0.512195	67	0.940299	23	40	0.575	39	0.589744	143	110	1		794	3	108	0.0277778	5	0.6	0	4	0	3	0
331_SAEC-DS10518	785	92	134	0.686567	97	0.948454	49	86	0.569767	62	0.790323	150	179	3		785	7	123	0.0569106	9	0.777778	1	18	0.0555556	2	0.5
332_Skin_Fibroblasts-DS18224	909	147	193	0.761658	161	0.913043	96	140	0.685714	114	0.842105	230	226	3		909	25	165	0.151515	30	0.833333	8	30	0.266667	15	0.533333
333_Skin_Fibroblasts-DS18229	902	113	185	0.610811	131	0.862595	108	147	0.734694	124	0.870968	227	230	4		902	18	164	0.109756	24	0.75	5	29	0.172414	15	0.333333
334_Skin_Fibroblasts-DS18252	849	120	185	0.648649	125	0.96	82	114	0.719298	107	0.766355	206	205	3		849	8	161	0.0496894	9	0.888889	2	26	0.0769231	8	0.25
335_Skin_Fibroblasts-DS18256	867	114	183	0.622951	125	0.912	105	147	0.714286	130	0.807692	212	255	4		867	12	163	0.0736196	17	0.705882	8	33	0.242424	17	0.470588
336_Skin_Keratinocytes-DS18692	858	104	156	0.666667	114	0.912281	64	104	0.615385	84	0.761905	177	172	2		858	11	135	0.0814815	13	0.846154	4	37	0.108108	6	0.666667
337_Skin_Keratinocytes-DS18695	869	112	170	0.658824	123	0.910569	54	90	0.6	75	0.72	191	178	1		869	7	153	0.0457516	12	0.583333	2	22	0.0909091	6	0.333333
338_Skin_Keratinocytes-DS18714	866	99	149	0.66443	102	0.970588	69	108	0.638889	84	0.821429	170	182	3		866	8	135	0.0592593	8	1	3	30	0.1	8	0.375
339_Skin_Keratinocytes-DS18718	807	102	150	0.68	110	0.927273	60	95	0.631579	79	0.759494	172	166	2		807	7	133	0.0526316	16	0.4375	3	30	0.1	5	0.6
340_Skin_Melanocytes-DS18590	820	124	191	0.649215	137	0.905109	87	119	0.731092	105	0.828571	209	192	0		820	12	175	0.0685714	18	0.666667	4	25	0.16	10	0.4
341_Skin_Melanocytes-DS18601	932	119	192	0.619792	129	0.922481	77	122	0.631148	103	0.747573	213	216	1		932	5	174	0.0287356	10	0.5	2	23	0.0869565	11	0.181818
342_SkMC-DS11949	864	97	144	0.673611	105	0.92381	42	70	0.6	59	0.711864	172	157	4		864	11	129	0.0852713	14	0.785714	1	10	0.1	7	0.142857
343_SKNSH-DS8482	967	58	303	0.191419	68	0.852941	153	182	0.840659	164	0.932927	330	244	2		967	7	280	0.025	13	0.538462	20	63	0.31746	35	0.571429
344_SK_N_MC-DS14408	923	85	138	0.615942	89	0.955056	30	50	0.6	49	0.612245	153	138	3		923	18	129	0.139535	19	0.947368	1	6	0.166667	5	0.2
345_Trophoblast-DS19317	769	54	115	0.469565	56	0.964286	49	77	0.636364	71	0.690141	138	174	0		769	2	104	0.0192308	4	0.5	3	18	0.166667	8	0.375
346_vHMEC-DS18438	846	98	161	0.608696	106	0.924528	71	106	0.669811	92	0.771739	180	188	0		846	7	146	0.0479452	9	0.777778	4	22	0.181818	10	0.4
347_WERI_Rb1-DS13681	804	99	144	0.6875	117	0.846154	87	123	0.707317	99	0.878788	177	195	0		804	7	127	0.0551181	15	0.466667	2	22	0.0909091	6	0.333333
348_WI_38-DS14315	822	77	148	0.52027	80	0.9625	40	69	0.57971	56	0.714286	160	193	2		822	1	134	0.00746269	2	0.5	2	12	0.166667	6	0.333333
349_WI_38_TAM-DS14323	830	50	141	0.35461	56	0.892857	21	53	0.396226	40	0.525	160	137	0		830	1	125	0.008	3	0.333333	2	6	0.333333	6	0.333333
