# Supplementary material for: Comprehensive discovery of DNA motifs in 349 human cells and tissues reveals new features of motifs
Source: Nucleic Acids Res. 2014 Dec 10;43(1):74–83. doi: 10.1093/nar/gku1261 (PMC4288161; doi:10.1093/nar/gku1261)
Supplement: SUPPLEMENTARY DATA [file supp_gku1261_Supplementary_File_S7.xlsx]

## Sheet: % of validated TF interaction
Dataset	# of Non-Redudant Predicted TF Interaction	# of Validated Predicted TF Interaction	% of Validated TF Interaction
1_A549-DS14289	9087	2016	0.221855
2_AG04449-DS12319	9037	1660	0.183689
3_AG04450-DS12270	9110	1754	0.192536
4_AG09309-DS12352	11924	2162	0.181315
5_AG09319-DS12291	11444	1968	0.171968
6_AG10803-DS12384	10219	1887	0.184656
7_AoAF-DS13523	10915	1733	0.158772
8_BE2_C-DS14625	11994	2511	0.209355
9_BJ-DS10081	10532	1762	0.1673
10_CACO2-DS8235	10808	2251	0.208272
11_CD14-DS18065	9505	1789	0.188217
12_CD19-DS17281	7358	1548	0.210383
13_CD20-DS17371	11795	2280	0.193302
14_CD20-DS17541	9739	1905	0.195605
15_CD3-DS17198	7473	1265	0.169276
16_CD34-DS12274	8928	1637	0.183356
17_CD3_CordBlood-DS17706	6205	1432	0.230782
18_CD4-DS15947	8595	1669	0.194183
19_CD56-DS16376	9951	1773	0.178173
20_CD8-DS17203	7782	1765	0.226805
21_CMK-DS12393	10601	1817	0.171399
22_fAdrenal-DS12528	12636	2083	0.164846
23_fAdrenal-DS15123	14835	2922	0.196967
24_fAdrenal-DS17319	10040	1633	0.162649
25_fAdrenal-DS17677	9527	1581	0.165949
26_fAdrenal-DS20343	13391	2671	0.199462
27_fBrain-DS11872	11179	1571	0.140531
28_fBrain-DS11877	11658	2303	0.197547
29_fBrain-DS14464	12157	2071	0.170355
30_fBrain-DS14717	16308	2704	0.165808
31_fBrain-DS14718	15204	3104	0.204157
32_fBrain-DS14803	12880	2422	0.188043
33_fBrain-DS14815	11924	1932	0.162026
34_fBrain-DS15453	15536	3046	0.196061
35_fBrain-DS16302	14523	3045	0.209667
36_fBrain-DS20221	14949	2729	0.182554
37_fBrain-DS20226	14279	2270	0.158975
38_fBrain-DS20231	11817	2087	0.17661
39_fHeart-DS12531	12827	2126	0.165744
40_fHeart-DS12810	14995	2633	0.175592
41_fHeart-DS15643	13475	2237	0.166011
42_fHeart-DS15839	14604	2234	0.152972
43_fHeart-DS16018	11979	1912	0.159613
44_fHeart-DS16146	14830	2200	0.148348
45_fHeart-DS16500	15638	2318	0.148229
46_fHeart-DS16582	14066	2130	0.151429
47_fHeart-DS16621	14500	1864	0.128552
48_fHeart-DS16819	13825	2520	0.182278
49_fHeart-DS19427	17167	3086	0.179763
50_fHeart-DS19431	14915	2420	0.162253
51_fIntestine_Lg-DS16027	12353	1764	0.142799
52_fIntestine_Lg-DS16164	12840	2105	0.163941
53_fIntestine_Lg-DS16563	12147	1919	0.157981
54_fIntestine_Lg-DS17094	14108	2692	0.190814
55_fIntestine_Lg-DS17157	12445	2268	0.182242
56_fIntestine_Lg-DS17313	6726	1238	0.184062
57_fIntestine_Lg-DS17422	13140	2052	0.156164
58_fIntestine_Lg-DS17462	14694	2638	0.179529
59_fIntestine_Lg-DS17502	7263	1473	0.202809
60_fIntestine_Lg-DS17647	15860	2871	0.181021
61_fIntestine_Lg-DS17748	13863	2325	0.167713
62_fIntestine_Lg-DS17785	10125	2109	0.208296
63_fIntestine_Lg-DS17841	16540	3214	0.194317
64_fIntestine_Lg-DS17990	13992	2506	0.179102
65_fIntestine_Lg-DS18499	13157	2594	0.197157
66_fIntestine_Sm-DS16559	13650	2276	0.16674
67_fIntestine_Sm-DS16712	10684	1915	0.17924
68_fIntestine_Sm-DS16822	14780	2766	0.187145
69_fIntestine_Sm-DS16975	12744	2161	0.16957
70_fIntestine_Sm-DS17092	13141	2179	0.165817
71_fIntestine_Sm-DS17150	14919	2631	0.176352
72_fIntestine_Sm-DS17317	13538	2344	0.173142
73_fIntestine_Sm-DS17425	7524	1699	0.225811
74_fIntestine_Sm-DS17643	15848	2739	0.172829
75_fIntestine_Sm-DS17763	13760	2263	0.164462
76_fIntestine_Sm-DS17808	13802	2731	0.19787
77_fIntestine_Sm-DS17844	13446	1835	0.136472
78_fIntestine_Sm-DS18495	13799	2036	0.147547
79_fKidney-DS10986	15608	2991	0.191632
80_fKidney-DS12635	12635	1964	0.155441
81_fKidney-DS16139	15700	2560	0.163057
82_fKidney-DS16837	13935	2159	0.154934
83_fKidney-DS17522	18065	3202	0.177249
84_fKidney-DS17753	15792	2308	0.14615
85_fKidney-DS20564	14296	2646	0.185087
86_fKidney_L-DS16446	14095	2372	0.168287
87_fKidney_L-DS16579	15759	2651	0.168221
88_fKidney_L-DS16805	17116	2290	0.133793
89_fKidney_L-DS17140	13497	2108	0.156183
90_fKidney_L-DS18466	15200	2526	0.166184
91_fKidney_R-DS15651	16829	2795	0.166082
92_fKidney_R-DS16441	13785	2696	0.195575
93_fKidney_R-DS16801	14946	2307	0.154356
94_fKidney_R-DS17144	11153	1885	0.169013
95_fKidney_R-DS18463	16443	2766	0.168217
96_fKidney_renal_cortex-DS17307	12469	2050	0.164408
97_fKidney_renal_cortex-DS17387	14489	2283	0.157568
98_fKidney_renal_cortex-DS17455	16378	3100	0.189278
99_fKidney_renal_cortex-DS17756	13001	2122	0.163218
100_fKidney_renal_cortex-DS17804	15581	2590	0.166228
101_fKidney_renal_cortex-DS18428	15392	2569	0.166905
102_fKidney_renal_cortex-DS19388	15923	2492	0.156503
103_fKidney_renal_cortex-DS20568	15422	2730	0.17702
104_fKidney_renal_cortex_L-DS17550	16218	2835	0.174806
105_fKidney_renal_cortex_L-DS18542	15405	2767	0.179617
106_fKidney_renal_cortex_L-DS18931	13330	2035	0.152663
107_fKidney_renal_cortex_L-DS19257	15366	2661	0.173175
108_fKidney_renal_cortex_R-DS17545	16757	2833	0.169064
109_fKidney_renal_cortex_R-DS18928	16055	2373	0.147804
110_fKidney_renal_cortex_R-DS19254	14414	2543	0.176426
111_fKidney_renal_pelvis-DS17381	15777	2784	0.176459
112_fKidney_renal_pelvis-DS17451	13927	2334	0.167588
113_fKidney_renal_pelvis-DS17760	15493	2207	0.142451
114_fKidney_renal_pelvis-DS18088	10648	1852	0.173929
115_fKidney_renal_pelvis-DS18431	15130	2381	0.157369
116_fKidney_renal_pelvis-DS19386	16604	2662	0.160323
117_fKidney_renal_pelvis-DS20448	15597	2658	0.170417
118_fKidney_renal_pelvis_L-DS17553	13897	2389	0.171908
119_fKidney_renal_pelvis_L-DS18666	13923	2530	0.181714
120_fKidney_renal_pelvis_L-DS18964	14139	2329	0.164722
121_fKidney_renal_pelvis_L-DS19238	16107	2687	0.166822
122_fKidney_renal_pelvis_R-DS17548	14743	2114	0.14339
123_fKidney_renal_pelvis_R-DS18663	16241	2987	0.183917
124_fKidney_renal_pelvis_R-DS18961	13540	2011	0.148523
125_fKidney_renal_pelvis_R-DS19235	14150	2395	0.169258
126_fLung-DS12646	11289	1985	0.175835
127_fLung-DS12817	15008	2722	0.18137
128_fLung-DS13507	16842	2583	0.153367
129_fLung-DS13985	13739	2195	0.159764
130_fLung-DS14666	12311	1742	0.141499
131_fLung-DS14724	14075	2782	0.197655
132_fLung-DS14751	15910	1996	0.125456
133_fLung-DS14809	12150	2318	0.190782
134_fLung-DS14820	13415	1974	0.147149
135_fLung-DS15227	13278	2445	0.184139
136_fLung-DS15461	13679	2066	0.151034
137_fLung-DS15573	13566	2347	0.173006
138_fLung_L-DS15637	12795	2286	0.178664
139_fLung_L-DS16570	13671	2658	0.194426
140_fLung_L-DS17105	14438	2224	0.154038
141_fLung_L-DS17154	18213	3361	0.184539
142_fLung_L-DS17464	13876	2376	0.171231
143_fLung_L-DS17674	14143	2791	0.197341
144_fLung_L-DS17739	12759	2129	0.166863
145_fLung_L-DS17835	10364	1644	0.158626
146_fLung_L-DS17959	15337	2424	0.158049
147_fLung_L-DS18170	16434	2906	0.176829
148_fLung_L-DS18421	15133	2465	0.162889
149_fLung_L-DS18487	16599	2420	0.145792
150_fLung_R-DS15632	15123	2620	0.173246
151_fLung_R-DS16566	14186	2644	0.186381
152_fLung_R-DS16790	13570	2214	0.163154
153_fLung_R-DS17101	14255	2452	0.17201
154_fLung_R-DS17162	14846	2554	0.172033
155_fLung_R-DS17670	13110	2492	0.190084
156_fLung_R-DS17831	17520	2606	0.148744
157_fLung_R-DS17954	16378	2687	0.164062
158_fLung_R-DS18418	16814	2990	0.177828
159_fLung_R-DS18492	15598	2150	0.137838
160_fMuscle_arm-DS17432	13406	2217	0.165374
161_fMuscle_arm-DS17765	16954	2740	0.161614
162_fMuscle_arm-DS17825	15266	2161	0.141556
163_fMuscle_arm-DS17848	14568	2825	0.193918
164_fMuscle_arm-DS18080	18612	3103	0.16672
165_fMuscle_arm-DS18176	14000	2457	0.1755
166_fMuscle_arm-DS18379	13516	2629	0.19451
167_fMuscle_arm-DS18452	15162	2770	0.182694
168_fMuscle_arm-DS18473	12738	2395	0.18802
169_fMuscle_arm-DS18559	12870	2193	0.170396
170_fMuscle_arm-DS18992	12461	2388	0.191638
171_fMuscle_arm-DS19051	11942	2270	0.190085
172_fMuscle_arm-DS19053	15465	2879	0.186162
173_fMuscle_arm-DS19270	13618	2454	0.180203
174_fMuscle_arm-DS19295	14860	2861	0.19253
175_fMuscle_arm-DS19380	13864	2521	0.181838
176_fMuscle_arm-DS19646	16309	2096	0.128518
177_fMuscle_back-DS17767	16145	3098	0.191886
178_fMuscle_back-DS17850	15275	2813	0.184157
179_fMuscle_back-DS18083	16559	2538	0.15327
180_fMuscle_back-DS18377	14258	2554	0.179128
181_fMuscle_back-DS18454	16813	3223	0.191697
182_fMuscle_back-DS18468	14220	2258	0.15879
183_fMuscle_back-DS18842	15362	2463	0.160331
184_fMuscle_back-DS19117	14305	2396	0.167494
185_fMuscle_back-DS19384	15277	2754	0.180271
186_fMuscle_back-DS19441	14165	2784	0.196541
187_fMuscle_back-DS19648	13596	2410	0.177258
188_fMuscle_back-DS20244	13966	2709	0.193971
189_fMuscle_leg-DS17429	13892	2207	0.158868
190_fMuscle_leg-DS18386	13633	2326	0.170615
191_fMuscle_leg-DS18456	13307	2086	0.15676
192_fMuscle_leg-DS18471	15873	2623	0.165249
193_fMuscle_leg-DS18844	11464	2113	0.184316
194_fMuscle_leg-DS19115	12652	2116	0.167246
195_fMuscle_leg-DS19158	17743	3217	0.181311
196_fMuscle_leg-DS19272	14106	2307	0.163547
197_fMuscle_leg-DS19291	14453	2641	0.18273
198_fMuscle_leg-DS19436	12397	1589	0.128176
199_fMuscle_leg-DS19643	14695	2203	0.149915
200_fMuscle_leg-DS20239	13286	2058	0.1549
201_fMuscle_lower_limb-DS18174	16434	3130	0.190459
202_fMuscle_trunk-DS17827	13493	2185	0.161936
203_fMuscle_trunk-DS20242	15350	2744	0.178762
204_fMuscle_trunk-DS20544	13634	2337	0.17141
205_fMuscle_upper_back-DS19283	13381	2042	0.152604
206_fMuscle_upper_limb_sk-DS17661	13216	2398	0.181447
207_fMuscle_upper_trunk-DS17664	16014	2436	0.152117
208_fPlacenta-DS17639	12999	2228	0.171398
209_fPlacenta-DS17744	11343	1866	0.164507
210_fPlacenta-DS19391	10071	1748	0.173568
211_fPlacenta-DS20346	11535	2084	0.180668
212_fSkin-DS10987	11299	2009	0.177803
213_fSkin_fibro_abdomen-DS19558	11810	2537	0.214818
214_fSkin_fibro_abdomen-DS19561	11103	1897	0.170855
215_fSkin_fibro_back-DS19174	10840	1845	0.170203
216_fSkin_fibro_back-DS19233	10507	1635	0.155611
217_fSkin_fibro_bicep_L-DS19857	10670	1698	0.159138
218_fSkin_fibro_bicep_L-DS19867	10836	1752	0.161683
219_fSkin_fibro_bicep_R-DS19745	10093	1814	0.179729
220_fSkin_fibro_bicep_R-DS19761	11215	2023	0.180383
221_fSkin_fibro_leg_L_quad-DS20046	11723	2177	0.185703
222_fSkin_fibro_leg_L_quad-DS20056	12986	2365	0.182119
223_fSkin_fibro_leg_R_quad-DS19943	10587	1809	0.17087
224_fSkin_fibro_leg_R_quad-DS19948	10078	2276	0.225838
225_fSkin_fibro_scalp-DS19444	11501	1960	0.17042
226_fSkin_fibro_scalp-DS19449	10800	1998	0.185
227_fSkin_fibro_upper_back-DS19696	11832	1957	0.165399
228_fSkin_fibro_upper_back-DS19706	11173	1848	0.165399
229_fSpinal_cord-DS18501	16569	2752	0.166093
230_fSpinal_cord-DS20351	14317	2713	0.189495
231_fSpinal_cord-DS20530	15234	2823	0.185309
232_fSpleen-DS17448	15898	3319	0.208768
233_fStomach-DS16530	14621	2251	0.153957
234_fStomach-DS17172	15114	2602	0.172158
235_fStomach-DS17325	9721	1583	0.162843
236_fStomach-DS17659	12532	1792	0.142994
237_fStomach-DS17750	11348	1959	0.17263
238_fStomach-DS17878	14921	2601	0.174318
239_fStomach-DS17963	15763	2422	0.153651
240_fStomach-DS18389	15296	2387	0.156054
241_fStomach-DS18821	13884	2474	0.178191
242_fStomach-DS20349	13510	2475	0.183198
243_fStomach-DS20546	14566	2490	0.170946
244_fTestes-DS18942	12542	1764	0.140647
245_fThymus-DS16490	11680	2199	0.188271
246_fThymus-DS16841	11005	2124	0.193003
247_fThymus-DS17323	10244	2116	0.20656
248_fThymus-DS17474	12383	2298	0.185577
249_fThymus-DS17875	9534	1907	0.200021
250_fThymus-DS17876	15087	2726	0.180685
251_fThymus-DS18382	14122	2419	0.171293
252_fThymus-DS19287	11981	2020	0.1686
253_fThymus-DS20335	9230	1951	0.211376
254_fThymus-DS20341	11760	2427	0.206378
255_GM06990-DS7748	8072	1530	0.189544
256_GM12864-DS12431	8497	1536	0.18077
257_GM12865-DS12436	7625	1493	0.195803
258_GM12878-DS10671	7196	1336	0.185659
259_H1_P18-DS18873	12716	2040	0.160428
260_H9_P42-DS18522	10473	1992	0.190203
261_HAc-DS14765	12009	2506	0.208677
262_HAEpiC-DS12663	11856	2275	0.191886
263_HAh-DS15192	11619	2111	0.181685
264_HAsp-DS14790	13971	1904	0.136282
265_HBMEC-DS13817	11960	2044	0.170903
266_HCF-DS12501	13980	2594	0.185551
267_HCFaa-DS13480	11540	1879	0.162825
268_HCM-DS12599	12892	2496	0.193608
269_HConF-DS11642	10806	2222	0.205627
270_HCPEpiC-DS12447	12667	2288	0.180627
271_HCT116-DS13551	8445	1605	0.190053
272_HEEpiC-DS12763	10407	1903	0.182858
273_Hela-DS10011	10872	1863	0.171358
274_HEPG2-DS7764	7520	1411	0.187633
275_HESC-DS10167	10664	1806	0.169355
276_hESCT0-DS11909	14716	2188	0.148682
277_HFF-DS15115	12553	2315	0.184418
278_HFF_MyC-DS15079	11908	2493	0.209355
279_HGF-DS11752	10158	1553	0.152884
280_HIPEpiC-DS12684	12855	2325	0.180863
281_HL60-DS11809	9326	1612	0.17285
282_HMEC-DS8680	8399	1661	0.197762
283_HMF-DS13363	12270	2393	0.195029
284_HMVEC_dAd-DS12957	7860	1467	0.186641
285_HMVEC_dBlAd-DS13337	11761	2010	0.170904
286_HMVEC_dBlNeo-DS13242	12499	2201	0.176094
287_HMVEC_dLyAd-DS13261	10300	1860	0.180583
288_HMVEC_dLyNeo-DS13150	12017	1882	0.156611
289_HMVEC_dNeo-DS12937	10951	2030	0.185371
290_HMVEC_LBl-DS13372	11794	1998	0.169408
291_HMVEC_LLy-DS13185	12727	2303	0.180954
292_HNPCEpiC-DS12467	11517	2621	0.227577
293_HPAEC-DS12916	8238	1569	0.190459
294_HPAF-DS13411	13290	2287	0.172084
295_HPdLF-DS13573	11760	2083	0.177126
296_HPF-DS13390	10027	1881	0.187593
297_HRCE-DS10666	10686	1882	0.176118
298_HRE-DS10641	11516	1861	0.161601
299_HRGEC-DS13705	9498	2098	0.220889
300_HRPEpiC-DS12583	12683	2294	0.180872
301_HSMM-DS14426	11706	2073	0.177089
302_HSMM_D-DS15542	12077	2101	0.173967
303_hTH1-DS17592	5020	882	0.175697
304_hTH1-DS7840	8282	1796	0.216856
305_hTH17-DS11039	4722	864	0.182973
306_hTH2-DS17597	8949	1517	0.169516
307_hTH2-DS7842	6612	1017	0.153811
308_HUVEC-DS10060	11545	1971	0.170723
309_HVMF-DS13981	10618	2144	0.201921
310_IMR90-DS13219	10610	1995	0.18803
311_iPS_19_11-DS15153	9755	1616	0.165659
312_iPS_19_7-DS15148	11653	2311	0.198318
313_iPS_4_7-DS15169	12058	1942	0.161055
314_iPS_6_9-DS15164	11631	1761	0.151406
315_Jurkat-DS12659	11233	1832	0.163091
316_K562-DS9767	8537	1436	0.168209
317_LNCap-DS14684	8656	1573	0.181724
318_MCF7-DS9445	8285	1725	0.208208
319_Mesendoderm-DS19310	11460	1753	0.152967
320_NB4-DS12543	9249	1616	0.174722
321_NHA-DS12800	10733	2608	0.242989
322_NHDF_Ad-DS12863	12698	2200	0.173256
323_NHDF_Neo-DS11923	14357	2612	0.181932
324_NHEK-DS11474	10970	1821	0.165998
325_NHLF-DS12829	11824	2073	0.175321
326_NPC-DS18739	9341	1600	0.171288
327_NT2_D1-DS14575	14152	2578	0.182165
328_PANC1-DS9955	10516	1757	0.167079
329_PrEC-DS12098	9170	1729	0.18855
330_RPTEC-DS14061	10665	2055	0.192686
331_SAEC-DS10518	10432	1889	0.181077
332_Skin_Fibroblasts-DS18224	14201	2495	0.175692
333_Skin_Fibroblasts-DS18229	15416	2594	0.168267
334_Skin_Fibroblasts-DS18252	11626	2051	0.176415
335_Skin_Fibroblasts-DS18256	11824	2349	0.198664
336_Skin_Keratinocytes-DS18692	11924	2077	0.174187
337_Skin_Keratinocytes-DS18695	13817	2334	0.168922
338_Skin_Keratinocytes-DS18714	12703	2180	0.171613
339_Skin_Keratinocytes-DS18718	11309	2409	0.213016
340_Skin_Melanocytes-DS18590	11178	1594	0.142602
341_Skin_Melanocytes-DS18601	12373	2030	0.164067
342_SkMC-DS11949	11232	2068	0.184117
343_SKNSH-DS8482	5493	1009	0.183688
344_SK_N_MC-DS14408	10292	1636	0.158958
345_Trophoblast-DS19317	9448	1681	0.177921
346_vHMEC-DS18438	11616	2156	0.185606
347_WERI_Rb1-DS13681	10504	2176	0.207159
348_WI_38-DS14315	11751	1724	0.146711
349_WI_38_TAM-DS14323	10891	2241	0.205766
