# Supplementary material for: Comprehensive discovery of DNA motifs in 349 human cells and tissues reveals new features of motifs
Source: Nucleic Acids Res. 2014 Dec 10;43(1):74–83. doi: 10.1093/nar/gku1261 (PMC4288161; doi:10.1093/nar/gku1261)
Supplement: SUPPLEMENTARY DATA [file supp_gku1261_Supplementary_File_S9.xlsx]

## Sheet: TFBS Prediction
			Our Method					CENTIPEDE					PIQ
		# of ChIP-seq	# of Predicted TFBSs	# of Predicted TFBSs overlapped with ChIP-seq	% of Predicted TFBSs overlapped with ChIP-seq	# of ChIP-seq overlapped with Predicted TFBSs overlapped with	% of ChIP-seq overlapped with Predicted TFBSs overlapped	# of Predicted TFBSs	# of Predicted TFBSs overlapped with ChIP-seq	% of Predicted TFBSs overlapped with ChIP-seq	# of ChIP-seq overlapped with Predicted TFBSs overlapped with	% of ChIP-seq overlapped with Predicted TFBSs overlapped	# of Predicted TFBSs	# of Predicted TFBSs overlapped with ChIP-seq	% of Predicted TFBSs overlapped with ChIP-seq	# of ChIP-seq overlapped with Predicted TFBSs overlapped with	% of ChIP-seq overlapped with Predicted TFBSs overlapped
GM12878
Ctcf
	All ChIP-seq peaks	48916	20411	5269	0.258145	4666	0.095388	16242	15949	0.98196	15812	0.323248	5277	4833	0.915861	4840	0.0989451
	ChIP-seq peaks containing TFBS	28915	20411	3970	0.194503	3512	0.121459	16242	10518	0.64758	10390	0.359329	5277	4833	0.915861	4838	0.167318
	ChIP-seq peaks overlapped with DHS	32954	20411	4904	0.240263	4345	0.13185	16242	14318	0.881542	14188	0.43054	5277	4332	0.820921	4348	0.155203
	ChIP-seq peaks (TFBS and DHS)	21829	20411	3772	0.184802	3338	0.152916	16242	9693	0.596786	9572	0.438499	5277	4332	0.820921	4346	0.23737
Egr1
	All ChIP-seq peaks	16331	5067	2299	0.45372	2087	0.127794	16177	8994	0.555975	7045	0.431388	13765	5713	0.415038	4903	0.300227
	ChIP-seq peaks containing TFBS	14659	5067	2294	0.452733	2081	0.141961	16177	8510	0.526056	6618	0.451463	13765	5710	0.41482	4900	0.334266
	ChIP-seq peaks overlapped with DHS	15572	5067	2287	0.451352	2075	0.133252	16177	8730	0.539655	6827	0.438415	13765	5632	0.409154	4832	0.313929
	ChIP-seq peaks (TFBS and DHS)	14200	5067	2282	0.450365	2069	0.145704	16177	8343	0.515732	6480	0.456338	13765	5630	0.409008	4830	0.346063
K562
Ctcf
	All ChIP-seq peaks	56058	63707	16301	0.255875	11804	0.210568	19216	18648	0.970441	18591	0.331639	7895	7093	0.898417	7128	0.127154
	ChIP-seq peaks containing TFBS	32682	63707	11719	0.183952	8342	0.255248	19216	12108	0.6301	12054	0.368827	7895	7093	0.898417	7127	0.218071
	ChIP-seq peaks overlapped with DHS	37854	63707	15164	0.238027	10893	0.287764	19216	16564	0.86199	16519	0.436387	7895	6194	0.784547	6235	0.191628
	ChIP-seq peaks (TFBS and DHS)	24709	63707	11138	0.174832	7882	0.318993	19216	11100	0.577644	11056	0.447448	7895	6194	0.784547	6234	0.307215
Egr1
	All ChIP-seq peaks	36997	9594	5778	0.602251	5012	0.13547	4113	3568	0.867493	3474	0.0938995	8296	6121	0.737825	5838	0.157797
	ChIP-seq peaks containing TFBS	29634	9594	5532	0.57661	4816	0.162516	4113	3266	0.794068	3169	0.106938	8296	6120	0.737705	5833	0.196835
	ChIP-seq peaks overlapped with DHS	29762	9594	5694	0.593496	4939	0.16595	4113	3470	0.843666	3381	0.113601	8296	5564	0.670685	5299	0.177396
	ChIP-seq peaks (TFBS and DHS)	25685	9594	5475	0.570669	4767	0.185595	4113	3215	0.781668	3123	0.121588	8296	5563	0.670564	5294	0.215186
1. For TF ChIP-seq peaks for CTCF and EGR1 in GM12878 and K562, we define a) All ChIP-seq : all the ChIP-seq peaks in each condition extended to 800 bp b) Containing TFBS: ChIP-seq peaks (extended to 800bp) containing a TFBS with score > 0.8 c) DHS: ChIP-seq peaks overlapped with any DHS (DHS regions are also extended to 800 bp) d) TFBS and DHS: meet requirement of both b) and c) 2. We used the T…
