# Supplementary material for: Comprehensive discovery of DNA motifs in 349 human cells and tissues reveals new features of motifs
Source: Nucleic Acids Res. 2014 Dec 10;43(1):74–83. doi: 10.1093/nar/gku1261 (PMC4288161; doi:10.1093/nar/gku1261)
Supplement: SUPPLEMENTARY DATA [file supp_gku1261_Supplementary_File_S10.xlsx]

## Sheet: Unmatched Known Motifs
The following are the list of known motifs that are not matched to our predicted motifs
HOCOMOCO	JASPAR2014 Core	TRANSFAC	FactorBook	DBS	Kheradpou2014	Neph2012	JASPAR2010 All
AHR_do	MA0004.1	M00001	A-Box	Alx1	SIX5_disc1	UW.Motif.0007	CN0004.1
AHR_f1	MA0006.1	M00004	CTCF-ext	Alx1_v2	SRF_disc1	UW.Motif.0012	CN0011.1
AHR_f2	MA0008.1	M00007	ESRRA	ALX3_v2	NFY_disc1	UW.Motif.0016	CN0015.1
AHR_si	MA0009.1	M00008	GATA3	AR	BRCA1_disc1	UW.Motif.0020	CN0016.1
AIRE_do	MA0010.1	M00011	NFY	Ar_1	AP1_disc2	UW.Motif.0035	CN0018.1
AIRE_f1	MA0011.1	M00017	NFY-UA2	AR_v2	CEBPB_disc1	UW.Motif.0036	CN0020.1
AIRE_f2	MA0018.2	M00024	BARHL2	ARX	ZBTB33_disc1	UW.Motif.0040	CN0021.1
AIRE_si	MA0020.1	M00025	B-Box	Arx_1	ETS_disc1	UW.Motif.0044	CN0027.1
ALX1_do	MA0021.1	M00032	SREBF1	Ascl2	YY1_disc1	UW.Motif.0049	CN0032.1
ALX1_f2	MA0025.1	M00034	SRF	Barhl1	SP2_disc1	UW.Motif.0053	CN0035.1
ANDR_do	MA0027.1	M00039	UA10	Barhl1_v2	IRF_disc1	UW.Motif.0055	CN0039.1
ANDR_f1	MA0028.1	M00040	UA1	Barhl1_v3	ETS_disc3	UW.Motif.0062	CN0040.1
ANDR_f2	MA0032.1	M00041	UA2	BARHL2	SP1_disc1	UW.Motif.0068	CN0046.1
AP2D_do	MA0033.1	M00045	UA5	BARHL2_v2	CHD2_disc1	UW.Motif.0070	CN0051.1
AP2D_f1	MA0034.1	M00050	UA8	BARHL2_v3	RFX5_disc2	UW.Motif.0073	CN0057.1
AP2D_f2	MA0037.2	M00056	CEBPB	BARHL2_v4	POU2F2_disc1	UW.Motif.0074	CN0058.1
AP2D_si	MA0043.1	M00057	YY1	BARHL2_v5	SIX5_disc3	UW.Motif.0079	CN0064.1
ARI3A_f2	MA0044.1	M00059	ZNF143	BARHL2_v6	NR2C2_disc1	UW.Motif.0081	CN0070.1
ARI5B_f1	MA0046.1	M00062	CREB-ext	BARX1	THAP1_disc1	UW.Motif.0082	CN0074.1
ARI5B_f2	MA0049.1	M00065		BARX1_v2	REST_disc3	UW.Motif.0087	CN0079.1
ARI5B_si	MA0053.1	M00069		BATF3	SP2_disc2	UW.Motif.0088	CN0080.1
ARNT2_do	MA0054.1	M00070		BHLHA15	ESRRA_disc1	UW.Motif.0095	CN0082.1
ARNT2_si	MA0056.1	M00073		BSX	RAD21_disc2	UW.Motif.0100	CN0088.1
ARNT_f1	MA0058.2	M00074		CEBPB	PBX3_disc1	UW.Motif.0101	CN0100.1
ARNT_f2	MA0059.1	M00075		Cebpb_1	ATF3_disc2	UW.Motif.0124	CN0101.1
ARNT_si	MA0060.2	M00076		CEBPB_v2	ZNF143_disc2	UW.Motif.0129	CN0105.1
ATF1_do	MA0063.1	M00077		CEBPD	ETS_disc4	UW.Motif.0131	CN0107.1
ATF1_f1	MA0066.1	M00078		CEBPE	RAD21_disc3	UW.Motif.0137	CN0109.1
ATF1_f2	MA0067.1	M00081		CEBPG	NR3C1_disc3	UW.Motif.0140	CN0115.1
ATF1_si	MA0068.1	M00083		CEBPG_v2	PAX5_disc2	UW.Motif.0147	CN0123.1
ATF2+ATF4_do	MA0069.1	M00086		CENPB	CTCF_disc6	UW.Motif.0149	CN0126.1
ATF3_f1	MA0070.1	M00087		CREB3	SMARC_disc2	UW.Motif.0150	CN0129.1
ATF3_si	MA0071.1	M00095		CREB3_v2	AP1_disc4	UW.Motif.0153	CN0130.1
ATF6A_do	MA0072.1	M00096		CREB3L1	REST_disc4	UW.Motif.0161	CN0131.1
ATF6A_f1	MA0074.1	M00097		CREB3L1_v2	CTCF_disc8	UW.Motif.0163	CN0137.1
ATF6A_f2	MA0075.1	M00098		CREB3L1_v3	E2F_disc2	UW.Motif.0165	CN0138.1
ATF6A_si	MA0083.2	M00099		CREB3L1_v4	CTCF_disc9	UW.Motif.0178	CN0140.1
BARX2_f1	MA0085.1	M00100		CREB3L1_v5	TATA_disc2	UW.Motif.0179	CN0141.1
BARX2_f2	MA0089.1	M00102		CREB3L1_v6	TATA_disc3	UW.Motif.0183	CN0146.1
BARX2_si	MA0096.1	M00103		Creb3l2	BCL_disc5	UW.Motif.0185	CN0148.1
BATF_f2	MA0097.1	M00104		CUX1	HEY1_disc1	UW.Motif.0190	CN0150.1
BDP1_si	MA0109.1	M00106		CUX1_v2	PBX3_disc3	UW.Motif.0192	CN0164.1
BHE40_si	MA0110.2	M00108		CUX1_v3	MYC_disc6	UW.Motif.0211	CN0169.1
BHE41_do	MA0111.1	M00113		CUX2	SETDB1_disc1	UW.Motif.0213	CN0170.1
BHE41_f1	MA0115.1	M00115		CUX2_v2	IRF_disc5	UW.Motif.0214	CN0172.1
BHE41_f2	MA0116.1	M00117		DBP	RAD21_disc6	UW.Motif.0215	CN0174.1
BHE41_si	MA0117.1	M00118		Dbp_1	ETS_disc5	UW.Motif.0217	CN0179.1
BPTF_do	MA0118.1	M00119		DBP_v2	RAD21_disc7	UW.Motif.0219	CN0182.1
BPTF_f1	MA0121.1	M00124		DLX1	REST_disc6	UW.Motif.0223	CN0185.1
BRAC_do	MA0122.1	M00126		Dlx1_1	EGR1_disc2	UW.Motif.0225	CN0186.1
BRAC_f1	MA0124.1	M00132		DLX2	E2F_disc4	UW.Motif.0230	CN0187.1
BRAC_f2	MA0126.1	M00137		Dlx2_1	ZNF143_disc3	UW.Motif.0231	CN0188.1
BRAC_si	MA0129.1	M00138		DLX3	MYC_disc7	UW.Motif.0232	CN0192.1
BRCA1_do	MA0130.1	M00139		DLX4	RAD21_disc9	UW.Motif.0236	CN0193.1
BRF2_do	MA0131.1	M00143		DLX6	TATA_disc5	UW.Motif.0242	CN0194.1
BRF2_f2	MA0135.1	M00144		DMBX1	NFKB_disc4	UW.Motif.0243	CN0211.1
CBP_do	MA0168.1	M00145		DPRX	SETDB1_disc2	UW.Motif.0246	CN0213.1
CBP_f1	MA0169.1	M00146		DPRX_v2	MYC_disc8	UW.Motif.0249	CN0219.1
CBP_f2	MA0170.1	M00147		E2F1	THAP1_disc2	UW.Motif.0253	CN0220.1
CBP_si	MA0171.1	M00150		E2F1_v2	SIX5_disc4	UW.Motif.0256	CN0223.1
CDA7L_do	MA0172.1	M00152		E2F1_v3	NRF1_disc2	UW.Motif.0257	CN0226.1
CDA7L_f1	MA0175.1	M00157		E2F1_v4	BDP1_disc1	UW.Motif.0262	CN0228.1
CDA7L_f2	MA0176.1	M00162		E2F2	NFE2_disc3	UW.Motif.0263	MA0003.1
CDA7L_si	MA0178.1	M00176		E2F2_v2	HDAC2_disc4	UW.Motif.0265	MA0004.1
CDC5L_do	MA0179.1	M00177		E2F2_v3	EP300_disc6	UW.Motif.0270	MA0006.1
CDC5L_f1	MA0180.1	M00178		E2F3	EGR1_disc3	UW.Motif.0275	MA0007.1
CDC5L_f2	MA0181.1	M00183		E2F3_v2	ATF3_disc3	UW.Motif.0283	MA0008.1
CDC5L_si	MA0185.1	M00185		E2F3_v3	ESRRA_disc2	UW.Motif.0285	MA0009.1
CDX1_do	MA0187.1	M00186		E2F4	BDP1_disc2	UW.Motif.0290	MA0010.1
CDX1_f2	MA0188.1	M00193		E2F4_v2	MYC_disc10	UW.Motif.0294	MA0011.1
CDX2_f2	MA0190.1	M00195		EGR1	ETS_disc6	UW.Motif.0303	MA0018.1
CEBPA_si	MA0191.1	M00201		EGR1_v2	TCF12_disc4	UW.Motif.0309	MA0018.2
CEBPD_do	MA0192.1	M00203		EGR2	TATA_disc7	UW.Motif.0312	MA0020.1
CEBPE_do	MA0193.1	M00206		EGR2_v2	CHD2_disc2	UW.Motif.0314	MA0021.1
CEBPE_f1	MA0194.1	M00209		EGR3	NANOG_disc3	UW.Motif.0315	MA0024.1
CEBPE_f2	MA0196.1	M00215		Egr3_1	SRF_disc2	UW.Motif.0316	MA0025.1
CEBPE_si	MA0197.1	M00220		EGR4	E2F_disc5	UW.Motif.0319	MA0027.1
CEBPG_do	MA0199.1	M00222		EGR4_v2	NANOG_disc4	UW.Motif.0334	MA0028.1
CEBPG_f1	MA0201.1	M00223		ELK1_v3	AP1_disc10	UW.Motif.0335	MA0032.1
CEBPG_f2	MA0205.1	M00224		EMX1_v2	NR3C1_disc6	UW.Motif.0336	MA0033.1
CEBPG_si	MA0206.1	M00225		EN1_v2	E2F_disc6	UW.Motif.0337	MA0034.1
CEBPZ_do	MA0208.1	M00235		EN1_v4	PAX5_disc5	UW.Motif.0341	MA0035.1
CEBPZ_f1	MA0212.1	M00237		EN2	ZBTB7A_disc2	UW.Motif.0344	MA0036.1
CEBPZ_f2	MA0214.1	M00243		ERG_v2	EGR1_disc5	UW.Motif.0347	MA0037.1
CEBPZ_si	MA0216.2	M00244		ERG_v4	RXRA_disc5	UW.Motif.0348	MA0043.1
COE1_f2	MA0217.1	M00245		ESR1	ZBTB33_disc3	UW.Motif.0351	MA0044.1
COE1_si	MA0218.1	M00246		Esrra_1	SIN3A_disc6	UW.Motif.0366	MA0046.1
CREB1_do	MA0220.1	M00248		ESX1	BCL_disc9	UW.Motif.0367	MA0049.1
CREB1_f1	MA0221.1	M00251		ESX1_v2	ZNF143_disc4	UW.Motif.0370	MA0053.1
CREB1_f2	MA0224.1	M00260		ETS1_v2	ETS_disc8	UW.Motif.0375	MA0054.1
CREB1_si	MA0226.1	M00262		ETS1_v4	CHD2_disc3	UW.Motif.0378	MA0055.1
CREM_do	MA0230.1	M00267		ETV2	GATA_disc6	UW.Motif.0385	MA0056.1
CREM_f1	MA0231.1	M00271		ETV5	EGR1_disc7	UW.Motif.0389	MA0059.1
CREM_f2	MA0234.1	M00277		ETV6	YY1_disc5	UW.Motif.0391	MA0060.1
CREM_si	MA0236.1	M00278		ETV6_v2	POU5F1_disc2	UW.Motif.0396	MA0062.1
CRX_do	MA0238.1	M00287		FIGLA	CEBPB_disc2	UW.Motif.0397	MA0063.1
CRX_f1	MA0239.1	M00326		FLI1_v2	ELF1_disc3	UW.Motif.0398	MA0066.1
CRX_f2	MA0240.1	M00327		FLI1_v4	MYOD1_1	UW.Motif.0401	MA0067.1
CRX_si	MA0242.1	M00328		FOXB1	MYB_1	UW.Motif.0403	MA0068.1
CTNB1_do	MA0244.1	M00329		FOXB1_v3	ETS_known1	UW.Motif.0404	MA0069.1
CUX1_do	MA0245.1	M00332		FOXC1_v3	SP1_known1	UW.Motif.0405	MA0070.1
CUX1_f1	MA0246.1	M00333		Foxk1_1	RUNX1_1	UW.Motif.0406	MA0071.1
CUX1_f2	MA0249.1	M00338		GATA3	ATF3_known1	UW.Motif.0410	MA0072.1
CUX1_si	MA0250.1	M00347		GATA3_v2	E2F_known1	UW.Motif.0415	MA0074.1
CXXC1_do	MA0251.1	M00360		GATA4	ETS_known2	UW.Motif.0421	MA0075.1
CXXC1_f1	MA0254.1	M00373		GATA5	ETS_known3	UW.Motif.0427	MA0080.1
CXXC1_f2	MA0255.1	M00377		Gbx1_1	TP53_1	UW.Motif.0433	MA0083.1
CXXC1_si	MA0257.1	M00378		Gbx2_1	ATF3_known2	UW.Motif.0437	MA0085.1
DBP_do	MA0258.2	M00380		GBX2_v3	ATF2_1	UW.Motif.0439	MA0089.1
DBP_f1	MA0259.1	M00394		GCM1	ATF2_3	UW.Motif.0447	MA0094.1
DBP_f2	MA0260.1	M00395		GCM1_v2	NFIL3_1	UW.Motif.0451	MA0095.1
DBP_si	MA0261.1	M00396		GCM1_v3	E2F_known2	UW.Motif.0455	MA0096.1
DLX5_f1	MA0262.1	M00405		GCM2	NFIC_1	UW.Motif.0457	MA0097.1
DLX5_f2	MA0263.1	M00413		GLI2_v2	COMP1_1	UW.Motif.0458	MA0098.1
DLX5_si	MA0265.1	M00419		GLIS1	YY1_known1	UW.Motif.0466	MA0104.1
E2F1_f1	MA0267.1	M00424		GLIS2	IRF_known1	UW.Motif.0468	MA0106.1
E2F2_do	MA0271.1	M00425		GLIS3	TAL1_known1	UW.Motif.0470	MA0109.1
E2F2_f1	MA0272.1	M00426		GMEB2	YY1_known2	UW.Motif.0474	MA0110.1
E2F2_f2	MA0273.1	M00427		GMEB2_v2	TAL1_known3	UW.Motif.0477	MA0111.1
E2F2_si	MA0275.1	M00428		GMEB2_v3	GATA_known1	UW.Motif.0478	MA0112.1
E2F3_do	MA0276.1	M00430		GMEB2_v4	GATA_known2	UW.Motif.0482	MA0113.1
E2F3_f1	MA0279.1	M00431		GRHL1	GATA_known3	UW.Motif.0484	MA0115.1
E2F3_f2	MA0280.1	M00433		GRHL1_v2	RUNX1_2	UW.Motif.0487	MA0116.1
E2F3_si	MA0281.1	M00436		GSC	RUNX1_5	UW.Motif.0490	MA0117.1
E2F5_do	MA0282.1	M00446		GSC2	MZF1_1	UW.Motif.0493	MA0118.1
E2F5_f1	MA0284.1	M00451		GSX1	IKZF1_1	UW.Motif.0494	MA0121.1
E2F5_f2	MA0286.1	M00453		GSX2	IKZF2_1	UW.Motif.0497	MA0122.1
E2F5_si	MA0289.1	M00454		HEY1	CUX1_1	UW.Motif.0503	MA0124.1
E2F7_do	MA0290.1	M00456		HEY2	PBX1_1	UW.Motif.0506	MA0126.1
E2F7_f1	MA0291.1	M00459		HEY2_v2	PAX6_1	UW.Motif.0507	MA0129.1
E2F7_f2	MA0292.1	M00462		HIC2	PAX2_1	UW.Motif.0511	MA0130.1
E2F7_si	MA0293.1	M00463		HINFP1	PRRX2_1	UW.Motif.0512	MA0131.1
E4F1_do	MA0294.1	M00464		HINFP1_v2	CUX1_2	UW.Motif.0517	MA0135.1
E4F1_f1	MA0295.1	M00465		HINFP1_v3	CUX1_3	UW.Motif.0521	MA0144.1
E4F1_f2	MA0300.1	M00466		HLF	CUX1_5	UW.Motif.0523	MA0162.1
E4F1_si	MA0301.1	M00467		Hlf_1	NFE2L2_1	UW.Motif.0524	MA0168.1
EDF1_do	MA0304.1	M00469		HMX1	ATF3_known3	UW.Motif.0525	MA0169.1
EDF1_f1	MA0306.1	M00472		HMX3	ATF3_known5	UW.Motif.0530	MA0170.1
EDF1_f2	MA0308.1	M00473		HNF1B	CEBPB_known2	UW.Motif.0531	MA0171.1
EDF1_si	MA0309.1	M00482		HNF1B_v2	MYC_known1	UW.Motif.0533	MA0172.1
ELF2_do	MA0311.1	M00483		HOMEZ	MYC_known2	UW.Motif.0534	MA0175.1
ELF2_f2	MA0312.1	M00484		HOXA10	PBX1_2	UW.Motif.0541	MA0176.1
ELK4_do	MA0313.1	M00486		Hoxa11	GATA_known4	UW.Motif.0547	MA0178.1
ELK4_f2	MA0314.1	M00492		Hoxa11_v2	HNF1_1	UW.Motif.0548	MA0179.1
ENOA_f2	MA0315.1	M00493		HOXA13	POU2F2_known3	UW.Motif.0550	MA0180.1
EOMES_f1	MA0316.1	M00494		HOXA13_v2	POU2F2_known4	UW.Motif.0551	MA0181.1
EOMES_f2	MA0317.1	M00496		HOXA13_v3	AHR_1	UW.Motif.0552	MA0185.1
EOMES_si	MA0318.1	M00497		HOXA13_v4	PAX5_known1	UW.Motif.0557	MA0187.1
EP300_do	MA0319.1	M00499		HOXB13	PAX5_known2	UW.Motif.0559	MA0188.1
EP300_f2	MA0320.1	M00510		HOXB13_v2	POU3F2_1	UW.Motif.0560	MA0190.1
EPAS1_do	MA0324.1	M00513		HOXB5	HSF_known1	UW.Motif.0563	MA0191.1
EPAS1_f1	MA0325.1	M00514		HOXC10	HSF2_1	UW.Motif.0568	MA0192.1
EPAS1_f2	MA0329.1	M00515		Hoxc10_1	T_1	UW.Motif.0571	MA0193.1
EPAS1_si	MA0330.1	M00516		HOXC10_v2	SRF_known1	UW.Motif.0580	MA0194.1
ERG_do	MA0333.1	M00518		HOXC10_v3	RORA_2	UW.Motif.0582	MA0196.1
ERR3_do	MA0336.1	M00538		HOXC11	POU2F2_known6	UW.Motif.0588	MA0197.1
ERR3_f1	MA0337.1	M00539		HOXC11_v3	TFAP4_3	UW.Motif.0589	MA0199.1
ERR3_f2	MA0341.1	M00615		HOXC12_v2	ATF3_known6	UW.Motif.0600	MA0201.1
ERR3_si	MA0342.1	M00619		HOXC13	ATF3_known7	UW.Motif.0603	MA0205.1
ESR1_do	MA0348.1	M00621		HOXC13_v2	MYB_2	UW.Motif.0609	MA0206.1
ESR2_do	MA0349.1	M00623		HOXD11	NFY_known1	UW.Motif.0611	MA0208.1
ESR2_f1	MA0350.1	M00631		HOXD11_v2	SRF_known2	UW.Motif.0615	MA0212.1
ESR2_f2	MA0351.1	M00632		HOXD12	NFIC_2	UW.Motif.0617	MA0214.1
ETS1_f1	MA0352.1	M00634		HOXD12_v2	POU2F2_known7	UW.Motif.0620	MA0217.1
ETS1_f2	MA0353.1	M00639		HOXD12_v3	CEBPB_known5	UW.Motif.0623	MA0218.1
ETS2_do	MA0354.1	M00644		HOXD12_v4	GATA_known7	UW.Motif.0626	MA0220.1
ETS2_f1	MA0355.1	M00651		HOXD13	HNF1_2	UW.Motif.0628	MA0221.1
ETS2_f2	MA0356.1	M00684		Hoxd13_1	NFY_known2	UW.Motif.0630	MA0223.1
ETS2_si	MA0359.1	M00687		HOXD13_v2	SRF_known3	UW.Motif.0635	MA0224.1
ETV1_do	MA0360.1	M00691		Hoxd13_v2_1	SREBP_known1	UW.Motif.0636	MA0226.1
ETV1_f1	MA0361.1	M00694		Hoxd9	HAND1_1	UW.Motif.0640	MA0230.1
ETV1_f2	MA0362.1	M00707		Hoxd9_v3	STAT_known1	UW.Motif.0645	MA0231.1
ETV1_si	MA0363.1	M00717		HSFY2	STAT_known2	UW.Motif.0648	MA0234.1
ETV5_f1	MA0366.1	M00721		HSFY2_v2	STAT_known3	UW.Motif.0651	MA0236.1
ETV5_si	MA0367.1	M00727		HSFY2_v3	AHR::ARNT_1	UW.Motif.0655	MA0237.1
ETV7_do	MA0368.1	M00734		IRF3	AHR::ARNT_2	UW.Motif.0664	MA0238.1
ETV7_f1	MA0370.1	M00736		IRF4	EGR1_known1	UW.Motif.0667	MA0239.1
ETV7_f2	MA0374.1	M00737		IRF5	EGR4_1	UW.Motif.0668	MA0240.1
FLI1_do	MA0375.1	M00738		IRF5_v2	EGR3_1	UW.Motif.0669	MA0242.1
FOSB_do	MA0379.1	M00739		IRF7	EGR1_known2	UW.Motif.0671	MA0244.1
FOSB_f2	MA0381.1	M00740		IRF7_v2	POU2F2_known9	UW.Motif.0673	MA0245.1
FOS_f1	MA0382.1	M00744		IRF8	XBP1_1	UW.Motif.0675	MA0246.1
FOS_f2	MA0383.1	M00751		IRF8_v2	HLF_1	UW.Motif.0676	MA0249.1
FOS_si	MA0384.1	M00766		IRF9	RUNX2_1	UW.Motif.0679	MA0250.1
FOXA3_do	MA0389.1	M00767		ISX_v2	LMO2_1	UW.Motif.0681	MA0251.1
FOXA3_f2	MA0390.1	M00770		JDP2_v2	LMO2_2	UW.Motif.0683	MA0254.1
FOXA3_si	MA0391.1	M00771		Jdp2_v2_1	NFY_known3		MA0255.1
FOXH1_do	MA0392.1	M00775		JDP2_v4	PAX1_1		MA0257.1
FOXH1_f1	MA0396.1	M00776		LBX2	PAX3_1		MA0258.1
FOXH1_f2	MA0397.1	M00777		Lhx4	PAX8_1		MA0259.1
FOXH1_si	MA0398.1	M00778		Lhx8	FOXN1_1		MA0260.1
FOXI1_do	MA0401.1	M00789		LMX1A	ZBTB14_1		MA0261.1
FOXI1_f1	MA0404.1	M00790		LMX1B	ATF3_known8		MA0262.1
FOXI1_f2	MA0405.1	M00792		Mafb_v3	PAX3_2		MA0263.1
FOXI1_si	MA0407.1	M00793		MAFK	PAX4_1		MA0265.1
FOXM1_do	MA0410.1	M00794		MAX	PAX4_2		MA0267.1
FOXO4_f2	MA0411.1	M00795		MAX_v2	PAX4_3		MA0271.1
FOXP2_do	MA0412.1	M00797		MEIS2	PAX4_4		MA0272.1
GABP1+GABP2_do	MA0413.1	M00801		MEOX2	MSX1_1		MA0273.1
GABPA_do	MA0414.1	M00803		Meox2_1	HOXA3_1		MA0275.1
GABPA_f1	MA0415.1	M00805		MEOX2_v2	EN1_1		MA0276.1
GABPA_f2	MA0416.1	M00807		MESP1	MEF2_known7		MA0279.1
GABPA_si	MA0417.1	M00810		MGA_v3	ZEB1_known2		MA0280.1
GATA2_do	MA0418.1	M00913		MLX	MEIS1_1		MA0281.1
GATA3_do	MA0420.1	M00917		Mlx_1	NKX6-1_1		MA0282.1
GATA5_f2	MA0422.1	M00918		MLXIPL	E2F_known3		MA0284.1
GATA6_do	MA0423.1	M00919		MNT	E2F_known4		MA0286.1
GATA6_si	MA0424.1	M00920		MNX1	E2F_known5		MA0289.1
GCM1_do	MA0426.1	M00922		MSX1	E2F_known6		MA0290.1
GCM1_f1	MA0429.1	M00927		MSX1_v2	E2F_known7		MA0291.1
GCM1_f2	MA0430.1	M00930		MSX1_v3	E2F_known8		MA0292.1
GCM1_si	MA0432.1	M00938		MSX2	HMX3_1		MA0293.1
GCR_do	MA0433.1	M00939		MSX2_v2	PDX1_1		MA0294.1
GDNF_f1	MA0434.1	M00940		Msx3	SPZ1_1		MA0295.1
GDNF_f2	MA0435.1	M00947		Msx3_v2	NKX3-1_1		MA0300.1
GDNF_si	MA0436.1	M00954		MYBL1	IRF_known4		MA0301.1
GFI1B_do	MA0437.1	M00955		MYBL1_v2	ARID5B_1		MA0304.1
GFI1B_f1	MA0438.1	M00956		MYBL1_v3	BPTF_1		MA0306.1
GFI1B_f2	MA0439.1	M00957		MYBL1_v4	STAT_known5		MA0308.1
GFI1B_si	MA0442.1	M00963		MYBL2	GATA_known9		MA0309.1
GLIS3_f2	MA0444.1	M00964		MYBL2_v2	POU3F2_2		MA0311.1
GT2D1_do	MA0447.1	M00965		MYBL2_v3	POU3F2_3		MA0312.1
GT2D1_f1	MA0456.1	M00976		MYBL2_v4	POU6F1_1		MA0313.1
GT2D1_f2	MA0467.1	M00981		NEUROD2	HIF1A_1		MA0314.1
GT2D1_si	MA0469.1	M00986		NFIL3	ZNF423_1		MA0315.1
GTF2I_f1	MA0474.1	M00991		NFIX_v2	TFAP2_known2		MA0316.1
GTF2I_f2	MA0475.1	M00997		NFIX_v3	FOXO4_1		MA0317.1
GTF2I_si	MA0496.1	M00998		NFIX_v4	FOXO1_1		MA0318.1
HAND1_si	MA0502.1	M01000		NHLH1	PITX2_1		MA0319.1
HBP1_do	MA0503.1	M01001		NHLH1_v2	ATF6_1		MA0320.1
HBP1_f1	MA0505.1	M01002		NKX3-1	TLX2_1		MA0324.1
HBP1_f2	MA0527.1	M01007		Nkx3-1_1	PAX2_2		MA0325.1
HBP1_si	MA0529.1	M01009		NKX6-1	STAT_known7		MA0329.1
HES1_do	MA0530.1	M01011		Nkx6-1_1	STAT_known8		MA0330.1
HES1_f1	MA0534.1	M01012		NKX6-1_v2	STAT_known9		MA0333.1
HES1_si	MA0536.1	M01017		NKX6-2	STAT_known10		MA0336.1
HESX1_do	MA0540.1	M01020		NKX6-2_v2	STAT_known11		MA0337.1
HESX1_f1	MA0541.1	M01029		NR2E1_v2	STAT_known13		MA0341.1
HESX1_f2	MA0542.1	M01035		Nr2e1_v2_1	LHX3_1		MA0342.1
HESX1_si	MA0544.1	M01058		NR2F1_v3	ATF3_known9		MA0348.1
HEY2_do	MA0545.1			NR4A2_v2	ATF4_1		MA0349.1
HEY2_f1	MA0551.1			NR4A2_v3	RXRA_known2		MA0350.1
HEY2_f2	MA0553.1			ONECUT1	E2F_known9		MA0351.1
HEY2_si	MA0557.1			ONECUT1_v2	PPARA_2		MA0352.1
HIC1_do	MA0559.1			ONECUT2	XBP1_2		MA0353.1
HIC1_si	MA0567.1			ONECUT3	ARNT_2		MA0354.1
HIF1A_do	MA0570.1			OTX1	MYC_known9		MA0355.1
HIF1A_f1	MA0571.1			Otx1_1	ALX4_1		MA0356.1
HIF1A_f2	MA0572.1			OTX1_v2	CEBPD_1		MA0359.1
HIF1A_si	MA0573.1			Otx1_v2_1	CRX_1		MA0360.1
HINFP_do	MA0574.1			OTX2	NR1H4_1		MA0361.1
HINFP_f1	MA0575.1			OTX2_v2	GATA_known10		MA0362.1
HINFP_f2	MA0576.1			PAX1	GCM_1		MA0363.1
HINFP_si	MA0577.1			PAX2	ONECUT1_1		MA0366.1
HLF_do	MA0578.1			PAX3	TFCP2_2		MA0367.1
HLF_f1	MA0583.1			PAX5	YY1_known3		MA0368.1
HLF_f2	MA0585.1			PAX6	NFY_known4		MA0370.1
HLF_si	MA0586.1			PAX7	ATF3_known10		MA0374.1
HLTF_si	MA0587.1			PAX7_v2	E4F1_1		MA0375.1
HME1_do	MA0588.1			PAX9	GTF2A_1		MA0379.1
HME1_f1	MA0589.1			PDX1	PAX8_2		MA0381.1
HME1_f2	MA0590.1			PITX1	CACD_1		MA0382.1
HMGA1_f1	MA0595.1			PITX1_v2	NR5A1_1		MA0383.1
HMGA2_do	MA0596.1			PITX1_v3	ZNF384_1		MA0384.1
HMGA2_f1	MA0597.1			PITX3	E2F_known10		MA0389.1
HMGA2_f2				POU1F1	E2F_known11		MA0390.1
HMGA2_si				POU3F1_v2	E2F_known12		MA0391.1
HNF1A_do				POU3F3_v2	E2F_known13		MA0392.1
HNF1A_f1				POU3F4_v2	E2F_known14		MA0396.1
HNF1A_f2				POU4F1	POU1F1_1		MA0397.1
HNF1A_si				POU4F2	RUNX1_7		MA0398.1
HNF1B_do				POU4F3	NR1H_2		MA0401.1
HNF1B_f1				Rara_1	NR1H4_2		MA0404.1
HNF1B_f2				RARA_v3	CEBPB_known6		MA0405.1
HNF1B_si				RARA_v6	ETS_1		MA0407.1
HTF4_do				Rarb_v2	NFY_known5		MA0410.1
HXA10_do				Rarb_v3	SREBP_known4		MA0411.1
HXA13_do				RARG_v2	STAT_known15		MA0412.1
HXA13_f1				Rarg_v3_1	AHR_2		MA0413.1
HXA13_f2				RARG_v6	GATA_known11		MA0414.1
HXA13_si				RHOXF1	HNF1_3		MA0415.1
HXB1_f1				RHOXF1_v2	FOXA_known3		MA0416.1
HXB1_si				RHOXF1_v3	SMAD_1		MA0417.1
HXC13_do				RHOXF1_v4	YY1_known4		MA0418.1
HXC13_f2				RORA	NKX2-1_2		MA0420.1
HXC13_si				RORA_v2	POU2F2_known11		MA0422.1
HXC6_do				RUNX2	HIF1A_2		MA0423.1
HXC6_f1				RUNX2_v2	ATF3_known11		MA0424.1
HXC6_f2				RUNX2_v3	E2F_known15		MA0426.1
HXC6_si				RUNX3	TCF7L2_known2		MA0429.1
HXC8_do				RUNX3_v2	EGR1_known3		MA0430.1
HXC8_f1				RUNX3_v3	SRF_known4		MA0432.1
HXC8_f2				RUNX3_v4	MYB_4		MA0433.1
HXC8_si				Rxra_v2_1	ATF3_known13		MA0434.1
HXD10_do				RXRG_v2	E2F_known16		MA0435.1
HXD10_f1				RXRG_v4	E2F_known17		MA0436.1
HXD10_f2				SCRT1	E2F_known18		MA0437.1
HXD10_si				SCRT2	SRF_known5		MA0438.1
HXD4_f1				SOX10	TFAP4_4		MA0439.1
HXD4_f2				SOX10_v2	POU2F2_known12		MA0442.1
HXD4_si				Sox10_v2_1	E2F_known19		MA0444.1
IRF3_do				SOX10_v3	E2F_known20		MA0447.1
IRF3_f1				Sox10_v3_1	E2F_known21		MA0456.1
IRF3_f2				SOX10_v4	TFCP2_3		MF0001.1
IRF3_si				SOX10_v5	NR3C1_known7		MF0002.1
IRF7_do				Sox17	NR3C1_known8		MF0009.1
IRF7_f1				SOX18_v2	NR3C1_known9		MF0011.1
IRF7_f2				SOX18_v3	NR3C1_known10		PB0001.1
IRF9_do				Sox1_v3	RAR_1		PB0002.1
IRF9_f2				Sox1_v4	NR1H4_3		PB0003.1
ITF2_do				SOX2	NR1H_3		PB0004.1
ITF2_f1				SOX21	AHR::ARNT::HIF1A_1		PB0008.1
ITF2_f2				SOX21_v2	ATF3_known14		PB0009.1
ITF2_si				SOX2_v3	CDX_1		PB0012.1
KAISO_f1				SOX4	PTEN_1		PB0022.1
KAISO_f2				SOX7_v2	PBX3_known1		PB0023.1
KLF11_f1				SOX8	AIRE_2		PB0024.1
KLF11_f2				SOX8_v3	SRF_known6		PB0025.1
KLF11_si				SOX8_v4	HES1_1		PB0027.1
KLF3_do				SOX8_v6	HNF1_4		PB0030.1
KLF5_do				SOX8_v7	FOXA_known4		PB0032.1
KLF5_f2				SOX8_v8	SOX17_1		PB0033.1
KLF6_si				SOX9_v2	PBX1_3		PB0034.1
LEF1_do				SOX9_v5	TBX5_2		PB0035.1
LHX2_do				SOX9_v6	TFE_1		PB0036.1
LHX3_f1				SPDEF	YY1_known5		PB0037.1
LHX3_f2				SPDEF_v4	GFI1B_1		PB0038.1
LHX3_si				Srebf1	GFI1_2		PB0045.1
LMX1B_do				SRF	GZF1_1		PB0046.1
LMX1B_f1				SRF_v2	ZNF628_1		PB0048.1
LMX1B_f2				T	ZNF589_1		PB0052.1
LMX1B_si				TBR1	RBPJ_1		PB0053.1
MAFB_do				TBX15	RBPJ_2		PB0054.1
MAFB_f1				TBX19	OTX_1		PB0062.1
MAFG_si				TBX1_v2	POU5F1_known1		PB0064.1
MAF_do				TBX1_v4	NR5A1_2		PB0065.1
MBD2_f1				TBX1_v5	FOXO3_2		PB0066.1
MBD2_f2				TBX2	MYC_known13		PB0067.1
MBD2_si				TBX20_v2	DMRT1_1		PB0069.1
MCR_do				TBX21	DMRT2_1		PB0074.1
MCR_f1				TBX21_v4	DMRT3_1		PB0075.1
MCR_f2				TBX4_v2	DMRTA2_1		PB0077.1
MCR_si				TBX5_v2	DMRTC2_1		PB0078.1
MECP2_do				Tcfap2a	TFAP2_known8		PB0079.1
MECP2_f2				TEAD1_v2	ARNT_3		PB0086.1
MEF2A_do				TEF	AHR::ARNT_3		PB0089.1
MEIS2_do				TEF_v2	NR3C1_known13		PB0090.1
MEIS2_si				TFAP2A	T_2		PB0092.1
MITF_do				TFAP2A_v3	E2F_known22		PB0094.1
MITF_f1				TFAP2A_v5	NFIL3_2		PB0095.1
MITF_f2				TFAP2B	EN1_2		PB0098.1
MITF_si				TFAP2C	ETS_known7		PB0099.1
MSX2_do				TFAP2C_v4	FOXC1_2		PB0101.1
MSX2_f1				TFAP4	FOXL1_2		PB0102.1
MSX2_f2				TFCP2_v2	GATA_known12		PB0103.1
MSX2_si				TGIF1	GATA_known13		PB0105.1
MTF1_si				TGIF2	HLF_2		PB0106.1
MYBB_do				TGIF2LX	HNF1A_1		PB0107.1
MYBB_f2				THRA	MYF_1		PB0108.1
MYB_do				THRB	MZF1_3		PB0111.1
MYB_f1				THRB_v2	MYC_known16		PB0112.1
MYB_f2				THRB_v3	NFY_known6		PB0113.1
MYB_si				Tp53_v3	NKX2-5_4		PB0115.1
MYCN_do				UNCX_v2	RXRA_known5		PB0124.1
MYCN_f1				VAX1	PAX2_3		PB0125.1
MYCN_f2				VAX2	PAX4_5		PB0126.1
MYC_do				Vdr_1	PAX6_3		PB0127.1
MYC_f1				VENTX	PBX1_4		PB0131.1
MYC_f2				VENTX_v2	RORA_4		PB0135.1
NANOG_do				XBP1	RORA_5		PB0136.1
NANOG_f2				XBP1_v2	VDR_4		PB0137.1
NELFE_do				YY2_v2	PRRX2_2		PB0138.1
NELFE_f1				YY2_v3	SRF_known7		PB0139.1
NELFE_f2				ZBED1	NFE2L1::MAFG_2		PB0140.1
NELFE_si				ZBTB7A	YY1_known6		PB0141.1
NF1_f2				ZBTB7B	ETS_known8		PB0143.1
NF2L1_do				ZBTB7C	TP53_4		PB0144.1
NFAC4_do				Zfp740	HLTF_1		PB0145.1
NFIA+NFIB+NFIC+NFIX_f1				ZIC3	SPZ1_2		PB0150.1
NFIA+NFIB+NFIC+NFIX_si				ZNF143	NR3C1_known14		PB0151.1
NFIL3_do				ZNF410	RXRA_known6		PB0152.1
NFIL3_f1				ZNF524	ZNF423_2		PB0154.1
NFIL3_f2				ZNF524_v2	MAF_known3		PB0155.1
NFIL3_si				ZNF784	NKX3-2_1		PB0156.1
NFYA_do				ZSCAN4	NKX3-1_2		PB0157.1
NFYA_f1					ZNF354C_1		PB0158.1
NFYA_f2					HINFP_1		PB0159.1
NFYA_si					LHX3_2		PB0160.1
NFYB_do					STAT_known16		PB0161.1
NFYB_f1					EGR1_known5		PB0162.1
NFYB_f2					ATF3_known15		PB0163.1
NFYB_si					ESR2_1		PB0164.1
NFYC_do					HIF1A::ARNT_1		PB0165.1
NFYC_f1					SOX10_2		PB0167.1
NFYC_f2					EGR1_known6		PB0170.1
NFYC_si					ARID3A_2		PB0171.1
NKX22_do					ARID5A_1		PB0172.1
NKX22_f1					ASCL2_1		PB0174.1
NKX22_f2					ATF3_known16		PB0175.1
NKX31_f1					E2F2_1		PB0176.1
NKX31_f2					E2F_known23		PB0177.1
NKX32_f1					GATA_known17		PB0178.1
NKX32_f2					GATA_known18		PB0179.1
NKX32_si					GCM1_1		PB0181.1
NOBOX_do					GLIS2_1		PB0183.1
NOBOX_f1					GMEB1_1		PB0184.1
NOBOX_f2					HNF4_known15		PB0185.1
NOBOX_si					ARHGEF12_1		PB0186.1
NOTC1_do					IRF_known11		PB0187.1
NOTC1_f1					IRF4_1		PB0188.1
NOTC1_f2					IRF_known12		PB0189.1
NOTC1_si					IRF6_1		PB0191.1
NR0B1_f1					IRF_known13		PB0193.1
NR0B1_f2					JDP2_1		PB0194.1
NR1H2_do					MYB_6		PB0195.1
NR1H2_f1					MYBL1_1		PB0197.1
NR1H2_f2					NKX3-1_3		PB0199.1
NR1H2_si					PLAGL1_1		PB0203.1
NR1H3_do					RARA_1		PF0002.1
NR1H4_do					RFX3_1		PF0008.1
NR1H4_f1					SOX12_1		PF0013.1
NR1H4_f2					SOX14_1		PF0014.1
NR1H4_si					SOX15_1		PF0015.1
NR2C1_f1					SOX17_3		PF0019.1
NR5A2_do					SOX18_1		PF0020.1
ONEC2_do					SOX21_1		PF0022.1
ONEC2_f1					SOX8_1		PF0026.1
ONEC2_f2					SP100_1		PF0030.1
ONEC2_si					SPDEF_1		PF0034.1
OTX1_do					SRF_known8		PF0035.1
OTX1_f1					SRY_4		PF0038.1
OTX1_f2					TFAP2B_1		PF0041.1
OTX1_si					TCF3_6		PF0046.1
OTX2_f1					ZBTB12_1		PF0055.1
OTX2_f2					ZBTB7A_known2		PF0061.1
OTX2_si					ZNF8_1		PF0063.1
P53_do					ZBTB14_3		PF0070.1
P53_f1					ZNF410_1		PF0073.1
P53_f2					ZNF691_1		PF0074.1
P53_si					ZIC1_2		PF0078.1
P63_do					ZIC2_2		PF0083.1
P63_si					ZIC3_2		PF0087.1
P73_f1					ALX4_2		PF0088.1
PARP1_do					ARX_1		PF0090.1
PARP1_f2					NKX3-2_2		PF0093.1
PAX2_do					BARX1_1		PF0095.1
PAX2_f1					BARX2_1		PF0096.1
PAX2_f2					BSX_1		PF0099.1
PAX2_si					ALX1_2		PF0100.1
PAX3_do					ALX1_3		PF0102.1
PAX3_f1					CPHX_1		PF0104.1
PAX3_f2					CRX_2		PF0105.1
PAX3_si					CUX1_6		PF0106.1
PAX5_do					DBX1_1		PF0110.1
PAX5_f1					DBX2_1		PF0113.1
PAX5_f2					DLX2_1		PF0114.1
PAX6_do					DLX3_1		PF0115.1
PAX6_f1					DLX4_1		PF0117.1
PAX6_f2					DLX5_1		PF0119.1
PAX6_si					DMBX1_1		PF0120.1
PAX8_do					DOBOX4_1		PF0121.1
PAX8_f1					DOBOX5_1		PF0122.1
PAX8_f2					DUX4_1		PF0124.1
PAX8_si					EMX2_1		PF0126.1
PBX1_do					EN1_3		PF0127.1
PBX1_f1					EN2_1		PF0129.1
PBX1_f2					ESX1_1		PF0130.1
PBX1_si					EVX1_1		PF0131.1
PBX2_do					EVX2_1		PF0134.1
PBX2_f1					GBX1_1		PF0135.1
PBX2_f2					GBX2_1		PF0136.1
PBX2_si					GSC_1		PF0138.1
PBX3_f1					HDX_1		PF0146.1
PBX3_f2					HLX_1		PF0148.1
PBX3_si					MNX1_1		PF0157.1
PEBB_do					HOMEZ_1		PF0159.1
PEBB_f2					HOXA10_1		PF0160.1
PHX2A_do					HOXA11_1		PF0161.1
PHX2A_f1					HOXA13_1		PF0162.1
PHX2A_f2					HOXA4_2		PF0164.1
PHX2A_si					HOXA6_1		PF0165.1
PHX2B_do					HOXA7_2		PH0002.1
PHX2B_f1					HOXA7_3		PH0003.1
PHX2B_f2					HOXA9_1		PH0004.1
PITX2_do					HOXB13_1		PH0007.1
PITX2_f1					HOXB4_1		PH0008.1
PITX2_f2					HOXB6_1		PH0009.1
PITX2_si					HOXB7_1		PH0010.1
PITX3_do					HOXB8_1		PH0011.1
PITX3_si					HOXC10_1		PH0014.1
PLAG1_do					HOXC11_1		PH0015.1
PLAG1_f1					HOXC12_1		PH0016.1
PLAG1_f2					HOXC13_1		PH0018.1
PLAG1_si					HOXC4_1		PH0019.1
PLAL1_f1					HOXC5_1		PH0021.1
PLAL1_f2					HOXC6_1		PH0022.1
PO2F1_f1					HOXC8_1		PH0023.1
PO2F1_f2					HOXC9_1		PH0024.1
PO2F1_si					HOXD11_1		PH0025.1
PO3F2_do					HOXD12_1		PH0026.1
PO3F2_f1					HOXD13_1		PH0027.1
PO3F2_f2					HOXD3_1		PH0028.1
PO4F1_do					HOXD8_1		PH0029.1
PO4F1_f1					IRX2_1		PH0030.1
PO4F1_f2					IRX3_1		PH0031.1
PO4F1_si					IRX3_2		PH0032.1
PO4F2_f1					IRX4_1		PH0033.1
PO4F2_f2					IRX5_1		PH0034.1
PO4F2_si					IRX6_1		PH0035.1
PO6F1_do					ISL2_1		PH0037.1
PO6F1_f2					ISX_1		PH0038.1
PROP1_si					LBX2_1		PH0039.1
PROX1_f1					LHX1_1		PH0044.1
PRRX2_f1					LHX2_1		PH0046.1
PRRX2_si					LHX3_3		PH0047.1
RARG_do					LHX4_1		PH0048.1
RARG_f1					LHX5_1		PH0051.1
RARG_si					LHX6_1		PH0054.1
RBL1_do					LHX6_2		PH0055.1
RBL1_f1					LHX8_1		PH0056.1
RBL1_f2					LHX9_1		PH0057.1
RBL1_si					LMX1B_1		PH0059.1
RELB_f2					MEIS1_2		PH0061.1
RFX1_f2					MEOX1_1		PH0062.1
RORA_do					MEIS1_3		PH0063.1
RORA_f1					MSX1_2		PH0065.1
RORA_f2					MSX2_1		PH0066.1
RORA_si					NKX1-1_1		PH0067.1
RPC1_do					NKX1-2_1		PH0068.1
RPC1_f1					NKX2-3_1		PH0069.1
RPC1_f2					NKX2-6_1		PH0070.1
RPC1_si					NKX3-1_4		PH0071.1
RREB1_do					NKX6-1_2		PH0072.1
RREB1_f1					NKX6-1_3		PH0073.1
RREB1_f2					NKX6-3_1		PH0076.1
RUNX3_si					OBOX2_1		PH0077.1
RXRB_f1					OBOX3_1		PH0078.1
RXRB_si					OBOX5_1		PH0079.1
SATB1_si					OBOX6_1		PH0080.1
SETB1_do					NOBOX_2		PH0082.1
SETB1_f1					OTP_1		PH0083.1
SETB1_f2					OTX1_1		PH0084.1
SETB1_si					OTX2_1		PH0085.1
SIN3A_do					PAX6_4		PH0086.1
SIN3A_f1					PHOX2A_1		PH0087.1
SIN3A_si					PHOX2B_1		PH0088.1
SIX5_do					PITX1_1		PH0089.1
SIX5_si					PITX2_2		PH0090.1
SMAD1_f2					PITX3_1		PH0091.1
SMAD1_si					POU1F1_3		PH0092.1
SMAD2_do					POU2F2_known14		PH0093.1
SMAD2_f1					POU3F1_1		PH0094.1
SMAD3_f1					POU3F2_4		PH0095.1
SMAD3_f2					POU3F3_1		PH0096.1
SMAD3_si					POU3F4_1		PH0097.1
SMAD4_do					POU4F3_1		PH0098.1
SMCA4_do					POU6F1_3		PH0099.1
SMRC1_do					PROP1_1		PH0100.1
SOX10_do					RAX_1		PH0101.1
SOX10_f1					RHOXF1_1		PH0102.1
SOX10_f2					RHOXF1_2		PH0103.1
SOX17_do					SHOX2_1		PH0104.1
SOX17_f2					TGIF1_2		PH0106.1
SOX2_si					TLX2_2		PH0107.1
SOX4_do					UNCX_1		PH0109.1
SOX4_f1					VAX2_1		PH0110.1
SOX4_f2					VSX1_1		PH0112.1
SOX4_si					EGR1_known8		PH0115.1
SOX5_do					EGR1_known9		PH0117.1
SOX5_f2					EGR1_known10		PH0118.1
SP2_f1					EGR1_known11		PH0119.1
SP2_f2					EGR3_2		PH0120.1
SP2_si					EGR4_2		PH0122.1
SP4_do					EGR3_3		PH0123.1
SP4_f1					GLI2_2		PH0124.1
SP4_f2					GLIS1_1		PH0126.1
SP4_si					GLIS2_2		PH0127.1
SPZ1_do					GLIS3_1		PH0128.1
SPZ1_f1					HIC2_1		PH0129.1
SPZ1_f2					HINFP_2		PH0130.1
SPZ1_si					HINFP_3		PH0132.1
SRBP2_si					HINFP_4		PH0135.1
SRF_do					SCRT1_1		PH0136.1
SRF_f1					SCRT2_1		PH0137.1
SRF_f2					YY2_2		PH0138.1
SRF_si					ZBED1_1		PH0139.1
SRY_do					ZBTB7A_known3		PH0142.1
STAT2_do					ZBTB7A_known4		PH0143.1
STAT2_f1					ZBTB7C_1		PH0146.1
STAT2_f2					ZIC3_3		PH0147.1
STAT3_si					ZNF143_known2		PH0148.1
STAT6_si					ZNF410_2		PH0149.1
STF1_do					ZNF524_1		PH0150.1
STF1_f1					ZNF524_2		PH0152.1
STF1_f2					ZNF784_1		PH0153.1
STF1_si					ZSCAN4_3		PH0156.1
TAL1_f1					ZNF740_4		PH0157.1
TAL1_si					CENPB_1		PH0158.1
TBP_do					GRHL1_1		PH0160.1
TBP_f1					GRHL1_2		PH0169.1
TBP_f2					TFCP2_5		PH0172.1
TBX2_do					CUX1_8		PH0173.1
TBX3_do					CUX1_9		PH0175.1
TBX3_f1					CUX1_10		PH0176.1
TBX3_f2					CUX2_1		PL0001.1
TBX3_si					CUX2_2		PL0003.1
TCF7_f1					ONECUT1_2		PL0004.1
TCF7_f2					ONECUT1_3		PL0015.1
TCF7_si					ONECUT2_1		PL0016.1
TEAD1_do					ONECUT3_1		PL0017.1
TEAD1_f1					E2F2_2		PL0018.1
TEAD1_f2					E2F2_3		PL0019.1
TEAD1_si					E2F_known24		POL001.1
TEAD4_do					E2F_known25		POL002.1
TEAD4_f2					E2F_known26		POL004.1
TEF_f1					ETS_known13		POL005.1
TEF_f2					ERG_2		POL007.1
TEF_si					ERG_4		POL008.1
TF2B_do					ETS_known15		POL009.1
TF2B_f2					ETS_known17		POL010.1
TFAP4_si					ETV2_1		POL013.1
TFCP2_do					ETV5_1		SA0001.1
TFCP2_f1					ETV6_1		SA0002.1
TFCP2_f2					ETV6_2		SD0001.1
TLX1_do					FLI1_2
TLX1_f1					FLI1_4
TLX1_f2					SPDEF_2
TLX1_si					SPDEF_5
TYY1_f1					GATA_known19
TYY1_f2					GATA_known20
TYY1_si					GATA_known21
VDR_do					GATA_known22
VDR_f2					GCM1_2
XBP1_do					GCM1_3
XBP1_f1					GCM1_4
XBP1_f2					GCM2_1
XBP1_si					HOMEZ_2
XRCC4_do					HSFY2_1
XRCC4_f1					HSFY2_2
XRCC4_f2					HSFY2_3
XRCC4_si					IRF_known14
XRCC5+XRCC6_si					IRF4_2
YBOX1_si					IRF_known15
Z354C_do					IRF_known16
Z354C_f1					IRF_known17
Z354C_f2					IRF_known18
Z354C_si					IRF_known19
ZBT16_do					IRF_known20
ZBT16_f1					IRF_known21
ZBT16_f2					SRF_known9
ZBT7A_do					SRF_known10
ZBTB4!METH_do					MEIS2_1
ZBTB4!METH_f1					TGIF1_3
ZBTB4!METH_f2					TGIF2LX_1
ZBTB4!METH_si					TGIF2_2
ZBTB6_do					MYBL1_2
ZBTB6_f1					MYBL1_3
ZBTB6_f2					MYBL1_4
ZBTB6_si					MYBL1_5
ZFHX3_si					MYBL2_1
ZFX_f2					MYBL2_2
ZN143_do					MYBL2_3
ZN143_f1					MYBL2_4
ZN143_f2					PAX1_2
ZN143_si					PAX2_4
ZN274_f1					PAX3_3
ZN274_f2					PAX5_known5
ZN333_do					PAX6_5
ZN333_f1					PAX7_2
ZN333_f2					PAX7_3
ZN333_si					PAX9_1
ZN384_do					POU1F1_4
ZN384_f1					POU3F1_3
ZN384_f2					POU3F3_3
ZN423_do					POU3F4_3
ZN423_f1					POU4F1_1
ZN423_f2					POU4F2_1
ZN423_si					POU4F3_2
ZN589_do					RUNX2_4
ZN589_f1					RUNX2_5
ZN589_f2					RUNX2_6
ZN589_si					RUNX3_1
ZZZ3_do					RUNX3_2
ZZZ3_f1					RUNX3_3
ZZZ3_f2					RUNX3_4
ZZZ3_si					GMEB2_1
					GMEB2_2
					GMEB2_3
					MGA_3
					TBR1_1
					TBX15_1
					TBX19_1
					TBX1_2
					TBX1_4
					TBX20_2
					TBX21_1
					TBX21_4
					TBX2_1
					TBX4_2
					TBX5_5
					T_3
					TEAD1_4
					TFAP2_known11
					TFAP2_known13
					TFAP2B_2
					TFAP2_known14
					TFAP2_known17
					TFAP2_known20
					ASCL2_2
					BHLHA15_1
					FIGLA_1
					HEY1_known1
					HEY2_1
					HEY2_2
					MYC_known20
					MYC_known21
					MESP1_1
					MLXIPL_1
					MLX_1
					MNT_1
					MLX_2
					NEUROD2_1
					NHLH1_4
					NHLH1_5
					SREBP_known6
					TFAP4_5
					BATF_known1
					CEBPB_known8
					CEBPB_known9
					CEBPD_2
					CEBPE_1
					CEBPG_2
					CEBPG_3
					CREB3L1_1
					CREB3L1_2
					CREB3L1_3
					CREB3_1
					CREB3_2
					CEBPB_known10
					CREB3L2_1
					DBP_2
					DBP_3
					DBP_4
					HLF_3
					HLF_4
					JDP2_3
					JDP2_5
					JDP2_7
					MAF_known6
					MAF_known12
					NFIL3_3
					TEF_2
					TEF_3
					XBP1_3
					XBP1_4
					FOXB1_1
					FOXB1_3
					FOXC1_5
					FOXK1_3
					ALX3_3
					ARX_2
					ALX1_4
					ALX1_5
					ARX_3
					BARHL2_2
					BARHL2_3
					BARHL2_4
					BARHL2_5
					BARHL2_6
					BARHL2_7
					BARX1_2
					BARX1_3
					BSX_2
					BARHL1_2
					BARHL1_3
					BARHL1_4
					DLX1_2
					DLX2_2
					DLX3_2
					DLX4_2
					DLX6_1
					DMBX1_2
					DPRX_1
					DPRX_2
					DLX1_3
					DLX2_3
					EMX1_2
					EN1_5
					EN1_7
					EN2_2
					ESX1_2
					ESX1_3
					GBX2_4
					GSC2_1
					GSC_2
					GSX1_1
					GSX2_2
					GBX1_3
					GBX2_5
					HMX1_2
					HMX3_3
					HNF1B_3
					HNF1B_4
					HOXA10_2
					HOXA13_2
					HOXA13_3
					HOXA13_4
					HOXA13_5
					HOXB13_2
					HOXB13_3
					HOXB5_2
					HOXC10_2
					HOXC10_3
					HOXC10_4
					HOXC11_2
					HOXC11_4
					HOXC12_3
					HOXC13_2
					HOXC13_3
					HOXD11_2
					HOXD11_3
					HOXD12_2
					HOXD12_3
					HOXD13_2
					HOXD13_3
					HOXA11_2
					HOXA11_3
					HOXC10_5
					HOXD13_4
					HOXD13_5
					HOXD9_1
					HOXD9_3
					ISX_3
					LBX2_2
					LMX1A_2
					LMX1B_2
					LHX4_2
					LHX8_2
					MEOX2_1
					MEOX2_2
					MNX1_2
					MSX1_3
					MSX1_4
					MSX1_5
					MSX2_3
					MSX2_4
					MEOX2_4
					MSX2_5
					MSX2_6
					NKX3-1_5
					NKX6-1_4
					NKX6-1_5
					NKX6-2_2
					NKX6-2_3
					NKX3-1_6
					NKX6-1_6
					OTX1_2
					OTX1_3
					OTX2_2
					OTX2_3
					OTX1_4
					OTX1_5
					PDX1_5
					PITX1_2
					PITX1_3
					PITX3_2
					RHOXF1_3
					RHOXF1_4
					RHOXF1_5
					RHOXF1_6
					UNCX_3
					VAX1_2
					VAX2_2
					VENTX_1
					VENTX_2
					NR3C1_known15
					NR3C1_known16
					NR3C1_known17
					ESRRA_known6
					ESRRA_known10
					NR2E1_2
					HNF4_known25
					NR4A_known3
					NR4A_known4
					NR2E1_4
					RARA_4
					RARA_7
					RARG_2
					RARG_6
					RORA_6
					RORA_7
					RXRG_2
					RARA_8
					RARB_2
					RARB_3
					RARG_9
					RXRA_known15
					THRA_1
					THRB_1
					THRB_2
					THRB_3
					VDR_6
					TP53_7
					GMEB2_4
					PITX1_4
					E2F_known27
					E2F_known28
					E2F2_4
					E2F_known29
					E2F_known30
					SOX10_3
					SOX10_4
					SOX10_5
					SOX10_6
					SOX10_7
					SOX18_3
					SOX18_4
					SOX21_2
					SOX21_3
					SOX2_2
					SOX2_4
					SOX4_2
					SOX7_3
					SOX8_2
					SOX8_4
					SOX8_5
					SOX8_7
					SOX8_8
					SOX8_9
					SOX9_4
					SOX9_7
					SOX9_8
					SOX10_9
					SOX10_10
					SOX17_4
					SOX1_4
					SOX1_5
					CREB3L1_4
